# Supplementary material for: Overexpression of the vitamin D receptor (VDR) induces skeletal muscle hypertrophy
Source: Mol Metab. 2020 Aug 7;42:101059. doi: 10.1016/j.molmet.2020.101059 (PMC7475200; doi:10.1016/j.molmet.2020.101059)
Supplement: Multimedia component 1 [file mmc1.xlsx]

## Sheet: all
ensembl_gene_id	entrezgene	external_gene_name	gene_biotype	logFC	logCPM	LR	PValue	FDR	linear FC
ENSRNOG00000003260	65035	Nr1i3	protein_coding	8.93669	3.51798	98.1953	3.79086e-23	6.01799e-19	490.017
ENSRNOG00000002218	305234	Stbd1	protein_coding	-1.29702	7.8917	60.0704	9.15258e-15	7.26486e-11	0.406966
ENSRNOG00000054420	24873	Vdr	protein_coding	8.56261	9.24072	57.3587	3.63161e-14	1.92173e-10	378.097
ENSRNOG00000009425	29348	Fgf7	protein_coding	-1.30012	2.60664	51.5875	6.84754e-13	2.71762e-09	0.406093
ENSRNOG00000054322	NA	AABR07025051.3	pseudogene	-6.57915	-2.82482	48.7085	2.96983e-12	9.42922e-09	0.0104587
ENSRNOG00000027331	317498	Ppef1	protein_coding	-3.08812	0.673816	48.2808	3.69348e-12	9.77234e-09	0.117593
ENSRNOG00000054809	NA	AABR07026032.1	lincRNA	-3.01354	-0.896712	47.6398	5.12183e-12	1.16156e-08	0.123832
ENSRNOG00000020990	170580	Fgf21	protein_coding	-4.98945	2.51852	45.5744	1.46947e-11	2.91598e-08	0.0314794
ENSRNOG00000015671	292124	Tectb	protein_coding	-3.87281	0.999294	45.1028	1.86954e-11	3.17736e-08	0.0682601
ENSRNOG00000032728	689230	LOC689230	protein_coding	6.23024	-2.20268	44.9693	2.00148e-11	3.17736e-08	75.0738
ENSRNOG00000059081	NA	AABR07026032.3	lincRNA	-2.87026	-0.302839	44.7602	2.22699e-11	3.21395e-08	0.136762
ENSRNOG00000019325	360967	Rnf185	protein_coding	-1.18252	5.62835	40.3707	2.10067e-10	2.77902e-07	0.440581
ENSRNOG00000025848	474348	Sspo	protein_coding	-2.39556	1.10784	39.5418	3.2111e-10	3.92124e-07	0.190049
ENSRNOG00000042785	502988	Sesn2	protein_coding	-1.92627	4.96395	37.3229	1.00105e-09	1.13511e-06	0.263108
ENSRNOG00000028064	500577	Fhad1	protein_coding	-3.01582	0.617155	34.8889	3.49062e-09	3.69424e-06	0.123637
ENSRNOG00000047960	367915	Rab9b	protein_coding	2.8529	-0.604067	34.5247	4.20876e-09	4.17587e-06	7.22454
ENSRNOG00000043390	NA	Samd12	protein_coding	-1.38508	0.354406	33.5257	7.03303e-09	6.56761e-06	0.382867
ENSRNOG00000007601	83711	Inhbe	protein_coding	-4.88355	0.285978	32.8202	1.0109e-08	8.91554e-06	0.0338769
ENSRNOG00000055078	24307	Cyp4b1	protein_coding	-1.87509	4.9067	32.1345	1.43856e-08	1.20196e-05	0.27261
ENSRNOG00000007003	315162	Mei1	protein_coding	-2.80988	-0.854001	30.8659	2.76492e-08	2.10486e-05	0.142608
ENSRNOG00000021144	25301	Cebpg	protein_coding	-0.698527	5.88805	30.7755	2.89676e-08	2.10486e-05	0.616201
ENSRNOG00000017852	291556	Nars	protein_coding	-0.652952	6.43146	30.762	2.91696e-08	2.10486e-05	0.635978
ENSRNOG00000003463	78968	Srebf1	protein_coding	-1.27694	6.83604	29.3139	6.15522e-08	4.24844e-05	0.412671
ENSRNOG00000011052	297113	Gars	protein_coding	-0.752162	6.50371	28.8863	7.67551e-08	5.07703e-05	0.593713
ENSRNOG00000014616	306804	Iars	protein_coding	-0.65256	5.61706	28.5366	9.1942e-08	5.83832e-05	0.636151
ENSRNOG00000020995	81919	Fut1	protein_coding	-4.05871	1.04247	28.0714	1.16919e-07	7.13879e-05	0.0600076
ENSRNOG00000050419	79253	Avil	protein_coding	-1.96204	0.951218	27.7936	1.34969e-07	7.93568e-05	0.256665
ENSRNOG00000053239	286939	Clmp	protein_coding	0.894069	4.00912	27.608	1.48565e-07	8.42308e-05	1.85841
ENSRNOG00000013961	290596	Ghitm	protein_coding	-0.904797	8.60977	27.5301	1.54668e-07	8.46674e-05	0.534108
ENSRNOG00000007319	246273	Trib3	protein_coding	-3.52796	4.24263	27.4302	1.62872e-07	8.61863e-05	0.0866919
ENSRNOG00000007100	362331	Ccdc136	protein_coding	-0.800694	4.48348	26.7628	2.30018e-07	0.000117791	0.574073
ENSRNOG00000050792	84397	Tnfaip6	protein_coding	0.987328	1.20602	26.6009	2.50128e-07	0.000124087	1.98251
ENSRNOG00000013656	116744	Lpar1	protein_coding	0.80293	3.15721	26.5134	2.61721e-07	0.000125904	1.74464
ENSRNOG00000015468	499926	Bpifb1	protein_coding	2.33747	-1.44067	26.071	3.2909e-07	0.000153656	5.05415
ENSRNOG00000014970	500571	Kif17	protein_coding	-2.15141	-0.717861	26.0112	3.39449e-07	0.000153964	0.225093
ENSRNOG00000020255	266975	Sars	protein_coding	-0.704522	6.85247	25.7661	3.85399e-07	0.000169597	0.613646
ENSRNOG00000030715	155012	Cfh	protein_coding	0.853787	5.90357	25.7172	3.95281e-07	0.000169597	1.80724
ENSRNOG00000023376	361293	Riok3	protein_coding	-0.678372	6.30186	25.6189	4.15937e-07	0.000173763	0.62487
ENSRNOG00000054495	300920	Cldn2	protein_coding	-2.04036	1.11121	25.4776	4.47559e-07	0.000182179	0.243102
ENSRNOG00000019332	363195	Gtpbp2	protein_coding	-0.614619	5.43638	24.8642	6.15136e-07	0.000244132	0.653102
ENSRNOG00000039759	554353	Gpr34	protein_coding	1.30448	1.35766	24.7991	6.36259e-07	0.000246356	2.46994
ENSRNOG00000024283	502976	RGD1561212	protein_coding	-3.84371	-2.96214	24.7131	6.65302e-07	0.000247488	0.069651
ENSRNOG00000025238	690479	Bpifb5	protein_coding	2.37413	-1.96664	24.6985	6.70362e-07	0.000247488	5.18423
ENSRNOG00000002947	289178	Dpt	protein_coding	0.688799	6.52654	24.4522	7.61755e-07	0.000274838	1.61194
ENSRNOG00000007088	314879	Xpot	protein_coding	-0.82586	5.22471	24.2958	8.26191e-07	0.000291462	0.564146
ENSRNOG00000019698	364534	Ssbp4	protein_coding	0.671522	4.26624	24.1683	8.82741e-07	0.000304642	1.59275
ENSRNOG00000020060	282840	Atf5	protein_coding	-1.33029	6.07154	23.8647	1.03351e-06	0.000349084	0.397687
ENSRNOG00000028043	171551	Cxcl3	protein_coding	3.50394	-2.68834	23.5098	1.24279e-06	0.000411026	11.3446
ENSRNOG00000012864	498013	Ern1	protein_coding	-0.644052	4.98206	23.4354	1.29178e-06	0.000418512	0.639913
ENSRNOG00000018410	297416	Nfu1	protein_coding	-0.61955	4.91925	23.2759	1.40347e-06	0.000445601	0.650874
ENSRNOG00000053577	300644	Gramd1b	protein_coding	-0.82996	4.33663	22.9766	1.63984e-06	0.00051044	0.562545
ENSRNOG00000018375	171145	Eif2b3	protein_coding	-0.616357	3.83155	22.7524	1.8427e-06	0.000548536	0.652316
ENSRNOG00000061379	117517	C7	protein_coding	1.22763	5.25059	22.7347	1.8598e-06	0.000548536	2.34182
ENSRNOG00000046502	170916	Lonp1	protein_coding	-0.800741	7.04914	22.6936	1.89998e-06	0.000548536	0.574054
ENSRNOG00000012434	287119	Zfp598	protein_coding	-0.567088	5.73063	22.6854	1.90812e-06	0.000548536	0.674978
ENSRNOG00000002746	79210	Fstl1	protein_coding	0.714155	6.426	22.6585	1.93499e-06	0.000548536	1.64052
ENSRNOG00000000858	406170	Sapcd1	protein_coding	1.17404	-0.301867	22.5555	2.04157e-06	0.000568595	2.25642
ENSRNOG00000061312	292404	Phf10	protein_coding	-0.676715	5.28464	22.3182	2.31005e-06	0.000632277	0.625588
ENSRNOG00000016071	297595	P3h3	protein_coding	0.651288	4.72714	22.1065	2.57936e-06	0.000694022	1.57057
ENSRNOG00000006359	287835	Galk1	protein_coding	0.837317	2.72087	22.0255	2.69054e-06	0.000710934	1.78672
ENSRNOG00000029830	399475	Adm2	protein_coding	-3.12726	-1.65647	21.9963	2.73178e-06	0.000710934	0.114446
ENSRNOG00000019741	290651	Isyna1	protein_coding	0.515093	4.12724	21.9537	2.79301e-06	0.000715146	1.42909
ENSRNOG00000019476	316611	Agap1	protein_coding	-0.568957	5.38836	21.6108	3.33961e-06	0.000841529	0.674104
ENSRNOG00000000258	361402	Prmt7	protein_coding	-0.523687	4.7906	21.4091	3.71004e-06	0.000920264	0.695592
ENSRNOG00000027383	498456	Sntn	protein_coding	-2.7205	-1.90571	21.3156	3.89554e-06	0.000951411	0.151721
ENSRNOG00000053769	266770	Soat2	protein_coding	-3.14075	-0.906321	21.2233	4.08766e-06	0.000983205	0.113381
ENSRNOG00000016687	308341	Ssc5d	protein_coding	0.793261	4.70311	21.0445	4.48729e-06	0.00106322	1.73299
ENSRNOG00000059459	NA	AABR07047256.1	lincRNA	1.12029	-0.891806	20.8524	4.9608e-06	0.00115262	2.17391
ENSRNOG00000025459	299851	Mars	protein_coding	-0.653362	6.41812	20.8335	5.00983e-06	0.00115262	0.635797
ENSRNOG00000018487	50567	Slc3a2	protein_coding	-0.711335	6.73537	20.7877	5.13102e-06	0.00116189	0.610755
ENSRNOG00000010768	361959	Kpna4	protein_coding	-0.481373	5.69774	20.7635	5.19647e-06	0.00116189	0.716296
ENSRNOG00000000805	24392	Gja1	protein_coding	0.805981	4.35664	20.5916	5.68454e-06	0.00124122	1.74833
ENSRNOG00000013720	305494	Aebp1	protein_coding	0.945051	5.75779	20.5838	5.70766e-06	0.00124122	1.92526
ENSRNOG00000001714	288026	Atp13a4	protein_coding	-2.44405	-0.354698	20.5135	5.92107e-06	0.00125441	0.183767
ENSRNOG00000002244	25267	Pdgfra	protein_coding	0.979684	5.0703	20.5118	5.92636e-06	0.00125441	1.97203
ENSRNOG00000058515	NA	AABR07054460.4	lincRNA	-1.26999	-0.121275	20.4698	6.05797e-06	0.0012654	0.414664
ENSRNOG00000015357	300455	Bmper	protein_coding	0.863987	3.00713	20.4306	6.18318e-06	0.00126744	1.82006
ENSRNOG00000006319	100124593	Cxcr6	protein_coding	1.8624	0.592149	20.417	6.22742e-06	0.00126744	3.63612
ENSRNOG00000003942	299507	Asnsd1	protein_coding	-0.56438	6.16231	20.3789	6.35257e-06	0.00127654	0.676246
ENSRNOG00000015941	360627	Fkbp10	protein_coding	0.723969	4.4824	20.3536	6.43734e-06	0.00127741	1.65172
ENSRNOG00000051711	288064	Kpna1	protein_coding	-0.563397	6.83557	20.1364	7.2112e-06	0.00141331	0.676707
ENSRNOG00000013484	24421	Gsta1	protein_coding	-0.920444	2.60469	20.0975	7.3594e-06	0.00142476	0.528346
ENSRNOG00000055259	308431	Phldb3	protein_coding	-1.14991	1.94596	20.0377	7.59285e-06	0.00144185	0.450652
ENSRNOG00000010682	84360	Clcn3	protein_coding	-0.754415	5.29931	20.0286	7.62929e-06	0.00144185	0.592787
ENSRNOG00000010663	501047	Col6a5	protein_coding	2.09765	0.336722	19.9832	7.81258e-06	0.00145911	4.28013
ENSRNOG00000054957	89803	Sfrp4	protein_coding	1.11525	4.58913	19.8905	8.20059e-06	0.00149956	2.16632
ENSRNOG00000015279	295322	Vtcn1	protein_coding	-1.92754	2.93318	19.8865	8.21806e-06	0.00149956	0.262877
ENSRNOG00000010832	290771	Pdgfrl	protein_coding	0.664273	3.7892	19.8033	8.58345e-06	0.00154844	1.58477
ENSRNOG00000017962	291085	Serpinb6	protein_coding	-0.533732	5.85454	19.7462	8.84388e-06	0.0015604	0.690766
ENSRNOG00000016163	29483	Slc1a3	protein_coding	1.09704	2.12485	19.7403	8.87087e-06	0.0015604	2.13916
ENSRNOG00000038025	291317	Rpp38	protein_coding	-0.619433	2.62069	19.7245	8.94465e-06	0.0015604	0.650927
ENSRNOG00000018421	361594	Aen	protein_coding	-0.598712	4.14632	19.6543	9.2793e-06	0.00159035	0.660343
ENSRNOG00000002393	289352	Eprs	protein_coding	-0.691185	7.32909	19.6466	9.31669e-06	0.00159035	0.619345
ENSRNOG00000004518	50688	Cacnb1	protein_coding	-0.548646	7.87219	19.6071	9.51147e-06	0.00160633	0.683661
ENSRNOG00000046663	116591	LOC100911825	protein_coding	1.98441	-0.766887	19.4768	1.01828e-05	0.0017016	3.957
ENSRNOG00000011541	170520	Cygb	protein_coding	0.534399	4.90317	19.4442	1.03583e-05	0.0017129	1.44834
ENSRNOG00000054017	64627	RGD1562378	protein_coding	-0.693913	3.67305	19.3609	1.08201e-05	0.00177081	0.618175
ENSRNOG00000020721	58964	Nme6	protein_coding	-0.572609	3.90341	19.2863	1.12508e-05	0.00180875	0.6724
ENSRNOG00000043007	494125	Rcn3	protein_coding	0.639334	4.49003	19.2814	1.12798e-05	0.00180875	1.55761
ENSRNOG00000017428	29456	Map1b	protein_coding	-0.95316	5.60757	19.2133	1.16895e-05	0.00185571	0.5165
ENSRNOG00000007213	313047	Yars	protein_coding	-0.614237	5.65456	19.1921	1.18204e-05	0.00185791	0.653275
ENSRNOG00000000871	84349	Cd40lg	protein_coding	2.13627	-0.819383	19.1337	1.21874e-05	0.00189681	4.39625
ENSRNOG00000018338	298683	Vwa1	protein_coding	0.602549	4.50429	19.1138	1.23149e-05	0.00189805	1.5184
ENSRNOG00000015529	297594	Cdca3	protein_coding	1.16769	1.98389	19.0917	1.24585e-05	0.00190172	2.24652
ENSRNOG00000019963	301255	Spats1	protein_coding	-1.47792	0.838138	18.9888	1.31487e-05	0.00198	0.359006
ENSRNOG00000012582	116636	Eif4ebp1	protein_coding	-0.596223	6.2675	18.9525	1.34014e-05	0.00198	0.661484
ENSRNOG00000047100	367975	LOC367975	protein_coding	-4.0632	-2.85032	18.9439	1.34621e-05	0.00198	0.059821
ENSRNOG00000017063	83517	Fcna	protein_coding	1.32062	4.14226	18.9359	1.35184e-05	0.00198	2.49774
ENSRNOG00000013917	310448	Igsf10	protein_coding	1.35738	3.30011	18.9251	1.3595e-05	0.00198	2.56219
ENSRNOG00000014604	29336	Sigmar1	protein_coding	0.51537	3.09319	18.8955	1.38081e-05	0.00199276	1.42936
ENSRNOG00000033697	114555	Casp4	protein_coding	-1.72629	4.39494	18.8418	1.42022e-05	0.00203117	0.302228
ENSRNOG00000042620	309375	Marveld1	protein_coding	0.519664	3.76935	18.6709	1.55337e-05	0.00220176	1.43362
ENSRNOG00000047895	679091	Mettl1	protein_coding	-0.648195	3.2912	18.5138	1.68683e-05	0.0023642	0.638078
ENSRNOG00000004554	29139	Dcn	protein_coding	0.636435	8.10998	18.5014	1.69776e-05	0.0023642	1.55448
ENSRNOG00000008602	499991	Steap4	protein_coding	0.512102	5.61203	18.4631	1.7323e-05	0.00239133	1.42613
ENSRNOG00000018969	295228	Gpatch4	protein_coding	-0.621575	3.20715	18.3298	1.85778e-05	0.00254243	0.649961
ENSRNOG00000006060	299996	Matn2	protein_coding	0.933866	3.30023	18.254	1.93318e-05	0.00262301	1.91039
ENSRNOG00000037415	NA	AABR07002938.1	pseudogene	-0.477063	3.93718	18.2151	1.97305e-05	0.00265442	0.718439
ENSRNOG00000020651	293638	Cars	protein_coding	-0.589401	5.06242	18.0926	2.10414e-05	0.002807	0.664619
ENSRNOG00000058329	113931	Prrx2	protein_coding	1.12377	1.13617	18.0379	2.16551e-05	0.00286478	2.17916
ENSRNOG00000053232	306782	Ror2	protein_coding	1.11483	0.490205	17.9822	2.2298e-05	0.00292547	2.1657
ENSRNOG00000053427	NA	AABR07003167.1	lincRNA	2.56909	-2.31484	17.9362	2.28436e-05	0.00297247	5.93434
ENSRNOG00000020938	171071	Ppp1r15a	protein_coding	-0.777443	6.3126	17.8948	2.33459e-05	0.00301314	0.5834
ENSRNOG00000009751	298376	Gpx7	protein_coding	0.60748	3.32856	17.8675	2.36827e-05	0.00303195	1.5236
ENSRNOG00000010819	294993	Hspa4l	protein_coding	-0.805008	2.00142	17.756	2.5113e-05	0.00318935	0.572359
ENSRNOG00000052247	310864	Manba	protein_coding	-0.588332	4.61067	17.7063	2.57771e-05	0.00324771	0.665111
ENSRNOG00000026604	296616	Cercam	protein_coding	0.726959	3.7658	17.6619	2.6386e-05	0.00329825	1.65515
ENSRNOG00000006941	500288	Thumpd3	protein_coding	-0.474005	5.07665	17.5766	2.75961e-05	0.00342257	0.719963
ENSRNOG00000017447	296302	Eif2s2	protein_coding	-0.525681	6.82067	17.4633	2.92905e-05	0.00360454	0.694631
ENSRNOG00000019288	307657	Ogfod1	protein_coding	-0.524164	3.54233	17.4254	2.98803e-05	0.00364885	0.695362
ENSRNOG00000054373	NA	AABR07000484.1	lincRNA	-2.14184	-2.42823	17.3286	3.1442e-05	0.00381025	0.226591
ENSRNOG00000018304	291624	Lars	protein_coding	-0.461448	6.64732	17.2417	3.29131e-05	0.00394388	0.726257
ENSRNOG00000045644	684762	LOC684762	protein_coding	-1.2154	-0.105334	17.2343	3.30417e-05	0.00394388	0.430653
ENSRNOG00000053400	79126	Cfi	protein_coding	-1.5958	0.0955728	17.2031	3.35887e-05	0.00397305	0.330838
ENSRNOG00000007546	25612	Asns	protein_coding	-1.84198	4.27579	17.1919	3.37866e-05	0.00397305	0.278939
ENSRNOG00000020994	360636	Slc25a39	protein_coding	-0.464125	5.95504	17.1651	3.42672e-05	0.00399994	0.724911
ENSRNOG00000014808	291469	Srfbp1	protein_coding	-0.450816	4.06224	17.1446	3.46396e-05	0.0040139	0.731629
ENSRNOG00000059748	64646	Hist1h2ac	protein_coding	-1.7601	-2.0546	17.1021	3.54235e-05	0.00405267	0.295228
ENSRNOG00000018404	292023	Aars	protein_coding	-0.536647	6.89837	17.0988	3.54848e-05	0.00405267	0.689371
ENSRNOG00000048924	686539	Islr	protein_coding	0.721802	4.45525	16.9982	3.74153e-05	0.00421798	1.64924
ENSRNOG00000013245	286960	LOC286960	protein_coding	3.63179	-2.04742	16.9957	3.74636e-05	0.00421798	12.3959
ENSRNOG00000020385	286922	Fads3	protein_coding	-0.884103	3.63166	16.8884	3.96423e-05	0.00442706	0.541824
ENSRNOG00000028362	NA	Unc80	protein_coding	-2.57611	-1.6039	16.8772	3.98784e-05	0.00442706	0.167692
ENSRNOG00000000906	360757	Medag	protein_coding	0.571391	4.45722	16.8588	4.02665e-05	0.00443911	1.48596
ENSRNOG00000023109	499415	Icoslg	protein_coding	0.664304	3.6985	16.8041	4.14446e-05	0.00453747	1.5848
ENSRNOG00000010210	310392	Slc7a11	protein_coding	-2.27746	0.379225	16.6546	4.4842e-05	0.0047413	0.20626
ENSRNOG00000014288	25661	Fn1	protein_coding	0.924719	7.8252	16.6428	4.51216e-05	0.0047413	1.89831
ENSRNOG00000005382	NA	Rn50_7_1158.1	processed_transcript	-3.18135	-3.5621	16.6385	4.52225e-05	0.0047413	0.110235
ENSRNOG00000018536	NA	Pck2	protein_coding	-0.829612	2.91649	16.6373	4.52524e-05	0.0047413	0.562681
ENSRNOG00000028461	290556	Gnl3	protein_coding	-0.533667	5.15686	16.6355	4.5296e-05	0.0047413	0.690797
ENSRNOG00000029529	102551435	LOC102551435	protein_coding	-0.707631	2.6876	16.6317	4.53852e-05	0.0047413	0.612325
ENSRNOG00000014119	301544	Farsb	protein_coding	-0.513108	5.51265	16.6312	4.5397e-05	0.0047413	0.700711
ENSRNOG00000016643	100359680	Lpcat2	protein_coding	1.12365	1.63639	16.6007	4.6134e-05	0.00478678	2.17897
ENSRNOG00000009620	295669	Cybrd1	protein_coding	0.724265	2.46509	16.5744	4.67789e-05	0.00482218	1.65206
ENSRNOG00000008810	117536	Nsmf	protein_coding	0.59427	3.22213	16.5106	4.83791e-05	0.00495496	1.50971
ENSRNOG00000018666	246254	Gpsm1	protein_coding	0.590845	2.85971	16.3106	5.37631e-05	0.00547108	1.50613
ENSRNOG00000004753	499903	Napb	protein_coding	-1.38385	1.22089	16.2272	5.6183e-05	0.00568092	0.383195
ENSRNOG00000016150	300994	Ifrd2	protein_coding	-0.508393	5.34172	16.1353	5.89742e-05	0.00589524	0.703005
ENSRNOG00000014829	89820	Prmt3	protein_coding	-0.532777	4.88587	16.133	5.90453e-05	0.00589524	0.691223
ENSRNOG00000057378	NA	Clec16a	protein_coding	-0.405392	4.56765	16.0779	6.07901e-05	0.00603152	0.755031
ENSRNOG00000002052	64387	Ccdc80	protein_coding	0.759394	6.68342	16.0114	6.29617e-05	0.00620079	1.69278
ENSRNOG00000034290	298006	Ccl21	protein_coding	1.95587	3.98674	15.9942	6.35373e-05	0.00620079	3.8795
ENSRNOG00000042317	688750	Cd209f	protein_coding	2.87395	-1.83353	15.9903	6.3668e-05	0.00620079	7.33069
ENSRNOG00000005615	25112	Gadd45a	protein_coding	-1.04674	6.48005	15.9562	6.4826e-05	0.00627508	0.484062
ENSRNOG00000002734	NA	AABR07042077.1	pseudogene	1.93569	1.82558	15.8256	6.94581e-05	0.00664744	3.82561
ENSRNOG00000016177	364405	Scara3	protein_coding	0.742503	3.84691	15.8241	6.95102e-05	0.00664744	1.67308
ENSRNOG00000000842	294239	Ddah2	protein_coding	0.577126	3.48677	15.8054	7.02033e-05	0.00667351	1.49187
ENSRNOG00000031475	366474	Col16a1	protein_coding	0.913326	4.7055	15.7883	7.08395e-05	0.00669391	1.88338
ENSRNOG00000011800	25584	F3	protein_coding	0.722464	2.90486	15.771	7.14882e-05	0.00671523	1.65
ENSRNOG00000050997	29596	Ifrd1	protein_coding	-0.650014	5.25062	15.7165	7.35795e-05	0.00687103	0.637274
ENSRNOG00000018345	361390	Abce1	protein_coding	-0.4156	6.43108	15.6835	7.48734e-05	0.00691697	0.749708
ENSRNOG00000013744	361624	Akip1	protein_coding	-0.648311	3.60326	15.6775	7.5113e-05	0.00691697	0.638027
ENSRNOG00000011582	140665	Rab3d	protein_coding	0.437058	3.32969	15.6524	7.61179e-05	0.00691697	1.35384
ENSRNOG00000025001	29569	Pcolce	protein_coding	0.679845	6.97229	15.6498	7.62209e-05	0.00691697	1.60197
ENSRNOG00000016596	266759	Hspa4	protein_coding	-0.473989	7.39114	15.6491	7.62501e-05	0.00691697	0.719971
ENSRNOG00000004854	25694	Has2	protein_coding	0.876891	0.792381	15.6309	7.69873e-05	0.00694416	1.83641
ENSRNOG00000011631	24373	Fst	protein_coding	0.78697	2.15179	15.6136	7.76925e-05	0.00696818	1.72545
ENSRNOG00000016781	64367	Ppib	protein_coding	0.522603	6.12576	15.5969	7.83817e-05	0.00697416	1.43654
ENSRNOG00000056375	NA	AABR07072559.2	lincRNA	-2.12511	-1.99904	15.5857	7.8847e-05	0.00697416	0.229234
ENSRNOG00000001254	361821	Col6a2	protein_coding	0.703199	8.40992	15.5802	7.90771e-05	0.00697416	1.62811
ENSRNOG00000056562	361621	Olfml1	protein_coding	0.610356	2.35222	15.5323	8.11084e-05	0.00711379	1.52664
ENSRNOG00000007034	362342	Hipk2	protein_coding	-0.507566	5.2242	15.4989	8.25544e-05	0.00720083	0.703408
ENSRNOG00000018796	85430	Herpud1	protein_coding	-0.552524	7.06119	15.4785	8.34505e-05	0.00723922	0.681826
ENSRNOG00000026060	307404	Arsi	protein_coding	0.855078	1.66271	15.4648	8.40552e-05	0.00725204	1.80886
ENSRNOG00000020349	171452	Rab3il1	protein_coding	1.01195	3.09688	15.3784	8.7988e-05	0.00755032	2.01664
ENSRNOG00000007519	362401	Tmem43	protein_coding	-0.499657	6.29159	15.3462	8.95029e-05	0.00763902	0.707275
ENSRNOG00000006636	297911	Otud6b	protein_coding	-0.383601	4.92892	15.3127	9.1102e-05	0.00769404	0.766522
ENSRNOG00000013719	295394	Dph5	protein_coding	-0.681682	3.27824	15.3124	9.11168e-05	0.00769404	0.623438
ENSRNOG00000026204	292127	Dclre1a	protein_coding	-0.464715	3.33802	15.1845	9.74991e-05	0.0081894	0.724614
ENSRNOG00000009760	170673	Palm	protein_coding	0.47917	4.46324	15.1381	9.99253e-05	0.00834902	1.39394
ENSRNOG00000004540	100912012	Clec3b	protein_coding	0.679438	5.39547	15.1141	0.000101202	0.00841146	1.60152
ENSRNOG00000001627	363767	Abi3bp	protein_coding	0.690542	4.10935	15.0588	0.000104215	0.00861672	1.61389
ENSRNOG00000013069	680531	Sapcd2	protein_coding	1.07827	1.34656	15.0379	0.000105371	0.00866717	2.11151
ENSRNOG00000037124	296118	Fam227b	protein_coding	-0.8145	1.88739	14.9758	0.000108899	0.00891123	0.568606
ENSRNOG00000018929	309523	Kif20b	protein_coding	0.873259	1.68525	14.9499	0.000110405	0.00898806	1.8318
ENSRNOG00000005535	100361923	Ikzf4	protein_coding	0.98431	-1.04506	14.8964	0.000113579	0.00919933	1.97837
ENSRNOG00000021270	311441	Trmt6	protein_coding	-0.495362	3.9294	14.8842	0.000114317	0.00921213	0.709384
ENSRNOG00000016760	291965	Kctd19	protein_coding	-1.35245	-1.13447	14.84	0.000117027	0.00937877	0.391628
ENSRNOG00000004821	299940	Sntb1	protein_coding	-0.627505	4.39528	14.8313	0.000117567	0.00937877	0.647295
ENSRNOG00000019484	116509	Slc6a9	protein_coding	-1.10427	2.263	14.8002	0.000119521	0.00948697	0.465138
ENSRNOG00000017212	313722	Spsb1	protein_coding	0.464454	3.94272	14.762	0.000121967	0.00963299	1.3798
ENSRNOG00000008951	364190	Rasl10a	protein_coding	0.743213	1.04286	14.7309	0.000123999	0.00971097	1.6739
ENSRNOG00000002978	25385	Faslg	protein_coding	1.70798	-0.723143	14.723	0.000124517	0.00971097	3.26704
ENSRNOG00000020119	116741	Pcdha4	protein_coding	0.860692	0.469896	14.7166	0.000124943	0.00971097	1.81591
ENSRNOG00000019670	310720	Wdr3	protein_coding	-0.381332	5.07266	14.7086	0.000125472	0.00971097	0.767728
ENSRNOG00000009609	NA	LOC299312	pseudogene	-0.442664	4.49883	14.7005	0.000126013	0.00971097	0.735775
ENSRNOG00000011774	362650	Fblim1	protein_coding	0.816228	2.61363	14.6789	0.000127466	0.00977546	1.7608
ENSRNOG00000017359	301575	Itm2c	protein_coding	0.669574	6.17406	14.6415	0.000130022	0.00989574	1.5906
ENSRNOG00000036682	NA	Pycr1	protein_coding	-0.920726	2.82261	14.6377	0.000130281	0.00989574	0.528243
ENSRNOG00000008246	298845	Emilin1	protein_coding	0.767481	4.99219	14.6219	0.000131376	0.00993139	1.7023
ENSRNOG00000061101	NA	Ripply1	protein_coding	-1.6481	0.760909	14.5692	0.000135107	0.010165	0.319061
ENSRNOG00000039666	64316	Srpx	protein_coding	0.513481	4.87004	14.5564	0.000136026	0.0101859	1.42749
ENSRNOG00000021198	64647	Hist1h2bcl1	protein_coding	-0.439124	6.55253	14.5052	0.000139774	0.0103782	0.737582
ENSRNOG00000008165	311546	Tpx2	protein_coding	0.74599	3.49095	14.5035	0.000139902	0.0103782	1.67712
ENSRNOG00000021773	300050	Bop1	protein_coding	-0.471392	5.32476	14.4692	0.000142471	0.0105197	0.721268
ENSRNOG00000013002	294734	Gpbp1	protein_coding	-0.347473	5.77562	14.4304	0.000145438	0.010689	0.78596
ENSRNOG00000011614	312654	Tmcc1	protein_coding	-0.424106	5.18138	14.3087	0.000155146	0.01135	0.7453
ENSRNOG00000021579	362359	Mpp6	protein_coding	-0.735081	5.21153	14.2527	0.000159831	0.0116157	0.600784
ENSRNOG00000005034	314904	Arhgef25	protein_coding	0.580175	3.01567	14.2375	0.00016113	0.0116157	1.49503
ENSRNOG00000025701	246042	Nifk	protein_coding	-0.406324	5.15011	14.226	0.000162119	0.0116157	0.754544
ENSRNOG00000018349	83582	Polr1b	protein_coding	-0.427781	4.66561	14.2259	0.000162121	0.0116157	0.743404
ENSRNOG00000010718	619550	Gpr153	protein_coding	0.740049	1.8352	14.2223	0.000162437	0.0116157	1.67023
ENSRNOG00000042776	308704	Lins1	protein_coding	-0.503103	2.58484	14.2081	0.000163667	0.0116512	0.705587
ENSRNOG00000038001	29743	Slc25a1	protein_coding	0.678223	2.29525	14.1012	0.000173231	0.0121626	1.60017
ENSRNOG00000016825	680493	Cd3eap	protein_coding	-0.425795	3.3434	14.0998	0.000173362	0.0121626	0.744429
ENSRNOG00000028255	303700	Usp36	protein_coding	-0.435804	4.87767	14.0954	0.000173769	0.0121626	0.739282
ENSRNOG00000043053	683504	Zfp639	protein_coding	-0.42823	3.64357	14.0938	0.000173915	0.0121626	0.743173
ENSRNOG00000017647	311414	Zc3h8	protein_coding	-0.626818	3.05885	14.0794	0.000175249	0.0122021	0.647603
ENSRNOG00000047314	24834	Tk1	protein_coding	0.729155	3.43008	14.0689	0.00017623	0.0122168	1.65767
ENSRNOG00000018251	291327	Mrc1	protein_coding	1.42237	5.33303	14.0357	0.000179372	0.0123666	2.68025
ENSRNOG00000003388	257649	Cenpf	protein_coding	0.928448	2.93266	14.0278	0.000180126	0.0123666	1.90323
ENSRNOG00000019525	291671	Hspa9	protein_coding	-0.61068	7.96069	14.0215	0.000180728	0.0123666	0.654888
ENSRNOG00000011668	114519	Nfil3	protein_coding	-0.705745	5.39462	13.9797	0.000184792	0.0125905	0.613126
ENSRNOG00000042359	295543	Pigk	protein_coding	-0.427809	5.13916	13.9608	0.000186664	0.0126637	0.74339
ENSRNOG00000009892	300474	Adamts15	protein_coding	0.748704	3.45902	13.9455	0.000188184	0.0126981	1.68028
ENSRNOG00000017628	25123	Tagln	protein_coding	0.496048	5.65783	13.9343	0.000189309	0.0126981	1.41035
ENSRNOG00000048205	296956	Ube2h	protein_coding	-0.588528	7.39299	13.9317	0.000189572	0.0126981	0.665021
ENSRNOG00000023337	29751	Sema3a	protein_coding	-1.18659	1.88788	13.856	0.000197364	0.0131645	0.439339
ENSRNOG00000018809	296651	Psmd5	protein_coding	-0.473123	4.84602	13.8309	0.000200018	0.0132857	0.720403
ENSRNOG00000021691	100036765	Ccdc92	protein_coding	-0.865955	4.49284	13.8078	0.000202492	0.013394	0.548683
ENSRNOG00000033581	NA	Tnxb	processed_transcript	0.546397	6.15908	13.8	0.000203337	0.0133941	1.46043
ENSRNOG00000004870	304775	Dyrk3	protein_coding	1.95439	-2.65053	13.7739	0.000206176	0.0134914	3.87552
ENSRNOG00000008937	29276	Csrp1	protein_coding	0.533423	6.67387	13.7709	0.000206514	0.0134914	1.44736
ENSRNOG00000025793	308959	Usp31	protein_coding	-0.461832	3.34011	13.7074	0.000213613	0.0138979	0.726063
ENSRNOG00000004578	282836	Cthrc1	protein_coding	1.16753	2.30305	13.6579	0.000219315	0.0142107	2.24626
ENSRNOG00000014274	362586	Trit1	protein_coding	-0.404206	4.51607	13.6195	0.000223849	0.0144455	0.755652
ENSRNOG00000047867	306589	Klhdc8b	protein_coding	0.47444	3.23978	13.5912	0.000227248	0.0146055	1.38938
ENSRNOG00000059903	681309	Thbs3	protein_coding	0.85363	3.6131	13.5789	0.000228743	0.0146423	1.80704
ENSRNOG00000009253	315510	Igsf9b	protein_coding	1.78128	-0.133382	13.557	0.000231423	0.0147134	3.4373
ENSRNOG00000007302	83727	Fbn1	protein_coding	0.712264	6.9359	13.5547	0.000231707	0.0147134	1.63837
ENSRNOG00000019890	293154	Folr2	protein_coding	1.29441	4.4284	13.528	0.000235035	0.0148652	2.45277
ENSRNOG00000018087	81818	Vim	protein_coding	0.746382	9.03411	13.5173	0.000236377	0.0148908	1.67758
ENSRNOG00000011971	192262	C1s	protein_coding	1.08873	7.34478	13.5055	0.000237866	0.0149149	2.12687
ENSRNOG00000057527	NA	RNase_MRP	ribozyme	-0.853753	-0.368782	13.4994	0.000238639	0.0149149	0.553343
ENSRNOG00000004781	25415	Crmp1	protein_coding	1.13399	0.192759	13.479	0.000241247	0.0150188	2.19465
ENSRNOG00000020925	293738	Ccdc86	protein_coding	-0.394211	4.71414	13.4661	0.000242913	0.0150513	0.760906
ENSRNOG00000047656	367562	Gaa	protein_coding	-0.468846	6.86605	13.4603	0.000243665	0.0150513	0.722542
ENSRNOG00000060329	NA	Emb	protein_coding	0.961572	2.80309	13.4521	0.000244737	0.0150589	1.94743
ENSRNOG00000019556	24936	Cd9	protein_coding	0.380583	4.70795	13.4272	0.000248006	0.0151454	1.30187
ENSRNOG00000008182	360959	Htra3	protein_coding	0.635047	5.60091	13.4268	0.000248051	0.0151454	1.55299
ENSRNOG00000029394	NA	Dusp8	protein_coding	-0.875398	3.82856	13.4089	0.000250433	0.0152323	0.545104
ENSRNOG00000016137	298012	Rad23b	protein_coding	-0.424257	7.73581	13.3917	0.000252734	0.0153135	0.745223
ENSRNOG00000015746	307900	Kcng4	protein_coding	1.5841	-0.190596	13.2371	0.00027446	0.0165667	2.9982
ENSRNOG00000009963	313560	Ctps1	protein_coding	-0.406349	5.95568	13.209	0.000278611	0.0167374	0.75453
ENSRNOG00000003357	84032	Col3a1	protein_coding	0.828694	11.4473	13.203	0.000279508	0.0167374	1.77608
ENSRNOG00000051680	361773	Ccdc186	protein_coding	-0.364189	4.46726	13.1897	0.000281489	0.0167374	0.776905
ENSRNOG00000001181	690032	Wdr4	protein_coding	-0.502248	3.71612	13.1836	0.000282409	0.0167374	0.706006
ENSRNOG00000013102	64467	Entpd2	protein_coding	0.468503	4.67872	13.1826	0.000282559	0.0167374	1.38367
ENSRNOG00000024437	171113	Blcap	protein_coding	-0.532107	6.04939	13.1632	0.000285504	0.016849	0.691544
ENSRNOG00000053047	NA	Top2a	protein_coding	1.01211	4.09837	13.1378	0.000289395	0.0170153	2.01686
ENSRNOG00000004500	24577	Myc	protein_coding	-0.772979	4.34774	13.1231	0.000291683	0.0170866	0.585208
ENSRNOG00000010064	170924	Abcc4	protein_coding	-0.504745	3.5714	13.0628	0.000301219	0.0175803	0.704785
ENSRNOG00000001249	294337	Col6a1	protein_coding	0.7389	8.09341	13.0227	0.000307732	0.0178545	1.6689
ENSRNOG00000055111	NA	AABR07000658.1	pseudogene	0.887171	2.13697	13.016	0.000308845	0.0178545	1.84955
ENSRNOG00000004099	304763	R3hdm1	protein_coding	-0.328991	5.64286	12.9973	0.000311946	0.0178545	0.796093
ENSRNOG00000010989	306182	Ipo5	protein_coding	-0.398561	7.71544	12.993	0.000312659	0.0178545	0.758615
ENSRNOG00000013265	81810	Tgfbr2	protein_coding	0.531002	5.87751	12.9869	0.000313682	0.0178545	1.44493
ENSRNOG00000017560	81517	Mdk	protein_coding	0.781113	1.70072	12.9855	0.000313907	0.0178545	1.71846
ENSRNOG00000012216	116487	Tgfbi	protein_coding	0.847428	6.58622	12.9783	0.000315127	0.0178545	1.79929
ENSRNOG00000010253	312701	Cd163	protein_coding	1.41571	4.44686	12.9757	0.000315554	0.0178545	2.6679
ENSRNOG00000012046	364382	Prmt5	protein_coding	-0.387199	5.65104	12.9628	0.000317749	0.0178545	0.764613
ENSRNOG00000010219	29622	Ralgds	protein_coding	0.669042	5.09188	12.9604	0.000318142	0.0178545	1.59002
ENSRNOG00000062112	NA	Rn60_16_0648.2	antisense	-1.08169	-1.42853	12.9586	0.000318453	0.0178545	0.472476
ENSRNOG00000060568	171070	Ptpn21	protein_coding	-0.430981	4.83532	12.953	0.000319413	0.0178545	0.741757
ENSRNOG00000048723	81750	Pros1	protein_coding	0.512319	3.85107	12.9155	0.000325868	0.0181514	1.42634
ENSRNOG00000025075	361615	Relt	protein_coding	-0.536481	5.66124	12.8764	0.000332753	0.0184701	0.689451
ENSRNOG00000046452	289211	Fcgr2b	protein_coding	1.45307	2.92892	12.8633	0.000335083	0.0184723	2.73789
ENSRNOG00000047786	108348095	Ogn	protein_coding	0.835909	-0.101235	12.8631	0.00033512	0.0184723	1.78498
ENSRNOG00000017819	60350	Cd14	protein_coding	1.33607	4.08241	12.8323	0.000340684	0.0186774	2.52463
ENSRNOG00000037331	690492	Cd33	protein_coding	1.56539	2.12089	12.8269	0.000341662	0.0186774	2.95957
ENSRNOG00000001397	304512	Rbm19	protein_coding	-0.41775	3.77234	12.822	0.000342563	0.0186774	0.748591
ENSRNOG00000015631	306808	Ippk	protein_coding	-0.360426	3.04877	12.8111	0.000344567	0.0186774	0.778935
ENSRNOG00000005621	688618	Gxylt2	protein_coding	0.962549	0.926421	12.8103	0.000344722	0.0186774	1.94875
ENSRNOG00000010897	360161	Nek6	protein_coding	0.751398	3.28945	12.7156	0.000362618	0.0195801	1.68342
ENSRNOG00000005343	NA	Esr2	protein_coding	-2.11912	-2.48804	12.7019	0.000365292	0.0196577	0.230188
ENSRNOG00000014170	81653	Dbn1	protein_coding	0.600603	4.48477	12.6912	0.000367389	0.0197037	1.51635
ENSRNOG00000003143	303395	RGD1310166	protein_coding	-1.81985	-2.32251	12.6523	0.000375102	0.0199708	0.283251
ENSRNOG00000061484	287899	Adamts2	protein_coding	0.678218	4.97394	12.6425	0.000377066	0.0199708	1.60016
ENSRNOG00000002101	140946	Paics	protein_coding	-0.396223	3.35636	12.6402	0.000377539	0.0199708	0.759845
ENSRNOG00000025889	24896	Gnas	protein_coding	1.3031	2.97532	12.6359	0.000378415	0.0199708	2.46759
ENSRNOG00000031358	NA	RGD1564469	protein_coding	-0.526361	2.64185	12.6347	0.000378659	0.0199708	0.694304
ENSRNOG00000015442	65042	Sfxn3	protein_coding	0.365762	4.79272	12.6233	0.000380967	0.0200064	1.28856
ENSRNOG00000026415	314981	Col14a1	protein_coding	0.970739	5.86604	12.6088	0.000383942	0.0200064	1.95984
ENSRNOG00000012994	315554	Pus3	protein_coding	-0.389775	3.18164	12.6072	0.000384256	0.0200064	0.763248
ENSRNOG00000010085	290485	Cldn10	protein_coding	2.00348	-2.95727	12.6059	0.000384523	0.0200064	4.00965
ENSRNOG00000014986	298652	Ube4b	protein_coding	-0.492977	5.77955	12.6005	0.000385636	0.0200064	0.710557
ENSRNOG00000017976	140860	Slco2b1	protein_coding	0.489663	4.66104	12.5894	0.000387939	0.0200604	1.40412
ENSRNOG00000008680	315714	Loxl1	protein_coding	0.921646	5.02591	12.5492	0.000396368	0.0203806	1.89428
ENSRNOG00000006719	313253	Zfp618	protein_coding	0.804093	-0.789375	12.5477	0.000396701	0.0203806	1.74605
ENSRNOG00000005413	362165	Creb3l1	protein_coding	0.548478	3.66359	12.5313	0.000400189	0.0204328	1.46254
ENSRNOG00000048495	679127	Rrp12	protein_coding	-0.483859	6.07868	12.5308	0.000400289	0.0204328	0.715062
ENSRNOG00000005931	58952	Cpq	protein_coding	0.570843	3.93166	12.5121	0.000404322	0.0205247	1.48539
ENSRNOG00000010921	363017	Taf1d	protein_coding	-0.608173	2.33797	12.5105	0.000404676	0.0205247	0.656027
ENSRNOG00000061146	499709	Gar1	protein_coding	-0.529322	2.91536	12.498	0.000407394	0.0205967	0.69288
ENSRNOG00000014531	293408	Hbs1l	protein_coding	-0.51909	6.65775	12.4627	0.000415156	0.0208998	0.697812
ENSRNOG00000001350	360811	Naa25	protein_coding	-0.414041	5.14853	12.4552	0.000416832	0.0208998	0.750518
ENSRNOG00000021441	24718	Reln	protein_coding	1.44814	0.140433	12.4529	0.000417339	0.0208998	2.72855
ENSRNOG00000008106	299857	Shmt2	protein_coding	-0.46331	5.96293	12.4464	0.000418794	0.0209068	0.72532
ENSRNOG00000061182	65191	Gabre	protein_coding	1.84754	-1.77299	12.4391	0.00042044	0.0209231	3.59886
ENSRNOG00000058057	NA	Uggt2	processed_transcript	0.736269	1.18052	12.4278	0.000422992	0.0209844	1.66586
ENSRNOG00000011292	84352	NEWGENE_621351	protein_coding	0.972604	4.1647	12.4034	0.000428561	0.0211796	1.96238
ENSRNOG00000000142	361282	Plxdc2	protein_coding	0.650223	4.6932	12.3982	0.000429749	0.0211796	1.56941
ENSRNOG00000006570	314249	Plekhg3	protein_coding	0.55283	2.95354	12.381	0.000433726	0.0211796	1.46696
ENSRNOG00000019584	114587	Dlk1	protein_coding	1.46902	5.75283	12.3807	0.000433798	0.0211796	2.76834
ENSRNOG00000013889	300888	Tmed3	protein_coding	0.599295	4.15805	12.3693	0.00043646	0.0211796	1.51498
ENSRNOG00000025625	56759	Rnase4	protein_coding	0.828783	1.04742	12.3551	0.000439773	0.0211796	1.77619
ENSRNOG00000004589	362760	Galnt16	protein_coding	0.572822	2.70622	12.3549	0.000439839	0.0211796	1.48743
ENSRNOG00000009878	NA	Crtapl1	protein_coding	0.490474	2.94313	12.354	0.000440042	0.0211796	1.40491
ENSRNOG00000015921	691979	Esco2	protein_coding	0.918748	0.0278831	12.3527	0.000440356	0.0211796	1.89047
ENSRNOG00000025141	311502	Kiz	protein_coding	-0.542168	2.2578	12.3516	0.00044062	0.0211796	0.686738
ENSRNOG00000003031	29600	Atp2b4	protein_coding	0.615483	4.84766	12.3474	0.000441604	0.0211796	1.53207
ENSRNOG00000016695	81686	Mmp2	protein_coding	0.757451	6.89343	12.3317	0.00044533	0.021294	1.6905
ENSRNOG00000004610	81682	Lum	protein_coding	0.933765	6.18318	12.2936	0.00045452	0.0216682	1.91025
ENSRNOG00000016623	363228	Tmeff2	protein_coding	0.910246	2.00676	12.2547	0.000464093	0.0220527	1.87937
ENSRNOG00000028415	64515	Cdc20	protein_coding	0.83635	3.04457	12.2461	0.000466225	0.0220527	1.78553
ENSRNOG00000058539	25203	Ccnb1	protein_coding	1.01267	2.37479	12.244	0.000466753	0.0220527	2.01764
ENSRNOG00000020376	294025	Stn1	protein_coding	0.638551	3.9574	12.2278	0.000470818	0.0220898	1.55676
ENSRNOG00000019450	307503	Etf1	protein_coding	-0.369529	6.54525	12.2244	0.000471691	0.0220898	0.774035
ENSRNOG00000033803	81770	LOC100360781	protein_coding	-1.0525	-0.897258	12.2243	0.000471713	0.0220898	0.482132
ENSRNOG00000021220	296156	Cpxm1	protein_coding	1.0878	3.63473	12.2132	0.000474535	0.0221566	2.1255
ENSRNOG00000019924	64517	Thop1	protein_coding	-0.389569	4.87538	12.2068	0.00047616	0.0221672	0.763358
ENSRNOG00000010691	291813	Cmtm3	protein_coding	0.736495	3.60495	12.1956	0.000479011	0.0222348	1.66612
ENSRNOG00000056332	362058	Miga1	protein_coding	-0.682062	1.96706	12.1865	0.00048137	0.0222792	0.623274
ENSRNOG00000013577	315131	Kdelr3	protein_coding	0.594569	3.1843	12.169	0.000485916	0.0223849	1.51002
ENSRNOG00000000156	65049	LOC100911486	protein_coding	1.87303	-2.52163	12.1668	0.000486475	0.0223849	3.66302
ENSRNOG00000034134	314855	Cpm	protein_coding	0.7683	1.44923	12.1531	0.000490074	0.0224853	1.70326
ENSRNOG00000001793	689710	Heg1	protein_coding	0.443022	4.91425	12.1309	0.00049593	0.0226884	1.35945
ENSRNOG00000018925	NA	AC117330.1	pseudogene	-0.578687	2.24419	12.1137	0.000500516	0.0228324	0.669573
ENSRNOG00000015459	361375	Heatr3	protein_coding	-0.369364	4.82326	12.1023	0.000503586	0.0228599	0.774124
ENSRNOG00000033262	362835	Reep6	protein_coding	-1.31173	1.8852	12.0958	0.000505349	0.0228599	0.402837
ENSRNOG00000024428	361308	Kif20a	protein_coding	0.949483	2.72407	12.0955	0.000505437	0.0228599	1.93118
ENSRNOG00000002093	29610	Tgfbr3	protein_coding	0.506833	4.67654	12.083	0.000508838	0.0229483	1.42093
ENSRNOG00000009734	286921	Akr1b10	protein_coding	-0.897371	2.70041	12.0746	0.000511133	0.0229865	0.536864
ENSRNOG00000037211	NA	Kif14	protein_coding	1.03595	0.374372	12.0626	0.000514447	0.0230702	2.05046
ENSRNOG00000048122	24828	Hist1h2aa	protein_coding	-1.45135	-2.0422	12.0516	0.00051747	0.0231404	0.36568
ENSRNOG00000008445	500666	Dact1	protein_coding	0.674954	1.92641	12.0154	0.00052762	0.023528	1.59655
ENSRNOG00000024733	295160	Mnd1	protein_coding	1.06825	-0.999458	11.9979	0.000532594	0.0236833	2.09689
ENSRNOG00000032745	266730	Slc17a3	protein_coding	-2.08373	-1.60755	11.9632	0.000542614	0.0240614	0.235903
ENSRNOG00000008155	366593	Dus4l	protein_coding	-0.564094	1.76502	11.9489	0.000546798	0.0241794	0.67638
ENSRNOG00000049361	85246	Gas7	protein_coding	1.0542	4.51266	11.9357	0.000550698	0.0242843	2.07657
ENSRNOG00000016456	361749	Il33	protein_coding	0.714698	4.23237	11.9241	0.000554128	0.0243139	1.64114
ENSRNOG00000003715	317181	Srpx2	protein_coding	1.02329	2.4797	11.9231	0.000554434	0.0243139	2.03255
ENSRNOG00000000913	24434	Gusb	protein_coding	0.64726	4.08618	11.914	0.000557143	0.0243298	1.56619
ENSRNOG00000023085	362818	Pmel	protein_coding	-0.870726	-0.641185	11.9114	0.000557905	0.0243298	0.546872
ENSRNOG00000018454	25728	Apoe	protein_coding	1.25595	9.49259	11.9065	0.000559394	0.0243298	2.38825
ENSRNOG00000020038	316533	Chpf	protein_coding	0.511711	4.70697	11.8975	0.000562083	0.02438	1.42574
ENSRNOG00000048733	65274	Nup62	protein_coding	-0.321855	5.3497	11.8654	0.00057187	0.0247169	0.800041
ENSRNOG00000017396	294079	2005-03-01	protein_coding	-0.444237	5.97742	11.8618	0.000572966	0.0247169	0.734973
ENSRNOG00000021155	29175	Ctsk	protein_coding	0.62643	4.22447	11.8125	0.000588357	0.0252683	1.54374
ENSRNOG00000007636	312166	Cadps2	protein_coding	0.634797	1.37606	11.8106	0.00058893	0.0252683	1.55272
ENSRNOG00000019357	360564	Tax1bp3	protein_coding	0.38886	4.47765	11.7949	0.000593935	0.0253584	1.30936
ENSRNOG00000012817	502715	Lrrc17	protein_coding	0.946476	2.6221	11.794	0.000594224	0.0253584	1.92716
ENSRNOG00000017087	362625	Man1c1	protein_coding	0.797081	4.3344	11.7731	0.000600916	0.0255752	1.73758
ENSRNOG00000020587	293677	Efemp2	protein_coding	0.75169	3.99355	11.7571	0.000606113	0.0257274	1.68376
ENSRNOG00000011777	252918	Spag5	protein_coding	0.677004	2.37047	11.7454	0.000609934	0.0258205	1.59882
ENSRNOG00000007964	297822	Tp53inp1	protein_coding	-0.740119	4.14186	11.7213	0.000617896	0.026088	0.59869
ENSRNOG00000039469	548106	Pcdhb19	protein_coding	0.655006	1.51906	11.7073	0.000622541	0.0261985	1.57462
ENSRNOG00000057352	NA	LOC100909912	lincRNA	-0.495462	3.31485	11.7035	0.000623813	0.0261985	0.709334
ENSRNOG00000010457	503052	Vash1	protein_coding	0.666184	3.30128	11.6679	0.000635861	0.0265863	1.58687
ENSRNOG00000002225	117106	Scarb2	protein_coding	-0.404663	7.21039	11.6656	0.00063667	0.0265863	0.755412
ENSRNOG00000036697	64188	Mafg	protein_coding	-0.438461	4.07031	11.6615	0.000638071	0.0265863	0.737922
ENSRNOG00000047924	679155	Zbtb7c	protein_coding	1.02267	1.20898	11.62	0.000652475	0.0271153	2.03167
ENSRNOG00000047198	690068	Tatdn1	protein_coding	-0.562582	2.87926	11.5995	0.000659683	0.0273433	0.677089
ENSRNOG00000028526	690606	Mansc1	protein_coding	0.574082	1.35887	11.5697	0.000670367	0.0277137	1.48873
ENSRNOG00000014153	499615	Lhfp	protein_coding	0.42073	3.99017	11.5636	0.000672553	0.0277319	1.3386
ENSRNOG00000018346	24180	Agtr1a	protein_coding	0.725362	2.6531	11.5539	0.000676073	0.0277993	1.65332
ENSRNOG00000010516	25619	Plau	protein_coding	0.494229	5.73913	11.5495	0.000677691	0.0277993	1.40857
ENSRNOG00000008941	24356	Ets1	protein_coding	0.416087	6.4487	11.5225	0.000687603	0.0280721	1.3343
ENSRNOG00000000515	29513	Mapk13	protein_coding	1.67915	-0.858615	11.5217	0.000687877	0.0280721	3.2024
ENSRNOG00000012660	361945	Postn	protein_coding	1.01937	6.87177	11.5142	0.000690668	0.0281137	2.02704
ENSRNOG00000010134	192272	Acot2	protein_coding	-1.08468	5.57048	11.4829	0.000702409	0.0283202	0.471496
ENSRNOG00000011150	25227	Arsb	protein_coding	0.440816	4.70945	11.4825	0.000702548	0.0283202	1.35737
ENSRNOG00000019147	296655	Stom	protein_coding	0.377739	5.70206	11.4825	0.000702556	0.0283202	1.2993
ENSRNOG00000020093	100360573	LOC100360573	protein_coding	-0.585668	2.29759	11.4816	0.000702877	0.0283202	0.666341
ENSRNOG00000014832	315994	Mapkapk3	protein_coding	-0.489502	6.14837	11.4564	0.000712474	0.0286342	0.712271
ENSRNOG00000008554	363115	Slc9a9	protein_coding	0.886287	2.7681	11.4489	0.000715372	0.0286781	1.84841
ENSRNOG00000011032	294643	Lhfpl2	protein_coding	0.982725	4.01881	11.4278	0.000723526	0.0288279	1.97619
ENSRNOG00000010100	301419	Tyw5	protein_coding	-0.480947	2.43123	11.4263	0.000724114	0.0288279	0.716507
ENSRNOG00000062049	NA	Rn60_10_0923.1	antisense	-0.871666	-0.716427	11.4252	0.000724557	0.0288279	0.546515
ENSRNOG00000051691	363677	Gjd3	protein_coding	1.43386	-1.64187	11.4189	0.000727017	0.0288471	2.70169
ENSRNOG00000057458	499873	Oip5	protein_coding	1.09566	-1.1447	11.4146	0.000728674	0.0288471	2.13711
ENSRNOG00000017084	25117	Hsd11b2	protein_coding	1.10283	0.583727	11.3973	0.000735494	0.0290447	2.14776
ENSRNOG00000013231	58949	Ptafr	protein_coding	1.22874	4.11755	11.3766	0.000743758	0.0292981	2.34361
ENSRNOG00000021693	361153	Fam149a	protein_coding	0.680256	2.58346	11.3415	0.000757922	0.0297822	1.60242
ENSRNOG00000001514	311742	Cdca7	protein_coding	0.82918	2.13873	11.335	0.000760616	0.0298143	1.77667
ENSRNOG00000011589	24246	Camk2d	protein_coding	-0.376859	6.41154	11.3264	0.00076414	0.0298786	0.770112
ENSRNOG00000010994	282821	Has1	protein_coding	1.69345	-0.450553	11.3035	0.000773594	0.030174	3.23429
ENSRNOG00000009465	310552	Sfrp2	protein_coding	1.58004	3.37326	11.2855	0.000781151	0.0303941	2.98978
ENSRNOG00000001229	85251	Col18a1	protein_coding	0.508738	5.98415	11.2676	0.000788724	0.0305191	1.42281
ENSRNOG00000008222	171139	Timm9	protein_coding	-0.425958	4.10585	11.265	0.000789801	0.0305191	0.744345
ENSRNOG00000007999	286965	Abra	protein_coding	-0.677517	7.36105	11.2643	0.000790132	0.0305191	0.625241
ENSRNOG00000048389	NA	Fgf18	protein_coding	0.719588	-0.00598986	11.2511	0.00079576	0.0306619	1.64671
ENSRNOG00000062276	NA	Ggt5	protein_coding	0.490893	2.87055	11.2355	0.000802457	0.0308107	1.40531
ENSRNOG00000002358	114861	Scpep1	protein_coding	0.64081	6.10439	11.2303	0.000804712	0.0308107	1.5592
ENSRNOG00000010610	79242	Hpgd	protein_coding	0.764595	1.0794	11.2286	0.000805444	0.0308107	1.69889
ENSRNOG00000012280	689388	Ptx3	protein_coding	1.14611	1.84324	11.2025	0.00081686	0.0311458	2.21317
ENSRNOG00000015505	362429	Mfap5	protein_coding	0.575829	4.48511	11.1969	0.000819342	0.0311458	1.49053
ENSRNOG00000029316	81674	Gtf2f2	protein_coding	-0.351365	3.88138	11.1952	0.00082009	0.0311458	0.783842
ENSRNOG00000003326	304714	Rrn3	protein_coding	-0.34824	3.93452	11.1782	0.000827659	0.0312243	0.785542
ENSRNOG00000016810	29332	Stmn1	protein_coding	0.568999	4.17616	11.1774	0.000828009	0.0312243	1.48349
ENSRNOG00000012051	NA	Ncaph	protein_coding	0.945745	1.98833	11.1773	0.000828059	0.0312243	1.92618
ENSRNOG00000004133	29485	Slc7a3	protein_coding	-2.33839	1.05752	11.1581	0.000836653	0.0314736	0.19773
ENSRNOG00000025160	365924	Tmem56	protein_coding	-0.842471	3.07302	11.1239	0.000852241	0.0318745	0.557688
ENSRNOG00000015024	308022	Mcoln3	protein_coding	1.53577	-1.02608	11.1234	0.00085245	0.0318745	2.89943
ENSRNOG00000004516	498564	Itgbl1	protein_coding	0.513438	4.16452	11.1215	0.000853332	0.0318745	1.42745
ENSRNOG00000042980	303068	Adam19	protein_coding	0.667754	6.33529	11.1068	0.00086014	0.0320533	1.5886
ENSRNOG00000005639	24208	Ar	protein_coding	-0.549125	2.36521	11.0847	0.000870443	0.0322862	0.683435
ENSRNOG00000017791	307016	Arhgap12	protein_coding	-0.362472	4.46498	11.0846	0.000870455	0.0322862	0.777831
ENSRNOG00000003782	302640	Acot9	protein_coding	-0.434306	5.22717	11.0707	0.000877031	0.0324071	0.74005
ENSRNOG00000049121	359727	Bysl	protein_coding	-0.30698	4.9399	11.0655	0.000879481	0.0324071	0.808332
ENSRNOG00000017376	365769	Il21	protein_coding	2.13368	-2.45245	11.0648	0.000879839	0.0324071	4.38836
ENSRNOG00000019996	25027	Slc16a1	protein_coding	-0.632807	6.49023	11.0595	0.000882362	0.0324248	0.644921
ENSRNOG00000017340	363237	Wdr12	protein_coding	-0.391021	4.24978	11.051	0.00088639	0.0324976	0.76259
ENSRNOG00000009207	114210	Spata2	protein_coding	-0.376297	3.83305	11.0224	0.000900169	0.0329267	0.770412
ENSRNOG00000021552	317237	Uprt	protein_coding	-0.690271	2.63225	11.0073	0.000907526	0.0331195	0.619737
ENSRNOG00000002215	288057	Mylk	protein_coding	0.402935	4.79099	10.9891	0.000916478	0.0333384	1.32219
ENSRNOG00000018815	25515	Plk1	protein_coding	0.954614	2.13916	10.9848	0.000918639	0.0333384	1.93806
ENSRNOG00000010557	83833	Smarcd2	protein_coding	0.426282	4.96215	10.9824	0.000919824	0.0333384	1.34377
ENSRNOG00000050819	64041	Birc5	protein_coding	0.884245	1.60218	10.9725	0.000924758	0.0334409	1.8458
ENSRNOG00000056398	NA	AABR07036855.1	protein_coding	-0.372392	5.20445	10.9538	0.0009341	0.0336477	0.772501
ENSRNOG00000059100	NA	AABR07073038.2	lincRNA	-0.519418	1.94724	10.9361	0.000943085	0.0336477	0.697653
ENSRNOG00000005577	315160	Desi1	protein_coding	-0.445345	4.95845	10.9356	0.000943356	0.0336477	0.734409
ENSRNOG00000015655	29602	Ptgfrn	protein_coding	0.537824	6.02893	10.9333	0.000944533	0.0336477	1.45178
ENSRNOG00000012531	313633	Ephb2	protein_coding	0.857907	0.636727	10.933	0.000944681	0.0336477	1.81241
ENSRNOG00000011384	114632	Aimp1	protein_coding	-0.36042	5.58456	10.9318	0.000945268	0.0336477	0.778938
ENSRNOG00000000800	294410	Man1a1	protein_coding	0.823734	4.9286	10.9317	0.000945314	0.0336477	1.76998
ENSRNOG00000004001	314548	Osgepl1	protein_coding	-0.493125	4.60027	10.9218	0.000950388	0.0336856	0.710484
ENSRNOG00000007722	100360533	Fam57a	protein_coding	0.634193	0.782413	10.9213	0.000950624	0.0336856	1.55207
ENSRNOG00000005115	304648	Asf1b	protein_coding	1.02876	1.88166	10.9113	0.000955803	0.0337469	2.04026
ENSRNOG00000000397	361849	Ccar1	protein_coding	-0.341961	3.9975	10.9097	0.000956606	0.0337469	0.788968
ENSRNOG00000019977	360406	Ptprf	protein_coding	0.811176	3.63787	10.901	0.000961133	0.0338315	1.75464
ENSRNOG00000020004	307956	Rbm34	protein_coding	-0.314693	3.89381	10.8881	0.000967837	0.0338589	0.804022
ENSRNOG00000000081	305633	Antxr2	protein_coding	0.587279	4.36541	10.8873	0.000968254	0.0338589	1.50241
ENSRNOG00000021902	497856	Rmi2	protein_coding	1.37341	-1.62234	10.8872	0.000968312	0.0338589	2.59082
ENSRNOG00000056474	NA	AC096239.2	pseudogene	0.72193	0.898739	10.8689	0.000977906	0.0341192	1.64939
ENSRNOG00000009484	500199	Ptcd3	protein_coding	-0.359567	6.01562	10.8583	0.000983552	0.0342208	0.779398
ENSRNOG00000005417	314988	Zhx2	protein_coding	-0.410973	5.05294	10.8537	0.000986005	0.0342208	0.752116
ENSRNOG00000002980	100360406	Tsr1	protein_coding	-0.400032	5.62979	10.8513	0.000987282	0.0342208	0.757842
ENSRNOG00000022242	246759	Cxcl9	protein_coding	1.46238	6.80927	10.8333	0.000996913	0.0344793	2.75563
ENSRNOG00000009972	24705	Rara	protein_coding	0.397692	4.80793	10.8205	0.00100381	0.0345214	1.3174
ENSRNOG00000010721	289997	Dlgap5	protein_coding	0.858375	2.2978	10.8201	0.00100405	0.0345214	1.81299
ENSRNOG00000018590	305470	Drg1	protein_coding	-0.313118	4.73916	10.8171	0.00100568	0.0345214	0.8049
ENSRNOG00000004964	29496	Erbb3	protein_coding	1.57761	4.10637	10.815	0.00100683	0.0345214	2.98475
ENSRNOG00000013794	25056	Rbp1	protein_coding	1.23282	1.26873	10.8015	0.00101419	0.0346988	2.35027
ENSRNOG00000001692	288242	Chaf1b	protein_coding	1.17569	0.418501	10.7799	0.00102611	0.0350312	2.25901
ENSRNOG00000001072	304208	Cers4	protein_coding	0.559507	1.91321	10.7725	0.00103018	0.0350836	1.47377
ENSRNOG00000011644	366432	Slc1a7	protein_coding	1.0461	-1.3057	10.7691	0.00103207	0.0350836	2.06494
ENSRNOG00000052510	316527	Wnt10a	protein_coding	1.52733	-1.06286	10.7372	0.00105005	0.0356185	2.88252
ENSRNOG00000010196	316033	Glb1	protein_coding	0.704492	4.81113	10.733	0.00105243	0.0356232	1.62957
ENSRNOG00000001773	78973	Senp2	protein_coding	-0.4186	3.99684	10.7218	0.00105878	0.0357621	0.74815
ENSRNOG00000014987	501097	Mdfi	protein_coding	0.783571	0.146409	10.7161	0.00106208	0.0357855	1.72139
ENSRNOG00000027156	293950	Morn4	protein_coding	-0.557842	2.50442	10.7117	0.00106458	0.0357855	0.679318
ENSRNOG00000008749	85490	Col5a1	protein_coding	0.730492	7.23434	10.7089	0.00106624	0.0357855	1.6592
ENSRNOG00000029134	65096	Adgrl1	protein_coding	0.478614	3.56711	10.6964	0.00107343	0.0358646	1.3934
ENSRNOG00000010947	81707	Mmp14	protein_coding	0.661714	5.95248	10.6932	0.0010753	0.0358646	1.58196
ENSRNOG00000016488	296371	Pltp	protein_coding	0.960558	6.40848	10.6931	0.00107537	0.0358646	1.94606
ENSRNOG00000020822	685152	Atp8b2	protein_coding	0.542622	4.57192	10.6809	0.00108245	0.0359698	1.45662
ENSRNOG00000019023	294810	Tars	protein_coding	-0.339443	5.49512	10.6792	0.00108346	0.0359698	0.790347
ENSRNOG00000003802	64193	Pttg1	protein_coding	0.849485	1.40268	10.676	0.00108532	0.0359698	1.80186
ENSRNOG00000005468	312182	Rbm28	protein_coding	-0.324142	4.24093	10.6721	0.00108766	0.0359719	0.798773
ENSRNOG00000002764	NA	Mettl16	protein_coding	-0.387262	3.70504	10.6653	0.00109166	0.0360294	0.764579
ENSRNOG00000014395	140588	Gli3	protein_coding	0.708156	1.02438	10.6594	0.0010951	0.036068	1.63371
ENSRNOG00000053895	291958	B3gnt9	protein_coding	0.608004	1.32368	10.6409	0.00110614	0.0363438	1.52415
ENSRNOG00000053140	NA	AABR07027866.1	pseudogene	1.40792	-2.35115	10.6377	0.00110806	0.0363438	2.65355
ENSRNOG00000018414	307403	Csf1r	protein_coding	1.13736	6.51249	10.6153	0.00112155	0.0367104	2.19978
ENSRNOG00000042189	246324	Rab31	protein_coding	0.631528	5.84166	10.5987	0.0011317	0.0369212	1.54921
ENSRNOG00000000250	360665	Jmjd6	protein_coding	-0.359573	3.81966	10.5971	0.00113264	0.0369212	0.779395
ENSRNOG00000002525	29527	Ptgs2	protein_coding	1.06697	-1.6682	10.583	0.00114132	0.0371281	2.09503
ENSRNOG00000050794	24915	Pdlim4	protein_coding	0.602687	4.48371	10.5562	0.001158	0.0375937	1.51854
ENSRNOG00000010791	688510	Fam65c	protein_coding	0.9284	-0.230607	10.5416	0.00116716	0.0377948	1.90316
ENSRNOG00000019090	295230	Cct3	protein_coding	-0.399419	7.47229	10.5371	0.00117003	0.0377948	0.758163
ENSRNOG00000006778	304608	Mmp19	protein_coding	1.07284	3.63669	10.535	0.00117134	0.0377948	2.10358
ENSRNOG00000003120	84400	Prelp	protein_coding	0.520307	5.67877	10.5264	0.00117681	0.0378732	1.43426
ENSRNOG00000007047	312812	Eps8	protein_coding	0.612707	3.83257	10.5147	0.0011843	0.0378732	1.52913
ENSRNOG00000032018	688757	Tmem200b	protein_coding	0.813139	-0.560617	10.5139	0.0011848	0.0378732	1.75703
ENSRNOG00000006628	297682	Dusp16	protein_coding	-0.42339	3.81747	10.5106	0.00118693	0.0378732	0.74567
ENSRNOG00000010890	83470	Bmp1	protein_coding	0.507395	5.18	10.5103	0.00118714	0.0378732	1.42148
ENSRNOG00000000850	55939	Apom	protein_coding	-0.781069	-0.96553	10.5088	0.00118808	0.0378732	0.581936
ENSRNOG00000020653	29415	S1pr2	protein_coding	0.777396	3.7868	10.4933	0.00119806	0.0381148	1.71403
ENSRNOG00000045771	89828	Chl1	protein_coding	1.16099	0.347044	10.4779	0.00120811	0.0382469	2.23611
ENSRNOG00000055962	25181	Bgn	protein_coding	0.838883	7.49232	10.4751	0.00120994	0.0382469	1.78867
ENSRNOG00000000697	501841	Coro1c	protein_coding	0.611725	5.52998	10.4721	0.00121193	0.0382469	1.52808
ENSRNOG00000019112	308965	Chp2	protein_coding	0.716106	4.07313	10.4699	0.00121337	0.0382469	1.64274
ENSRNOG00000010977	25641	Igfbp6	protein_coding	0.561434	5.72296	10.4685	0.00121426	0.0382469	1.47574
ENSRNOG00000006320	59103	Ptges	protein_coding	0.932177	0.693251	10.4459	0.0012292	0.0386407	1.90815
ENSRNOG00000014137	315191	Fbln1	protein_coding	1.16892	2.83989	10.4261	0.00124243	0.0389796	2.24843
ENSRNOG00000025025	100910753	Dnttip2	protein_coding	-0.289265	5.26596	10.4098	0.0012535	0.0391208	0.818319
ENSRNOG00000008332	25273	Smo	protein_coding	0.542722	3.13694	10.4026	0.00125839	0.0391208	1.45672
ENSRNOG00000007300	315114	C1qtnf6	protein_coding	0.623156	4.43373	10.4009	0.00125956	0.0391208	1.54024
ENSRNOG00000054031	NA	LOC102549726	lincRNA	-0.71273	2.29105	10.4	0.00126017	0.0391208	0.610165
ENSRNOG00000003546	302965	Tnfrsf12a	protein_coding	-0.778947	5.08985	10.3984	0.00126124	0.0391208	0.582792
ENSRNOG00000003969	303635	Fam20a	protein_coding	0.530662	1.88145	10.3973	0.001262	0.0391208	1.44459
ENSRNOG00000018113	307056	Anlnl1	protein_coding	0.829186	1.76981	10.394	0.00126428	0.0391208	1.77668
ENSRNOG00000003717	289324	Cnih4	protein_coding	-0.316064	4.50797	10.3905	0.00126665	0.0391208	0.803258
ENSRNOG00000010747	64322	Dap	protein_coding	0.477332	4.6976	10.3807	0.00127343	0.0392463	1.39217
ENSRNOG00000012960	296560	Uap1l1	protein_coding	0.668382	3.29607	10.3766	0.00127621	0.0392463	1.58929
ENSRNOG00000009334	311325	Knstrn	protein_coding	0.810122	1.64615	10.3738	0.00127813	0.0392463	1.75336
ENSRNOG00000014188	290686	Tma16	protein_coding	-0.647271	1.34975	10.3663	0.00128335	0.0393304	0.638487
ENSRNOG00000015232	309419	Pip5k1b	protein_coding	0.715846	0.556947	10.3553	0.00129102	0.03938	1.64245
ENSRNOG00000016217	114300	Gtpbp4	protein_coding	-0.484985	2.24092	10.3515	0.00129369	0.03938	0.714505
ENSRNOG00000018282	83585	Gda	protein_coding	1.00101	4.9239	10.3459	0.00129759	0.03938	2.0014
ENSRNOG00000008678	362393	Antxr1	protein_coding	0.676357	3.98697	10.3447	0.0012985	0.03938	1.5981
ENSRNOG00000020444	114245	Hcn3	protein_coding	-1.41772	-2.49779	10.3431	0.0012996	0.03938	0.374303
ENSRNOG00000004968	362798	Ncapg2	protein_coding	0.586266	3.48531	10.3427	0.00129985	0.03938	1.50136
ENSRNOG00000000909	288447	Uspl1	protein_coding	-0.302088	4.63897	10.3258	0.00131182	0.0395058	0.811078
ENSRNOG00000001065	NA	Cyth3	protein_coding	0.30952	4.91208	10.3257	0.00131191	0.0395058	1.2393
ENSRNOG00000042601	NA	Zglp1	protein_coding	-0.804346	-1.18957	10.3244	0.00131281	0.0395058	0.572622
ENSRNOG00000010209	362955	Nol12	protein_coding	-0.354281	4.03211	10.3197	0.00131621	0.0395058	0.782259
ENSRNOG00000043167	NA	Itga9	protein_coding	0.737539	1.8498	10.3193	0.00131644	0.0395058	1.66733
ENSRNOG00000022521	499204	Ddias	protein_coding	0.863582	-0.221001	10.3035	0.00132777	0.0397233	1.81955
ENSRNOG00000015439	25478	Man2a1	protein_coding	0.797391	4.6836	10.3022	0.0013287	0.0397233	1.73796
ENSRNOG00000007128	362214	Nop56	protein_coding	-0.323764	4.77559	10.2921	0.00133601	0.0398669	0.798983
ENSRNOG00000010529	292406	Thbs2	protein_coding	1.07315	4.02336	10.2723	0.00135039	0.040194	2.10403
ENSRNOG00000001163	288701	Srsf9	protein_coding	0.481095	2.78862	10.2701	0.00135204	0.040194	1.3958
ENSRNOG00000004332	24329	Egfr	protein_coding	0.611879	2.88552	10.2533	0.00136442	0.0404701	1.52825
ENSRNOG00000012982	310544	Map9	protein_coding	-0.528732	2.79034	10.2506	0.00136642	0.0404701	0.693164
ENSRNOG00000015967	298544	Sh3bgrl3	protein_coding	0.799201	5.17665	10.238	0.00137575	0.0406704	1.74014
ENSRNOG00000005277	64576	Ptprv	protein_coding	1.27634	0.702378	10.2302	0.0013816	0.0406794	2.42224
ENSRNOG00000000632	54237	Cdk1	protein_coding	0.756166	2.89496	10.2283	0.00138301	0.0406794	1.689
ENSRNOG00000005362	29885	Rab3ip	protein_coding	-0.449028	3.11885	10.2273	0.00138374	0.0406794	0.732536
ENSRNOG00000005659	114592	Aurkb	protein_coding	0.905189	2.81299	10.2185	0.00139036	0.0407735	1.87279
ENSRNOG00000017564	474147	Mib2	protein_coding	-0.445066	4.70527	10.2163	0.00139208	0.0407735	0.734551
ENSRNOG00000002128	117544	Ppat	protein_coding	-0.38298	5.46198	10.2098	0.00139696	0.0408108	0.766852
ENSRNOG00000003736	85250	Col5a2	protein_coding	0.673186	7.27301	10.2078	0.00139849	0.0408108	1.59459
ENSRNOG00000020333	291987	Utp4	protein_coding	-0.311664	4.79096	10.196	0.00140743	0.0409474	0.805712
ENSRNOG00000018715	64195	Clec10a	protein_coding	1.27456	5.48993	10.194	0.00140899	0.0409474	2.41926
ENSRNOG00000014405	292072	Aprt	protein_coding	0.423437	5.36007	10.1915	0.00141091	0.0409474	1.34112
ENSRNOG00000018327	309071	Fank1	protein_coding	-1.47947	-2.65704	10.1855	0.0014155	0.0410056	0.35862
ENSRNOG00000005608	NA	Tead4	protein_coding	-0.533868	5.75256	10.1796	0.00142	0.0410381	0.6907
ENSRNOG00000009871	306011	Piwil2	protein_coding	1.07636	-0.0842228	10.1742	0.00142421	0.0410381	2.1087
ENSRNOG00000001767	498107	RGD1562339	protein_coding	0.684028	1.73729	10.1737	0.00142455	0.0410381	1.60662
ENSRNOG00000010218	56783	NEWGENE_619861	protein_coding	-0.337466	6.56733	10.1706	0.00142701	0.0410381	0.79143
ENSRNOG00000025843	361363	Ccdc102a	protein_coding	0.562893	3.07628	10.1673	0.00142955	0.0410381	1.47723
ENSRNOG00000002922	29316	Adora2b	protein_coding	0.930182	-0.431779	10.1626	0.00143318	0.0410682	1.90552
ENSRNOG00000016758	NA	Loxl2	protein_coding	0.564773	4.47542	10.1475	0.00144499	0.0413318	1.47915
ENSRNOG00000014945	361055	Kpna3	protein_coding	-0.506388	6.66503	10.1302	0.00145861	0.0416464	0.703983
ENSRNOG00000017469	25380	Anxa1	protein_coding	0.78268	6.21451	10.124	0.00146352	0.0416866	1.72032
ENSRNOG00000043037	691610	Zfp770	protein_coding	-0.411393	3.51734	10.1218	0.00146527	0.0416866	0.751897
ENSRNOG00000021086	293774	Dtx4	protein_coding	0.62865	3.3977	10.1111	0.00147377	0.0418534	1.54612
ENSRNOG00000005708	65205	Mmp16	protein_coding	1.29449	-1.47418	10.1069	0.00147713	0.0418739	2.45289
ENSRNOG00000006350	NA	Tle6	protein_coding	-1.74923	-2.72513	10.0975	0.00148469	0.0420134	0.297461
ENSRNOG00000007506	362495	Ndufaf4	protein_coding	-0.479469	4.94882	10.0873	0.00149294	0.0421454	0.717242
ENSRNOG00000013408	316351	Npas2	protein_coding	0.536692	2.77192	10.0843	0.00149539	0.0421454	1.45064
ENSRNOG00000042932	298782	Ttc27	protein_coding	-0.423339	4.49526	10.0799	0.00149896	0.0421454	0.745697
ENSRNOG00000059277	NA	SNORD113	snoRNA	1.90786	-1.3051	10.0764	0.00150179	0.0421454	3.75253
ENSRNOG00000000599	309816	Lama4	protein_coding	0.521972	5.92797	10.0739	0.00150382	0.0421454	1.43592
ENSRNOG00000001425	114203	Sh2b2	protein_coding	0.552201	4.48491	10.0703	0.00150682	0.0421454	1.46632
ENSRNOG00000018515	308775	Det1	protein_coding	-0.51097	3.54395	10.0689	0.00150794	0.0421454	0.70175
ENSRNOG00000012779	498638	Msr1	protein_coding	1.44375	3.18775	10.0577	0.00151716	0.0422646	2.72028
ENSRNOG00000052564	64317	Gpx3	protein_coding	0.474376	7.4982	10.0548	0.00151955	0.0422646	1.38932
ENSRNOG00000013438	306994	Yae1d1	protein_coding	-0.368732	4.22417	10.0522	0.00152169	0.0422646	0.774463
ENSRNOG00000055049	116676	Aldh1a2	protein_coding	0.794796	3.75456	10.0508	0.00152286	0.0422646	1.73483
ENSRNOG00000006956	NA	Adamtsl1	protein_coding	0.562828	3.74736	10.0435	0.00152891	0.0423584	1.47716
ENSRNOG00000018830	363220	Aff3	protein_coding	0.719616	0.820725	10.0222	0.00154665	0.0427753	1.64674
ENSRNOG00000012367	360942	Pcdh7	protein_coding	0.863073	1.18084	10.0189	0.00154944	0.042778	1.81891
ENSRNOG00000000907	29624	Alox5ap	protein_coding	0.932717	3.04267	10.0116	0.0015556	0.0427785	1.90887
ENSRNOG00000021713	303575	Kif18b	protein_coding	0.761856	2.00546	10.0105	0.00155648	0.0427785	1.69567
ENSRNOG00000054008	65171	Scamp5	protein_coding	0.997812	1.4907	10.0071	0.00155939	0.0427785	1.99697
ENSRNOG00000005825	25211	Lyz2	protein_coding	1.48266	8.82774	10.0045	0.00156159	0.0427785	2.79464
ENSRNOG00000047699	25554	Snai2	protein_coding	0.845027	0.601132	10.0029	0.00156293	0.0427785	1.7963
ENSRNOG00000029778	25750	Maob	protein_coding	0.616343	1.76182	9.9982	0.00156693	0.0428141	1.53298
ENSRNOG00000019080	246211	Hsd3b7	protein_coding	0.390124	3.62168	9.99266	0.00157165	0.0428145	1.31051
ENSRNOG00000004006	24908	Dnajb9	protein_coding	-0.357084	4.6588	9.99186	0.00157234	0.0428145	0.780741
ENSRNOG00000016266	293828	Mphosph10	protein_coding	-0.307633	4.28475	9.98446	0.00157867	0.0429134	0.807966
ENSRNOG00000053991	114200	P3h1	protein_coding	0.313532	4.33817	9.97578	0.00158613	0.0430423	1.24275
ENSRNOG00000022934	NA	RGD1562399	protein_coding	-0.406745	3.70709	9.96971	0.00159136	0.0430501	0.754323
ENSRNOG00000010872	24264	Ckb	protein_coding	0.663584	6.05151	9.96916	0.00159184	0.0430501	1.58401
ENSRNOG00000013024	306375	Csgalnact1	protein_coding	0.525292	2.84974	9.96421	0.00159613	0.0430927	1.43923
ENSRNOG00000010345	500068	Ssmem1	protein_coding	-0.790404	0.926132	9.94013	0.00161714	0.0435859	0.578182
ENSRNOG00000019328	58835	Phgdh	protein_coding	-1.42398	3.24679	9.9024	0.00165063	0.0444133	0.372682
ENSRNOG00000016366	361289	Colec12	protein_coding	0.674996	5.07829	9.89624	0.00165616	0.0444268	1.59659
ENSRNOG00000045683	102553715	LOC102553715	protein_coding	1.12731	-0.424188	9.89423	0.00165798	0.0444268	2.18451
ENSRNOG00000051232	NA	Gbe1	protein_coding	-0.57087	6.51716	9.8925	0.00165953	0.0444268	0.673211
ENSRNOG00000002110	316729	Fam114a1l1	protein_coding	0.643636	1.22432	9.88802	0.00166358	0.0444602	1.56226
ENSRNOG00000005695	25333	Mgp	protein_coding	0.667609	7.65645	9.8648	0.00168471	0.0449224	1.58844
ENSRNOG00000004259	314644	Dohh	protein_coding	-0.326213	5.14744	9.86281	0.00168654	0.0449224	0.797627
ENSRNOG00000013791	54410	Enpp3	protein_coding	0.693946	3.80358	9.85762	0.0016913	0.0449737	1.6177
ENSRNOG00000013641	266714	Myo7a	protein_coding	1.44639	1.42695	9.8392	0.00170832	0.0453504	2.72525
ENSRNOG00000015131	296368	Ube2c	protein_coding	0.964074	2.06411	9.82341	0.00172305	0.0456651	1.95081
ENSRNOG00000002810	360518	Gfpt2	protein_coding	0.789845	3.31956	9.81312	0.00173271	0.0458447	1.72889
ENSRNOG00000007025	289711	Evc2	protein_coding	0.630328	1.33588	9.8099	0.00173575	0.0458487	1.54792
ENSRNOG00000001528	29423	Gap43	protein_coding	1.18802	-0.524238	9.80185	0.00174336	0.0459732	2.2784
ENSRNOG00000058111	170921	Itga2	protein_coding	0.905804	-0.450549	9.79428	0.00175056	0.0460122	1.87359
ENSRNOG00000024929	362906	Nudcd1	protein_coding	-0.357576	3.70276	9.79419	0.00175064	0.0460122	0.780475
ENSRNOG00000055579	24822	Tmbim6	protein_coding	-0.36308	8.53547	9.79065	0.00175401	0.0460247	0.777503
ENSRNOG00000004766	302946	Glis2	protein_coding	0.432549	4.26727	9.78291	0.00176141	0.0461425	1.34962
ENSRNOG00000050534	64043	Gcnt1	protein_coding	0.637474	3.52877	9.77211	0.00177179	0.0462259	1.5556
ENSRNOG00000012972	25290	Alox5	protein_coding	1.06359	2.78893	9.77021	0.00177362	0.0462259	2.09012
ENSRNOG00000001214	25741	Pfkl	protein_coding	0.477113	4.09362	9.76887	0.00177492	0.0462259	1.39196
ENSRNOG00000005749	315112	Foxred2	protein_coding	0.480195	2.40229	9.76012	0.00178338	0.0462259	1.39493
ENSRNOG00000008215	690374	Trim47	protein_coding	0.414086	4.17896	9.75724	0.00178618	0.0462259	1.33245
ENSRNOG00000024986	500152	Mmrn1	protein_coding	1.48115	1.25961	9.75695	0.00178646	0.0462259	2.79171
ENSRNOG00000001304	NA	Bcr	protein_coding	0.611956	3.10366	9.75373	0.0017896	0.0462259	1.52833
ENSRNOG00000005256	362154	Zc3h15	protein_coding	-0.355644	4.53909	9.75252	0.00179077	0.0462259	0.781521
ENSRNOG00000024365	361921	Ect2	protein_coding	0.846516	1.56371	9.75249	0.0017908	0.0462259	1.79815
ENSRNOG00000058568	170635	Dhrs9	protein_coding	1.1753	1.29182	9.7405	0.00180252	0.0464529	2.2584
ENSRNOG00000009785	289993	Cdkn3	protein_coding	0.865508	1.76747	9.73158	0.00181129	0.0466032	1.82198
ENSRNOG00000052925	103689932	NEWGENE_621351	protein_coding	0.794631	3.94952	9.72195	0.0018208	0.0467723	1.73463
ENSRNOG00000007805	296344	Mybl2	protein_coding	1.22588	1.85443	9.71689	0.00182582	0.0468253	2.33899
ENSRNOG00000006631	296789	Sema3e	protein_coding	1.44402	-1.13829	9.70638	0.00183629	0.0469517	2.72077
ENSRNOG00000014936	114709	Ifitm2	protein_coding	0.544882	5.69663	9.70291	0.00183977	0.0469517	1.4589
ENSRNOG00000003018	304960	Olfml2b	protein_coding	0.604826	5.65322	9.70103	0.00184165	0.0469517	1.52079
ENSRNOG00000025624	367085	Arhgap20	protein_coding	-0.582777	4.99193	9.7001	0.00184258	0.0469517	0.667677
ENSRNOG00000007600	302822	Igsf1	protein_coding	1.02726	5.06004	9.69459	0.00184812	0.0470174	2.03815
ENSRNOG00000019018	25692	Plat	protein_coding	0.483576	3.98552	9.6902	0.00185254	0.0470214	1.39821
ENSRNOG00000060098	83801	Ptms	protein_coding	0.306606	6.81745	9.68855	0.0018542	0.0470214	1.23679
ENSRNOG00000000867	25009	Vars	protein_coding	-0.429476	6.71211	9.6689	0.00187414	0.047334	0.742531
ENSRNOG00000004666	362171	Prr5l	protein_coding	0.869939	1.0693	9.66789	0.00187516	0.047334	1.82759
ENSRNOG00000047367	688292	Card14	protein_coding	1.97854	0.449116	9.66759	0.00187547	0.047334	3.94095
ENSRNOG00000018434	NA	Stab1	protein_coding	0.714564	4.21743	9.66381	0.00187934	0.0473563	1.64099
ENSRNOG00000017979	298586	Mrto4	protein_coding	-0.299613	4.44832	9.64268	0.00190108	0.0477837	0.81247
ENSRNOG00000046699	84386	Slpi	protein_coding	1.33372	5.14433	9.64148	0.00190232	0.0477837	2.52052
ENSRNOG00000020908	303566	LOC303566	protein_coding	0.910146	-0.0697487	9.63458	0.00190948	0.047849	1.87924
ENSRNOG00000018982	316077	Entpd3	protein_coding	2.09655	-2.06063	9.63317	0.00191094	0.047849	4.27687
ENSRNOG00000023177	307810	Esrp2	protein_coding	2.60166	-2.63785	9.62723	0.00191713	0.0479283	6.06984
ENSRNOG00000004921	311336	Nusap1	protein_coding	0.756157	2.35151	9.6228	0.00192177	0.0479687	1.68899
ENSRNOG00000033335	25448	Cenpi	protein_coding	0.858034	0.675611	9.61635	0.00192852	0.0480617	1.81257
ENSRNOG00000002831	287631	Wfikkn2	protein_coding	-0.724787	3.03581	9.60565	0.0019398	0.048267	0.605087
ENSRNOG00000017593	81522	Mtr	protein_coding	-0.352116	3.47363	9.58769	0.00195886	0.048647	0.783434
ENSRNOG00000052902	NA	AABR07030598.1	lincRNA	-2.76499	-2.8603	9.58531	0.0019614	0.048647	0.147115
ENSRNOG00000008885	314694	Chst11	protein_coding	0.957891	0.905909	9.58263	0.00196427	0.048647	1.94247
ENSRNOG00000019965	84574	Tgfb1i1	protein_coding	0.448793	3.12658	9.57753	0.00196973	0.0487063	1.3649
ENSRNOG00000007753	116645	Plaa	protein_coding	-0.333625	6.31655	9.5502	0.00199928	0.049344	0.79354
ENSRNOG00000002572	289144	Cacybp	protein_coding	-0.356969	6.13916	9.54468	0.00200529	0.049344	0.780803
ENSRNOG00000055803	NA	AABR07047840.1	lincRNA	-2.07268	-2.64694	9.54361	0.00200647	0.049344	0.237718
ENSRNOG00000023086	60336	LOC100360828	protein_coding	-0.513324	2.32332	9.54184	0.0020084	0.049344	0.700606
ENSRNOG00000008664	NA	Rn50_15_0083.1	processed_pseudogene	-0.327074	6.40936	9.53942	0.00201106	0.049344	0.797152
ENSRNOG00000019244	313770	Mxra8	protein_coding	0.49809	5.38298	9.5329	0.00201821	0.0494429	1.41234
ENSRNOG00000009134	313702	Mad2l2	protein_coding	-0.423546	4.09176	9.52604	0.00202577	0.0495173	0.74559
ENSRNOG00000049052	171498	Sgk3	protein_coding	1.00678	1.59857	9.52449	0.00202748	0.0495173	2.00943
ENSRNOG00000054795	NA	AABR07041096.1	lincRNA	-1.51007	-0.229545	9.51897	0.00203359	0.0495495	0.351095
ENSRNOG00000039504	360919	LOC360919	protein_coding	1.3745	-2.4092	9.51522	0.00203775	0.0495495	2.59278
ENSRNOG00000003116	287523	Dph1	protein_coding	-0.314156	4.15848	9.51485	0.00203816	0.0495495	0.804321
ENSRNOG00000031167	NA	Srxn1	protein_coding	-0.815162	1.79944	9.49514	0.00206017	0.050008	0.568345
ENSRNOG00000009339	362044	Cenpe	protein_coding	0.81932	2.39904	9.47824	0.00207923	0.0503935	1.76457
ENSRNOG00000016294	24932	Cd4	protein_coding	1.14608	5.96527	9.46763	0.00209129	0.0504513	2.21312
ENSRNOG00000006611	311111	Nostrin	protein_coding	0.821169	0.471977	9.46718	0.00209181	0.0504513	1.76684
ENSRNOG00000005038	360847	Ube2t	protein_coding	0.833513	-0.336731	9.46531	0.00209394	0.0504513	1.78202
ENSRNOG00000000728	294141	Clic2	protein_coding	0.497207	3.80826	9.46461	0.00209473	0.0504513	1.41148
ENSRNOG00000061524	NA	AABR07068285.2	pseudogene	0.942499	1.3794	9.46027	0.0020997	0.0504513	1.92185
ENSRNOG00000020776	64191	Dhcr7	protein_coding	0.620376	1.90962	9.45941	0.00210068	0.0504513	1.53728
ENSRNOG00000004517	24482	Igf1	protein_coding	0.659684	3.91061	9.45397	0.00210693	0.0505248	1.57974
ENSRNOG00000002461	25494	Nid1	protein_coding	0.563252	6.972	9.44721	0.00211471	0.0505709	1.4776
ENSRNOG00000006998	314678	Fhl4	protein_coding	-0.637051	1.27748	9.44677	0.00211522	0.0505709	0.643026
ENSRNOG00000009663	79116	Apex1	protein_coding	-0.324508	5.26612	9.43749	0.00212594	0.0506889	0.798571
ENSRNOG00000000614	361832	Bicc1	protein_coding	0.568136	4.07831	9.43407	0.00212991	0.0506889	1.48261
ENSRNOG00000020525	60379	Col5a3	protein_coding	0.483584	6.39065	9.43166	0.00213271	0.0506889	1.39821
ENSRNOG00000013741	81920	Ube2d3	protein_coding	-0.334109	7.58726	9.43148	0.00213293	0.0506889	0.793274
ENSRNOG00000015143	140941	Siah1	protein_coding	-0.428565	3.60808	9.42164	0.0021444	0.0508853	0.743001
ENSRNOG00000022030	689656	Aunip	protein_coding	1.13677	-0.938646	9.41693	0.00214991	0.0509399	2.19888
ENSRNOG00000026316	362703	Wdr43	protein_coding	-0.374339	5.20572	9.40452	0.00216452	0.0509498	0.771459
ENSRNOG00000003148	29543	Timp2	protein_coding	0.474317	6.77449	9.40398	0.00216515	0.0509498	1.38926
ENSRNOG00000003743	116483	Dars	protein_coding	-0.344236	6.12309	9.39949	0.00217046	0.0509498	0.787725
ENSRNOG00000026742	298792	Ypel5	protein_coding	-0.321849	5.37098	9.39784	0.00217241	0.0509498	0.800044
ENSRNOG00000003703	29685	Mcm6	protein_coding	0.999791	3.42142	9.3973	0.00217306	0.0509498	1.99971
ENSRNOG00000020698	303553	Rnd2	protein_coding	0.420862	1.45395	9.39685	0.00217359	0.0509498	1.33873
ENSRNOG00000058444	364723	RGD1562378	protein_coding	-1.04047	-0.729957	9.3941	0.00217684	0.0509498	0.486168
ENSRNOG00000057101	NA	AABR07050652.1	lincRNA	1.41891	-1.76386	9.3925	0.00217875	0.0509498	2.67384
ENSRNOG00000000902	288444	Hsph1	protein_coding	-0.398919	6.18585	9.39212	0.00217921	0.0509498	0.758426
ENSRNOG00000027990	691657	Crip1	protein_coding	0.774028	6.253	9.37788	0.00219619	0.0511878	1.71004
ENSRNOG00000015423	114494	Ccna2	protein_coding	0.882059	2.34505	9.37713	0.00219709	0.0511878	1.843
ENSRNOG00000005053	54702	Egln3	protein_coding	-0.827142	5.5743	9.37549	0.00219906	0.0511878	0.563645
ENSRNOG00000024420	287634	Eme1	protein_coding	1.30233	-0.631196	9.36763	0.00220851	0.0512639	2.46627
ENSRNOG00000018616	361505	Cdc42ep5	protein_coding	0.590583	0.528889	9.3674	0.00220879	0.0512639	1.50586
ENSRNOG00000020213	252921	Tubg1	protein_coding	-0.322718	4.91927	9.3548	0.00222402	0.0514701	0.799562
ENSRNOG00000016036	291736	Rprd1a	protein_coding	-0.41406	3.41061	9.35469	0.00222416	0.0514701	0.750508
ENSRNOG00000001252	304322	Chst12	protein_coding	0.420749	3.69725	9.34993	0.00222995	0.0515289	1.33862
ENSRNOG00000009263	170512	Ifi27	protein_coding	-0.746868	9.54913	9.34274	0.00223871	0.0516562	0.595896
ENSRNOG00000026336	290877	Tmem255b	protein_coding	0.426449	2.07818	9.331	0.00225309	0.0519126	1.34392
ENSRNOG00000056941	NA	AABR07066529.3	lincRNA	-1.22082	-2.40014	9.31737	0.00226992	0.0522246	0.429038
ENSRNOG00000058337	85240	Plcb2	protein_coding	1.0846	1.11445	9.29931	0.0022924	0.0526655	2.12079
ENSRNOG00000008947	83575	Cpz	protein_coding	1.20194	2.37918	9.29354	0.00229963	0.0527553	2.30048
ENSRNOG00000015441	25084	Il4r	protein_coding	0.791249	5.35706	9.28567	0.00230953	0.0529059	1.73057
ENSRNOG00000022499	363174	Sgo1	protein_coding	0.924921	0.53826	9.27846	0.00231865	0.0529211	1.89858
ENSRNOG00000003597	316531	Tuba4a	protein_coding	-0.644974	7.59974	9.27797	0.00231926	0.0529211	0.639504
ENSRNOG00000001456	25281	Nup153	protein_coding	-0.326546	5.79664	9.27724	0.00232019	0.0529211	0.797443
ENSRNOG00000029055	315852	Ttk	protein_coding	0.862572	1.52885	9.26806	0.00233185	0.0531107	1.81828
ENSRNOG00000000657	360850	Nek7	protein_coding	-0.42429	5.40148	9.26386	0.00233719	0.0531561	0.745206
ENSRNOG00000016242	58868	Fzd1	protein_coding	0.35043	3.64359	9.26041	0.00234161	0.0531804	1.27494
ENSRNOG00000007924	362324	Mios	protein_coding	-0.371749	3.96853	9.25136	0.0023532	0.0533104	0.772845
ENSRNOG00000018865	294809	Adamts12	protein_coding	0.595183	4.53828	9.2507	0.00235405	0.0533104	1.51066
ENSRNOG00000018461	24629	Pdgfrb	protein_coding	0.343458	5.77535	9.24706	0.00235874	0.0533405	1.26879
ENSRNOG00000003959	289076	Rgs18	protein_coding	1.21362	1.03381	9.21955	0.00239444	0.054002	2.31918
ENSRNOG00000037225	29261	Tyms	protein_coding	0.578591	2.05235	9.21928	0.0023948	0.054002	1.49339
ENSRNOG00000012385	310399	Naa15	protein_coding	-0.318529	6.30644	9.2154	0.00239987	0.0540397	0.801887
ENSRNOG00000008187	315579	Ubash3b	protein_coding	0.943319	2.61404	9.20428	0.0024145	0.0542921	1.92295
ENSRNOG00000006699	314320	Mlh3	protein_coding	-0.370203	4.18988	9.19537	0.00242629	0.0544799	0.773674
ENSRNOG00000016534	NA	Fam171a1	protein_coding	0.440986	2.58187	9.18603	0.00243869	0.0546638	1.35753
ENSRNOG00000024335	311112	Fastkd1	protein_coding	-0.390668	3.71459	9.18403	0.00244136	0.0546638	0.762776
ENSRNOG00000002041	360715	Boc	protein_coding	0.409306	5.06638	9.17751	0.00245007	0.0547815	1.32805
ENSRNOG00000020729	63878	Stc2	protein_coding	-0.524831	2.31406	9.17014	0.00245996	0.054878	0.695041
ENSRNOG00000010165	299339	Tnfaip2	protein_coding	0.919019	6.50054	9.16914	0.0024613	0.054878	1.89083
ENSRNOG00000000479	294286	Kifc1	protein_coding	0.681265	2.92363	9.15384	0.00248196	0.055261	1.60355
ENSRNOG00000024294	NA	AABR07019083.1	pseudogene	1.0161	3.02816	9.14192	0.00249819	0.0555445	2.02245
ENSRNOG00000038212	307200	Socs6	protein_coding	-0.493391	5.11531	9.13687	0.00250509	0.05562	0.710354
ENSRNOG00000025184	315866	Prss35	protein_coding	1.36744	-2.09983	9.12839	0.00251674	0.0558006	2.58013
ENSRNOG00000008857	314655	Adamts10	protein_coding	0.442274	4.54448	9.12474	0.00252176	0.0558339	1.35874
ENSRNOG00000011603	290291	Cab39l	protein_coding	-0.422381	4.69255	9.11513	0.00253504	0.0560026	0.746192
ENSRNOG00000053607	311692	Fam217b	protein_coding	0.435018	1.77793	9.11413	0.00253643	0.0560026	1.35193
ENSRNOG00000023931	292765	Ggn	protein_coding	0.853307	-0.197204	9.11008	0.00254205	0.0560486	1.80664
ENSRNOG00000012264	362766	Alkbh1	protein_coding	-0.354501	4.27341	9.10228	0.00255291	0.0561422	0.78214
ENSRNOG00000018198	306722	Dapk1	protein_coding	0.621305	4.10844	9.10195	0.00255336	0.0561422	1.53827
ENSRNOG00000061779	360955	Man2b2	protein_coding	0.920654	0.705897	9.09316	0.00256567	0.0562936	1.89297
ENSRNOG00000059605	25113	Ddn	protein_coding	1.05812	1.67006	9.09197	0.00256734	0.0562936	2.08222
ENSRNOG00000058476	313819	Mast2	protein_coding	-0.376666	7.08837	9.08942	0.00257092	0.0562943	0.770215
ENSRNOG00000049766	81779	Sctr	protein_coding	1.02788	-1.7695	9.08072	0.00258319	0.0564063	2.03902
ENSRNOG00000003064	81506	Bst1	protein_coding	1.16697	1.74589	9.07878	0.00258592	0.0564063	2.24539
ENSRNOG00000013426	266762	Mrgprf	protein_coding	0.434248	3.29389	9.07683	0.00258869	0.0564063	1.35121
ENSRNOG00000002044	360714	Gtpbp8	protein_coding	-0.442063	3.46832	9.07573	0.00259025	0.0564063	0.736081
ENSRNOG00000053706	306505	Lonrf1	protein_coding	-0.528644	2.61801	9.05601	0.00261833	0.0569398	0.693206
ENSRNOG00000009085	373545	Prkag2	protein_coding	0.449879	3.52073	9.04803	0.00262978	0.0571106	1.36593
ENSRNOG00000005524	289809	Pno1	protein_coding	-0.346111	4.81665	9.04105	0.00263985	0.0572508	0.786702
ENSRNOG00000052134	100365921	Pigy	protein_coding	-0.443986	3.24381	9.03486	0.0026488	0.0573665	0.735101
ENSRNOG00000008523	140657	Faf1	protein_coding	-0.444153	5.79055	9.03075	0.00265475	0.0574171	0.735016
ENSRNOG00000052934	688885	Nol11	protein_coding	-0.270391	4.8766	9.02561	0.00266224	0.0575007	0.829095
ENSRNOG00000007077	315745	Fem1b	protein_coding	-0.299607	4.14606	9.01887	0.00267207	0.0576347	0.812474
ENSRNOG00000013215	290741	Dctd	protein_coding	0.786423	0.921194	9.01217	0.00268187	0.0577247	1.72479
ENSRNOG00000009401	362176	Lmo2	protein_coding	0.640201	4.41291	9.01012	0.00268489	0.0577247	1.55855
ENSRNOG00000003897	29393	Col1a1	protein_coding	0.8333	10.6042	9.00718	0.00268922	0.0577247	1.78176
ENSRNOG00000039848	102238592	Ak6	protein_coding	-0.358863	3.1876	9.00611	0.00269079	0.0577247	0.779779
ENSRNOG00000032919	316096	Zfp105	protein_coding	-0.347657	3.60098	9.00171	0.00269727	0.0577676	0.785859
ENSRNOG00000012735	313170	Kif24	protein_coding	1.19145	0.392734	8.99791	0.00270288	0.0577676	2.28382
ENSRNOG00000019648	NA	Col6a3	processed_transcript	0.661533	7.51923	8.99736	0.00270371	0.0577676	1.58176
ENSRNOG00000010635	360622	Igfbp4	protein_coding	0.782196	5.55332	8.98755	0.00271826	0.0579949	1.71975
ENSRNOG00000004400	25107	Avpr1a	protein_coding	0.65302	0.753606	8.98503	0.00272201	0.0579949	1.57246
ENSRNOG00000008412	312790	Gprc5a	protein_coding	0.965795	0.766809	8.98282	0.0027253	0.0579949	1.95314
ENSRNOG00000024678	499152	Izumo1	protein_coding	-0.921779	-0.197454	8.97608	0.00273537	0.0581294	0.527858
ENSRNOG00000009773	315851	Elovl4	protein_coding	1.08308	-0.932517	8.97369	0.00273895	0.0581294	2.11855
ENSRNOG00000004067	497815	Nrcam	protein_coding	1.10029	1.10786	8.96732	0.00274851	0.0581616	2.14398
ENSRNOG00000018399	691478	Cpne6	protein_coding	-1.48034	-2.58068	8.96593	0.00275061	0.0581616	0.358404
ENSRNOG00000022859	301229	Trem1	protein_coding	1.61374	1.36279	8.96234	0.00275602	0.0581616	3.06044
ENSRNOG00000020317	296315	RGD1307752	protein_coding	-0.315678	5.6264	8.96184	0.00275677	0.0581616	0.803474
ENSRNOG00000008604	83809	Nsfl1c	protein_coding	-0.307944	6.43014	8.96051	0.00275878	0.0581616	0.807792
ENSRNOG00000060203	NA	SNORD113	snoRNA	1.97661	-2.62576	8.95412	0.00276844	0.0582357	3.93567
ENSRNOG00000008336	25341	Tnfrsf11b	protein_coding	-0.654681	2.09611	8.95333	0.00276964	0.0582357	0.635216
ENSRNOG00000001103	NA	Sdk1	processed_transcript	0.871082	1.53806	8.93709	0.00279438	0.0586783	1.82903
ENSRNOG00000060399	NA	AABR07065429.2	lincRNA	1.24323	-2.36795	8.93239	0.00280157	0.0587516	2.36728
ENSRNOG00000030726	29403	Asgr2	protein_coding	1.03506	1.86123	8.92686	0.00281008	0.0587696	2.0492
ENSRNOG00000007839	29735	Slc16a7	protein_coding	1.00579	0.311	8.92192	0.00281767	0.0587696	2.00805
ENSRNOG00000031544	NA	Larp1	protein_coding	-0.317434	6.63284	8.9208	0.00281942	0.0587696	0.802496
ENSRNOG00000019216	171333	Il12rb1	protein_coding	1.36218	0.510213	8.92054	0.0028198	0.0587696	2.57073
ENSRNOG00000060879	NA	LOC100910996	protein_coding	0.869733	-1.16212	8.91981	0.00282094	0.0587696	1.82732
ENSRNOG00000023910	361378	Man2b1	protein_coding	0.557241	5.2196	8.90984	0.00283638	0.0590058	1.47145
ENSRNOG00000016469	29639	Fxyd2	protein_coding	1.07408	3.72321	8.90186	0.00284881	0.0590058	2.10538
ENSRNOG00000002713	303165	Zfp672	protein_coding	-0.319209	4.7225	8.90085	0.00285038	0.0590058	0.801509
ENSRNOG00000052787	363099	Rsl24d1	protein_coding	-0.325763	5.27001	8.8991	0.00285312	0.0590058	0.797876
ENSRNOG00000021919	299145	Rhoj	protein_coding	0.364042	4.65269	8.89733	0.00285588	0.0590058	1.28703
ENSRNOG00000014333	25361	Vcam1	protein_coding	1.03286	4.23007	8.89583	0.00285823	0.0590058	2.04608
ENSRNOG00000055010	29134	Axin2	protein_coding	0.421835	2.49943	8.89578	0.0028583	0.0590058	1.33963
ENSRNOG00000056585	NA	Fscn1	protein_coding	0.465486	5.18411	8.88314	0.00287816	0.0592934	1.38078
ENSRNOG00000059947	25216	Sdc1	protein_coding	1.02712	3.68147	8.88217	0.0028797	0.0592934	2.03795
ENSRNOG00000054367	NA	Rn60_7_1086.1	processed_pseudogene	-0.347301	3.90073	8.87776	0.00288665	0.0593596	0.786053
ENSRNOG00000011955	NA	AABR07026997.1	protein_coding	-0.330487	7.22863	8.87337	0.0028936	0.0593918	0.795268
ENSRNOG00000002418	81809	Tgfb2	protein_coding	-0.500339	5.25536	8.87205	0.0028957	0.0593918	0.706941
ENSRNOG00000018453	314969	Nop2	protein_coding	-0.406842	3.5584	8.86426	0.00290808	0.0595688	0.754273
ENSRNOG00000012475	315189	Prr5	protein_coding	0.521383	2.57825	8.8611	0.00291313	0.0595952	1.43533
ENSRNOG00000014837	316736	Emilin2	protein_coding	1.09348	3.54006	8.85565	0.00292183	0.0596693	2.13388
ENSRNOG00000019422	24330	Egr1	protein_coding	0.859313	4.93376	8.85413	0.00292427	0.0596693	1.81417
ENSRNOG00000014961	54320	Pdpn	protein_coding	0.787535	4.12679	8.85033	0.00293036	0.059717	1.72612
ENSRNOG00000008555	NA	Rps20	protein_coding	-0.632045	-0.000640679	8.84377	0.00294091	0.0597444	0.645261
ENSRNOG00000046996	364052	Pea15	protein_coding	0.456924	5.88498	8.84272	0.0029426	0.0597444	1.37261
ENSRNOG00000002833	84027	Gsk3b	protein_coding	-0.424939	5.01635	8.84247	0.002943	0.0597444	0.74487
ENSRNOG00000001469	25043	Eln	protein_coding	0.598388	6.14606	8.83896	0.00294867	0.059783	1.51402
ENSRNOG00000016776	313610	Extl1	protein_coding	-0.606321	5.34506	8.83629	0.00295299	0.0597944	0.65687
ENSRNOG00000001348	117030	Erp29	protein_coding	0.539553	4.55226	8.82314	0.00297434	0.0599933	1.45352
ENSRNOG00000037443	288731	Pgam5	protein_coding	-0.366863	4.74994	8.81941	0.00298044	0.0599933	0.775467
ENSRNOG00000032178	298850	Cenpa	protein_coding	1.12821	0.0300311	8.8166	0.00298502	0.0599933	2.18588
ENSRNOG00000004317	29555	Vipr2	protein_coding	0.923944	0.938461	8.81631	0.0029855	0.0599933	1.89729
ENSRNOG00000028137	291234	Mki67	protein_coding	0.907194	4.17989	8.81416	0.00298902	0.0599933	1.87539
ENSRNOG00000002711	304951	Nuf2	protein_coding	0.806504	1.73748	8.81356	0.00299001	0.0599933	1.74897
ENSRNOG00000014230	25152	Map1a	protein_coding	-0.778484	7.46648	8.81256	0.00299163	0.0599933	0.582979
ENSRNOG00000010461	294744	Gpx8	protein_coding	0.483985	2.79416	8.8117	0.00299305	0.0599933	1.3986
ENSRNOG00000013057	308761	Prc1	protein_coding	0.574884	3.82176	8.7932	0.00302356	0.0605283	1.48956
ENSRNOG00000000923	288620	Cct6a	protein_coding	-0.296595	6.32764	8.78975	0.00302928	0.0605666	0.814172
ENSRNOG00000033893	114862	Cacna1h	protein_coding	0.522747	2.27426	8.77758	0.00304956	0.0608954	1.43669
ENSRNOG00000053272	89824	Chi3l1	protein_coding	1.597	4.01573	8.76615	0.00306872	0.0612009	3.02514
ENSRNOG00000000638	499425	Zfp365	protein_coding	-0.755779	3.63245	8.76244	0.00307498	0.0612487	0.592227
ENSRNOG00000020726	361710	Sipa1	protein_coding	0.622809	5.29327	8.75639	0.00308519	0.0613751	1.53987
ENSRNOG00000016763	25114	Fgfr4	protein_coding	0.432496	4.57906	8.7514	0.00309364	0.0614511	1.34957
ENSRNOG00000025679	360230	Stk40	protein_coding	-0.443976	6.35239	8.74957	0.00309675	0.0614511	0.735106
ENSRNOG00000014080	315740	Kif23	protein_coding	0.814244	2.48594	8.74349	0.00310709	0.0615793	1.75838
ENSRNOG00000001193	499413	Hsf2bp	protein_coding	0.831238	0.761895	8.7392	0.0031144	0.0616473	1.77921
ENSRNOG00000011071	58813	Nt5e	protein_coding	0.497878	3.48256	8.73298	0.00312506	0.0617812	1.41214
ENSRNOG00000012318	289054	Aspm	protein_coding	0.711038	2.46755	8.70644	0.00317088	0.0625624	1.63698
ENSRNOG00000030291	NA	Rn50_10_0698.6	processed_pseudogene	-0.452461	3.87997	8.70553	0.00317246	0.0625624	0.730795
ENSRNOG00000002347	289080	Rgl1	protein_coding	0.512508	5.15269	8.69956	0.00318287	0.0626264	1.42653
ENSRNOG00000061248	NA	SNORD113	snoRNA	1.87333	-1.75982	8.69871	0.00318436	0.0626264	3.66376
ENSRNOG00000016561	300795	Ns5atp9	protein_coding	1.08716	1.09086	8.69689	0.00318753	0.0626264	2.12455
ENSRNOG00000038539	246296	Lrrc15	protein_coding	2.08231	-0.677194	8.68761	0.0032038	0.0628681	4.23486
ENSRNOG00000046309	314386	Gpr68	protein_coding	1.09135	0.383385	8.68179	0.00321406	0.0629916	2.13073
ENSRNOG00000026502	299933	Dscc1	protein_coding	0.659025	0.49538	8.66578	0.00324241	0.0634688	1.57902
ENSRNOG00000014272	296709	Rpl35	protein_coding	-0.368123	6.44651	8.65682	0.00325839	0.0637031	0.77479
ENSRNOG00000061768	311170	Slc43a3	protein_coding	0.647762	2.50253	8.65328	0.00326473	0.0637485	1.56674
ENSRNOG00000021705	100911699	LOC102556092	protein_coding	-0.440632	1.13777	8.64987	0.00327085	0.0637896	0.736812
ENSRNOG00000008676	25314	Emp1	protein_coding	0.544578	6.11732	8.63279	0.00330165	0.0642084	1.45859
ENSRNOG00000019472	140473	Ackr2	protein_coding	1.09017	-0.435957	8.63223	0.00330267	0.0642084	2.12899
ENSRNOG00000010409	313167	Nol6	protein_coding	-0.295294	5.66821	8.63124	0.00330446	0.0642084	0.814906
ENSRNOG00000020480	84575	Fads1	protein_coding	0.400527	3.07157	8.62573	0.00331448	0.0642235	1.31999
ENSRNOG00000011435	316039	Osbpl10	protein_coding	0.562791	1.44171	8.62326	0.00331897	0.0642235	1.47712
ENSRNOG00000050933	364723	RGD1562378	protein_coding	-0.877092	1.94119	8.62192	0.00332142	0.0642235	0.544464
ENSRNOG00000048567	684015	Ankmy1	protein_coding	1.33202	-2.25309	8.62131	0.00332253	0.0642235	2.51755
ENSRNOG00000025731	100359583	Ptma	protein_coding	0.613059	5.83957	8.6197	0.00332546	0.0642235	1.5295
ENSRNOG00000017729	291539	Psmg2	protein_coding	-0.346917	4.03006	8.61725	0.00332995	0.0642319	0.786262
ENSRNOG00000001270	304485	Hvcn1	protein_coding	1.11784	2.24875	8.60758	0.00334767	0.0643895	2.17022
ENSRNOG00000017233	313520	Mmachc	protein_coding	-0.442745	4.44433	8.60617	0.00335026	0.0643895	0.735733
ENSRNOG00000036585	365476	Cfap43	protein_coding	-1.28733	-2.77696	8.60616	0.00335028	0.0643895	0.40971
ENSRNOG00000014426	24914	Lox	protein_coding	0.839433	4.33397	8.59375	0.0033732	0.0646957	1.78935
ENSRNOG00000062192	NA	Rn60_11_0606.3	processed_pseudogene	-0.411115	1.75031	8.59112	0.00337807	0.0646957	0.752042
ENSRNOG00000002506	305242	Cdkl2	protein_coding	0.547441	2.56526	8.59092	0.00337844	0.0646957	1.46149
ENSRNOG00000016408	310695	Kirrel	protein_coding	0.523832	4.64964	8.58679	0.0033861	0.0647642	1.43777
ENSRNOG00000055597	84582	Hdac7	protein_coding	0.274951	4.75078	8.57785	0.00340277	0.0649917	1.20995
ENSRNOG00000060853	298917	Iah1	protein_coding	0.568023	4.39289	8.57301	0.00341183	0.0649917	1.48249
ENSRNOG00000012772	24314	Nqo1	protein_coding	-0.350791	3.72922	8.57204	0.00341365	0.0649917	0.784154
ENSRNOG00000029212	114122	Vcan	protein_coding	1.15252	5.00864	8.57122	0.00341518	0.0649917	2.22301
ENSRNOG00000015275	291441	Ska1	protein_coding	0.799123	0.189064	8.56834	0.00342058	0.0649917	1.74004
ENSRNOG00000050539	29158	Fbln5	protein_coding	0.442402	3.97893	8.56729	0.00342255	0.0649917	1.35886
ENSRNOG00000058538	NA	AABR07002001.1	protein_coding	1.7742	0.248438	8.56423	0.00342831	0.0650233	3.42049
ENSRNOG00000016879	NA	Ldlrad4	protein_coding	0.391478	3.36329	8.55623	0.00344343	0.065232	1.31174
ENSRNOG00000010701	310074	Depdc1b	protein_coding	0.990919	0.215598	8.55225	0.00345095	0.0652524	1.98745
ENSRNOG00000053828	499076	Ppp1r12c	protein_coding	0.333607	5.17444	8.55131	0.00345273	0.0652524	1.26016
ENSRNOG00000000563	309837	Adamts14	protein_coding	0.763662	3.12892	8.54851	0.00345804	0.0652752	1.6978
ENSRNOG00000001148	64205	Rplp0	protein_coding	-0.344561	9.9717	8.54352	0.00346755	0.0653769	0.787548
ENSRNOG00000014258	365042	Rab32	protein_coding	1.00926	3.8848	8.53971	0.0034748	0.065436	2.01288
ENSRNOG00000001375	498166	Gal3st4	protein_coding	0.702008	0.531351	8.5333	0.00348706	0.065589	1.62677
ENSRNOG00000005116	NA	LOC108350502	pseudogene	-0.36732	4.3792	8.52968	0.00349401	0.065589	0.775221
ENSRNOG00000020948	56813	Pth1r	protein_coding	0.530089	1.87922	8.52899	0.00349533	0.065589	1.44402
ENSRNOG00000021517	361410	Tmem231	protein_coding	0.434594	1.47769	8.5225	0.00350782	0.0656374	1.35153
ENSRNOG00000013764	300120	Fam118a	protein_coding	-0.39229	1.92893	8.52158	0.00350959	0.0656374	0.761919
ENSRNOG00000027125	498741	Mboat1	protein_coding	0.851517	2.56667	8.52121	0.00351031	0.0656374	1.8044
ENSRNOG00000054625	291964	Fhod1	protein_coding	-0.404941	6.19959	8.5075	0.00353685	0.066056	0.755267
ENSRNOG00000013503	498515	Cdh24	protein_coding	0.736812	-0.212921	8.50313	0.00354536	0.066137	1.66649
ENSRNOG00000006460	302972	Amdhd2	protein_coding	0.688199	3.10933	8.48737	0.0035762	0.0666341	1.61127
ENSRNOG00000024178	307805	Cenpt	protein_coding	0.925294	1.20646	8.47729	0.00359607	0.0669256	1.89907
ENSRNOG00000018824	50719	Slc7a5	protein_coding	-1.38378	4.57315	8.47095	0.00360863	0.0669882	0.383214
ENSRNOG00000003674	363465	Pir	protein_coding	-0.472487	2.71267	8.4704	0.00360972	0.0669882	0.720721
ENSRNOG00000010417	362240	Nol4l	protein_coding	0.466777	0.567934	8.46921	0.00361209	0.0669882	1.38202
ENSRNOG00000000579	25603	Marcks	protein_coding	0.608551	5.12502	8.45914	0.00363214	0.0672363	1.52473
ENSRNOG00000060248	297436	Chchd6	protein_coding	-0.593216	2.44057	8.45619	0.00363804	0.0672363	0.662863
ENSRNOG00000012358	286936	Pcyt1b	protein_coding	1.11728	-1.31463	8.45573	0.00363895	0.0672363	2.16938
ENSRNOG00000016444	NA	AABR07067506.1	processed_pseudogene	-0.349549	4.96631	8.454	0.00364241	0.0672363	0.784829
ENSRNOG00000001064	304470	Sbno1	protein_coding	-0.289119	5.62796	8.4484	0.00365364	0.0672891	0.818402
ENSRNOG00000047931	81814	Tmsb4x	protein_coding	0.76435	8.90537	8.44835	0.00365374	0.0672891	1.6986
ENSRNOG00000007483	117524	Ccnf	protein_coding	0.949524	2.01896	8.44418	0.00366213	0.0673654	1.93124
ENSRNOG00000011254	NA	Fam76a	protein_coding	-0.466159	2.52154	8.43951	0.00367155	0.0673658	0.723889
ENSRNOG00000021392	313777	Noc2l	protein_coding	-0.281077	5.04348	8.43921	0.00367215	0.0673658	0.822977
ENSRNOG00000059059	294790	Skp2	protein_coding	0.67932	1.45508	8.43786	0.00367488	0.0673658	1.60138
ENSRNOG00000003038	NA	Sft2d2	protein_coding	-0.26659	5.24036	8.43516	0.00368035	0.0673882	0.831282
ENSRNOG00000026128	362988	Cpne8	protein_coding	0.541235	2.6871	8.4324	0.00368593	0.0674126	1.45522
ENSRNOG00000010941	310877	Tifa	protein_coding	1.05451	3.25066	8.42845	0.00369395	0.0674809	2.07701
ENSRNOG00000051964	NA	LOC103691699	protein_coding	-0.859726	-1.14986	8.42638	0.00369817	0.0674809	0.551057
ENSRNOG00000028292	288259	Gart	protein_coding	-0.288868	5.4816	8.42264	0.00370577	0.0675421	0.818544
ENSRNOG00000033700	368084	Wbscr22	protein_coding	-0.35265	4.64091	8.41412	0.00372318	0.0677235	0.783144
ENSRNOG00000060100	311327	Knl1	protein_coding	0.868279	0.503413	8.41359	0.00372426	0.0677235	1.82548
ENSRNOG00000020533	65164	Htra1	protein_coding	0.588185	6.59561	8.41126	0.00372905	0.067733	1.50335
ENSRNOG00000013186	171092	G3bp1	protein_coding	-0.385657	7.94783	8.40607	0.0037397	0.0678488	0.765431
ENSRNOG00000018526	29495	Dlg4	protein_coding	0.398502	2.51785	8.3932	0.00376628	0.0682531	1.31814
ENSRNOG00000016164	310694	Fcrl2	protein_coding	1.06727	4.02672	8.39001	0.00377288	0.0682948	2.09546
ENSRNOG00000004273	293618	Ifitm1	protein_coding	1.31213	4.58197	8.38791	0.00377726	0.0682961	2.48307
ENSRNOG00000052477	360977	Tbrg4	protein_coding	-0.425981	5.59995	8.38079	0.00379208	0.0684752	0.744333
ENSRNOG00000010332	313211	Nipsnap3b	protein_coding	0.895563	2.27313	8.37901	0.00379579	0.0684752	1.86034
ENSRNOG00000008301	304983	Tagln2	protein_coding	0.604312	7.72905	8.37666	0.00380071	0.0684861	1.52025
ENSRNOG00000010106	366333	Faxc	protein_coding	1.51979	-2.84608	8.36983	0.00381501	0.0686659	2.8675
ENSRNOG00000008577	287836	Fbf1	protein_coding	-0.309189	4.30236	8.36575	0.00382358	0.0686906	0.807095
ENSRNOG00000004183	314799	Ccdc59	protein_coding	-0.337382	3.82999	8.36506	0.00382504	0.0686906	0.791476
ENSRNOG00000018940	116642	Slc28a1	protein_coding	-0.750262	-0.761233	8.34955	0.00385783	0.0691912	0.594496
ENSRNOG00000056069	171304	Kif11	protein_coding	0.822365	2.80403	8.34776	0.00386163	0.0691912	1.7683
ENSRNOG00000001598	288306	Usp16	protein_coding	-0.27382	4.78267	8.34481	0.0038679	0.0692254	0.827126
ENSRNOG00000062306	500801	Cyp4f17	protein_coding	0.642458	-0.66602	8.31976	0.0039216	0.0701075	1.56099
ENSRNOG00000021345	287222	Timd2	protein_coding	2.01511	-0.0740111	8.3136	0.00393494	0.0701156	4.04211
ENSRNOG00000009887	300756	Arih1	protein_coding	-0.336795	6.5058	8.31149	0.00393951	0.0701156	0.791798
ENSRNOG00000027194	303304	Sgsm2	protein_coding	0.473102	3.45766	8.3112	0.00394014	0.0701156	1.38809
ENSRNOG00000001817	297725	Tm7sf3	protein_coding	0.321299	4.25662	8.31066	0.00394131	0.0701156	1.24946
ENSRNOG00000060753	29579	Esyt1	protein_coding	0.499589	5.89818	8.30794	0.00394722	0.0701156	1.41381
ENSRNOG00000012287	498599	Slc35e1	protein_coding	-0.305353	3.7843	8.30538	0.00395279	0.0701156	0.809244
ENSRNOG00000055221	NA	Acot1	protein_coding	-1.27285	-0.782873	8.30375	0.00395632	0.0701156	0.413843
ENSRNOG00000016974	NA	Ppp1r7	protein_coding	-0.264688	4.50103	8.30326	0.00395739	0.0701156	0.832379
ENSRNOG00000006075	81730	Fez1	protein_coding	0.593137	-0.265334	8.29988	0.00396476	0.0701679	1.50852
ENSRNOG00000030486	307305	Prdm6	protein_coding	1.78631	-1.95359	8.29704	0.00397098	0.0701997	3.44932
ENSRNOG00000025167	293042	Sema4b	protein_coding	0.51494	3.15859	8.28848	0.00398973	0.0704065	1.42893
ENSRNOG00000025053	299858	Lrp1	protein_coding	0.839506	7.8075	8.28766	0.00399155	0.0704065	1.78944
ENSRNOG00000003234	302938	Mgrn1	protein_coding	-0.383659	7.33078	8.27677	0.00401554	0.0707511	0.766491
ENSRNOG00000012815	140568	Chst10	protein_coding	0.66224	-0.47782	8.26936	0.00403197	0.0709527	1.58254
ENSRNOG00000013521	24312	Dhfr	protein_coding	0.513365	2.4544	8.26758	0.00403593	0.0709527	1.42738
ENSRNOG00000011205	25542	Ccl3	protein_coding	1.49724	1.26112	8.26098	0.00405062	0.0711322	2.82303
ENSRNOG00000015845	362115	Fam129b	protein_coding	0.505641	5.66424	8.2556	0.00406264	0.0712558	1.41975
ENSRNOG00000006548	498011	Mrc2	protein_coding	0.670107	4.91779	8.25382	0.00406663	0.0712558	1.59119
ENSRNOG00000018904	301622	Dtymk	protein_coding	0.338278	4.39701	8.24867	0.00407819	0.0713687	1.26425
ENSRNOG00000047653	25421	Crybb1	protein_coding	1.22601	-2.3203	8.24694	0.00408207	0.0713687	2.33918
ENSRNOG00000050016	246299	Gtf3a	protein_coding	-0.308255	4.25443	8.24071	0.0040961	0.0715353	0.807618
ENSRNOG00000001300	29659	P2rx4	protein_coding	0.805789	4.35019	8.23459	0.00410994	0.0716703	1.7481
ENSRNOG00000017986	499563	Zfp458	protein_coding	-0.423965	1.18322	8.23314	0.00411323	0.0716703	0.745373
ENSRNOG00000047712	84394	Dcx	protein_coding	0.967715	1.62372	8.23062	0.00411895	0.0716703	1.95574
ENSRNOG00000006623	295629	Cd302	protein_coding	0.468338	4.24551	8.22653	0.00412825	0.0716703	1.38351
ENSRNOG00000001228	309686	Pofut2	protein_coding	0.293019	5.10307	8.22635	0.00412865	0.0716703	1.2252
ENSRNOG00000010775	293019	Arrdc4	protein_coding	0.444871	4.01998	8.22519	0.00413128	0.0716703	1.36119
ENSRNOG00000014529	363065	Ube2q2	protein_coding	-0.391365	4.28848	8.22337	0.00413543	0.0716703	0.762408
ENSRNOG00000004763	25528	Sirpa	protein_coding	0.904568	5.30568	8.21869	0.0041461	0.0717769	1.87198
ENSRNOG00000004367	362871	Elk3	protein_coding	0.38829	5.37609	8.21248	0.00416033	0.0718788	1.30884
ENSRNOG00000024632	304962	Atf6	protein_coding	-0.378703	5.92046	8.21025	0.00416545	0.0718788	0.769128
ENSRNOG00000012534	305449	Mfsd10	protein_coding	0.696409	2.653	8.20819	0.00417018	0.0718788	1.62047
ENSRNOG00000017167	NA	AABR07033851.1	protein_coding	-0.750805	-1.53707	8.20506	0.00417736	0.0718788	0.594272
ENSRNOG00000001195	66026	Trpv4	protein_coding	0.563812	0.674653	8.20484	0.00417788	0.0718788	1.47817
ENSRNOG00000000130	313811	Dnajb5	protein_coding	-0.476177	7.40825	8.20428	0.00417916	0.0718788	0.71888
ENSRNOG00000031700	365057	Map3k5	protein_coding	0.344867	3.21849	8.18966	0.00421298	0.072382	1.27003
ENSRNOG00000024677	NA	Arhgap33	protein_coding	0.507555	0.959307	8.18304	0.00422839	0.072499	1.42164
ENSRNOG00000045670	360548	Tnfsf12	protein_coding	0.281802	4.54502	8.18281	0.00422892	0.072499	1.21571
ENSRNOG00000032991	301510	Rufy4	protein_coding	1.58206	-2.72629	8.18026	0.00423488	0.0725229	2.99397
ENSRNOG00000017284	306768	Nop16	protein_coding	-0.301717	4.86193	8.17046	0.00425781	0.0728371	0.811286
ENSRNOG00000008257	313662	Mfap2	protein_coding	0.768158	2.94984	8.16321	0.00427486	0.0729881	1.70309
ENSRNOG00000002440	116546	Ralb	protein_coding	0.342169	4.58548	8.1628	0.00427584	0.0729881	1.26766
ENSRNOG00000017525	312279	Epha1	protein_coding	1.27814	-0.449851	8.15909	0.00428458	0.0730587	2.42526
ENSRNOG00000019570	114117	Gng3	protein_coding	-0.703217	0.681693	8.1534	0.00429805	0.0731749	0.614201
ENSRNOG00000000585	81640	Amd1	protein_coding	-0.273184	5.26748	8.15232	0.00430061	0.0731749	0.827491
ENSRNOG00000008956	54238	Cdkn2c	protein_coding	0.391762	1.4804	8.14771	0.00431156	0.0732207	1.31199
ENSRNOG00000049780	683667	Sri	protein_coding	0.669518	4.44067	8.14386	0.00432073	0.0732207	1.59054
ENSRNOG00000053787	362325	Mdfic	protein_coding	0.376289	3.82729	8.1436	0.00432133	0.0732207	1.298
ENSRNOG00000016509	307905	Usp10	protein_coding	-0.33672	5.58303	8.14343	0.00432175	0.0732207	0.79184
ENSRNOG00000019100	171529	Kif2c	protein_coding	0.818662	1.77252	8.13813	0.00433439	0.0733566	1.76377
ENSRNOG00000019737	310630	Sema4a	protein_coding	1.05195	4.24262	8.13333	0.00434589	0.0734728	2.07333
ENSRNOG00000015599	362211	Mall	protein_coding	0.378502	2.37386	8.12977	0.00435443	0.0735375	1.29999
ENSRNOG00000032765	NA	RGD1559955	protein_coding	-0.400001	2.56748	8.12571	0.00436418	0.0735375	0.757858
ENSRNOG00000004659	362978	Creld2	protein_coding	0.618141	3.24594	8.12403	0.00436824	0.0735375	1.5349
ENSRNOG00000021847	361047	Ska3	protein_coding	0.774737	1.14465	8.12253	0.00437186	0.0735375	1.71088
ENSRNOG00000010658	24962	LOC103691744	protein_coding	-1.14893	-0.903218	8.12211	0.00437288	0.0735375	0.450958
ENSRNOG00000009432	54318	Eif2s1	protein_coding	-0.263923	5.46027	8.1189	0.00438061	0.0735897	0.83282
ENSRNOG00000016576	306941	Carmil1	protein_coding	0.893371	2.26553	8.10031	0.00442578	0.074186	1.85751
ENSRNOG00000004951	311478	Kif16b	protein_coding	-0.303208	4.54581	8.09937	0.00442807	0.074186	0.810448
ENSRNOG00000009712	114860	Gale	protein_coding	0.818687	2.36288	8.09665	0.00443471	0.074186	1.7638
ENSRNOG00000017625	29581	Htr2b	protein_coding	0.855907	-0.206773	8.0965	0.00443508	0.074186	1.8099
ENSRNOG00000006069	29702	Eif2ak3	protein_coding	0.487998	3.1928	8.0947	0.00443948	0.074186	1.4025
ENSRNOG00000027032	289753	Rhbdd3	protein_coding	-0.354891	4.36484	8.08728	0.00445771	0.0743304	0.781929
ENSRNOG00000025189	304928	Mettl18	protein_coding	-0.471881	1.97085	8.08675	0.004459	0.0743304	0.721024
ENSRNOG00000027022	NA	AABR07043654.1	pseudogene	0.629884	-0.100256	8.08397	0.00446584	0.0743304	1.54744
ENSRNOG00000037620	313511	Mob3c	protein_coding	0.773325	2.74926	8.08356	0.00446685	0.0743304	1.7092
ENSRNOG00000051490	25738	Plcg1	protein_coding	0.321278	5.62528	8.07926	0.00447748	0.0743688	1.24944
ENSRNOG00000021569	304109	Tiam1	protein_coding	1.11017	1.94305	8.07785	0.00448096	0.0743688	2.15871
ENSRNOG00000043465	54323	Arc	protein_coding	0.769234	2.10542	8.07694	0.00448321	0.0743688	1.70437
ENSRNOG00000033658	304477	Kntc1	protein_coding	1.01544	1.81956	8.06742	0.00450682	0.0746554	2.02151
ENSRNOG00000007564	289712	Evc	protein_coding	0.554256	3.31065	8.06518	0.0045124	0.0746554	1.46841
ENSRNOG00000005936	58921	Foxm1	protein_coding	0.762021	2.30733	8.0622	0.00451983	0.0746554	1.69586
ENSRNOG00000008421	305351	Klhl5	protein_coding	0.752992	2.90323	8.06211	0.00452005	0.0746554	1.68528
ENSRNOG00000017254	361191	Nsun2	protein_coding	-0.256149	5.60769	8.06053	0.004524	0.0746554	0.83732
ENSRNOG00000002881	685781	Ddr2	protein_coding	0.549853	3.76863	8.05827	0.00452963	0.0746707	1.46394
ENSRNOG00000003134	84484	Slc4a4	protein_coding	-0.445971	2.69582	8.05242	0.0045443	0.0747411	0.73409
ENSRNOG00000014160	24818	Tcp1	protein_coding	-0.266865	5.63705	8.05182	0.0045458	0.0747411	0.831123
ENSRNOG00000039971	498690	Ctla2a	protein_coding	0.706892	3.24309	8.05093	0.00454803	0.0747411	1.63228
ENSRNOG00000014132	499090	Mypop	protein_coding	-0.613801	2.63416	8.04867	0.00455371	0.0747452	0.653473
ENSRNOG00000004084	313969	Fam84a	protein_coding	0.901225	0.351638	8.04709	0.00455769	0.0747452	1.86765
ENSRNOG00000011796	312705	C1r	protein_coding	0.80831	7.85087	8.04301	0.00456795	0.0748037	1.75116
ENSRNOG00000008930	252878	Tnfsf15	protein_coding	1.33875	-1.77302	8.04182	0.00457095	0.0748037	2.52932
ENSRNOG00000009037	171396	Sulf1	protein_coding	0.468437	4.68109	8.04006	0.00457539	0.0748037	1.38361
ENSRNOG00000033038	100361898	Chchd4	protein_coding	-0.500508	1.91799	8.03627	0.00458497	0.0748832	0.706858
ENSRNOG00000056656	NA	AABR07044049.1	lincRNA	-0.494636	1.76614	8.03406	0.00459058	0.0748977	0.709741
ENSRNOG00000014007	306842	Gfod1	protein_coding	-0.380415	3.95835	8.02099	0.00462384	0.075342	0.768217
ENSRNOG00000015491	309301	Rcl1	protein_coding	-0.317689	4.30175	8.01963	0.00462731	0.075342	0.802354
ENSRNOG00000000288	287949	Scarf2	protein_coding	0.510816	3.33411	8.01632	0.00463576	0.0754024	1.42486
ENSRNOG00000006228	116598	Pdia4	protein_coding	0.467709	5.24465	8.01114	0.00464904	0.0755409	1.38291
ENSRNOG00000010448	29497	Ptbp1	protein_coding	0.640396	5.49299	7.98998	0.0047037	0.0763509	1.55876
ENSRNOG00000017259	360962	Tacc3	protein_coding	0.89179	3.33625	7.98377	0.00471986	0.0765149	1.85548
ENSRNOG00000007261	304729	Gli2	protein_coding	0.582909	1.27857	7.9824	0.00472344	0.0765149	1.49787
ENSRNOG00000016167	498963	Spata2L	protein_coding	0.66071	1.30043	7.97452	0.00474404	0.0767703	1.58086
ENSRNOG00000038035	84393	Kif4a	protein_coding	0.797052	1.92542	7.96723	0.00476318	0.0769929	1.73755
ENSRNOG00000050258	25193	Ccnd3	protein_coding	0.358537	5.9521	7.96418	0.00477122	0.0769929	1.28212
ENSRNOG00000004288	287593	Ptrh2	protein_coding	-0.310444	3.63135	7.96375	0.00477235	0.0769929	0.806393
ENSRNOG00000004076	494322	Pms1	protein_coding	-0.376429	3.42604	7.95806	0.00478736	0.077144	0.770342
ENSRNOG00000016064	64524	Tkt	protein_coding	0.657021	5.39703	7.95652	0.00479143	0.077144	1.57682
ENSRNOG00000009144	313325	Lad1	protein_coding	0.847925	0.583234	7.95205	0.00480329	0.0771949	1.79991
ENSRNOG00000013902	64803	P2ry12	protein_coding	1.23352	0.671831	7.95166	0.00480432	0.0771949	2.3514
ENSRNOG00000047363	64120	Kcnk13	protein_coding	0.938424	1.63475	7.94502	0.004822	0.0774006	1.91643
ENSRNOG00000024577	25257	Gamt	protein_coding	0.605818	5.12491	7.93906	0.0048379	0.0775774	1.52184
ENSRNOG00000018242	60341	Camkk1	protein_coding	0.724918	2.3219	7.93483	0.00484922	0.0776048	1.65281
ENSRNOG00000014464	498666	Tnfsf13b	protein_coding	1.2086	1.13233	7.93445	0.00485025	0.0776048	2.31114
ENSRNOG00000017854	54315	Ucp2	protein_coding	0.617816	7.18184	7.93254	0.00485536	0.0776048	1.53455
ENSRNOG00000018179	306253	Glt8d1	protein_coding	0.454443	3.0743	7.93112	0.00485916	0.0776048	1.37025
ENSRNOG00000011124	NA	AABR07067267.1	pseudogene	-0.284295	7.3189	7.92568	0.00487381	0.0777237	0.821143
ENSRNOG00000022466	312559	LOC100361898	protein_coding	-0.492395	3.74398	7.92472	0.0048764	0.0777237	0.710844
ENSRNOG00000010986	501065	Cmtm7	protein_coding	0.934918	4.3848	7.92227	0.004883	0.0777509	1.91178
ENSRNOG00000026023	291773	Taf4b	protein_coding	-0.489062	2.63945	7.91538	0.00490162	0.0777817	0.712488
ENSRNOG00000054667	NA	AABR07049288.1	lincRNA	-1.30641	-2.22059	7.91408	0.00490514	0.0777817	0.404325
ENSRNOG00000010626	170897	Sphk1	protein_coding	0.760801	0.460102	7.91168	0.00491167	0.0777817	1.69443
ENSRNOG00000014650	361764	Sema4g	protein_coding	0.713452	-0.59546	7.91166	0.00491172	0.0777817	1.63972
ENSRNOG00000022727	311405	Tmem127	protein_coding	0.248968	6.00293	7.91113	0.00491316	0.0777817	1.18836
ENSRNOG00000013727	301701	Ndc80	protein_coding	0.830397	2.18185	7.9095	0.00491758	0.0777817	1.77817
ENSRNOG00000058486	NA	AABR07021220.1	pseudogene	-0.339991	4.62297	7.90889	0.00491923	0.0777817	0.790046
ENSRNOG00000013160	365037	Sash1	protein_coding	0.381694	5.03265	7.90231	0.00493716	0.0779875	1.30287
ENSRNOG00000021855	296952	Kcp	protein_coding	0.624923	2.17737	7.89672	0.00495246	0.0780721	1.54213
ENSRNOG00000000700	304581	Tmem119	protein_coding	0.967875	2.58381	7.89507	0.00495698	0.0780721	1.95596
ENSRNOG00000042592	54290	Rgs10	protein_coding	0.74962	3.81331	7.89323	0.00496201	0.0780721	1.68135
ENSRNOG00000020325	294019	Calhm2	protein_coding	0.555749	3.036	7.89317	0.00496219	0.0780721	1.46993
ENSRNOG00000010045	474143	Clec4a	protein_coding	1.13487	2.34605	7.89055	0.00496936	0.0781075	2.19599
ENSRNOG00000005299	314906	Kif5a	protein_coding	-0.623495	4.50091	7.88797	0.00497646	0.0781418	0.649096
ENSRNOG00000054840	NA	AABR07053837.1	pseudogene	-0.429163	2.84123	7.88499	0.00498466	0.0781932	0.742693
ENSRNOG00000010104	311551	Pofut1	protein_coding	0.39263	3.43295	7.8777	0.0050048	0.0784315	1.31278
ENSRNOG00000059538	362447	Clec2g	protein_coding	0.358916	7.01207	7.87559	0.00501066	0.0784398	1.28246
ENSRNOG00000059997	360588	Brip1	protein_coding	0.789791	0.245056	7.87395	0.00501521	0.0784398	1.72882
ENSRNOG00000056599	NA	SNORA53	snoRNA	0.727309	-1.20251	7.87159	0.00502175	0.0784649	1.65555
ENSRNOG00000012486	301323	Prim2	protein_coding	0.619448	1.63024	7.86786	0.00503212	0.0785496	1.53629
ENSRNOG00000029799	311621	Tomm34	protein_coding	-0.309463	4.44161	7.85575	0.00506593	0.078955
ENSRNOG00000020433	63836	Actn4	protein_coding	0.37562	6.55028	7.8546	0.00506916	0.078955
ENSRNOG00000014168	316067	Xylb	protein_coding	0.430064	2.31025	7.85322	0.00507301	0.078955
ENSRNOG00000012184	305493	Urgcp	protein_coding	-0.352873	6.20451	7.84984	0.00508253	0.0789831
ENSRNOG00000018425	291433	Dym	protein_coding	-0.444188	5.5165	7.84718	0.00509	0.0789831
ENSRNOG00000008830	360610	Nfe2l1	protein_coding	-0.412214	8.64253	7.84687	0.00509087	0.0789831
ENSRNOG00000036911	362466	Bicd1	protein_coding	0.822576	0.984276	7.84551	0.00509472	0.0789831
ENSRNOG00000013446	301431	Nif3l1	protein_coding	-0.302451	3.54806	7.84012	0.00510993	0.0791161
ENSRNOG00000010950	500069	Cep41	protein_coding	0.606655	1.06507	7.83894	0.00511327	0.0791161
ENSRNOG00000011488	365243	Sergef	protein_coding	-0.39573	3.69659	7.83414	0.00512685	0.0792352
ENSRNOG00000009427	303496	Tbx21	protein_coding	1.19694	2.83282	7.83112	0.00513542	0.0792352
ENSRNOG00000006345	298068	Sec61b	protein_coding	0.482671	3.8935	7.83094	0.00513594	0.0792352
ENSRNOG00000009430	362593	Gnl2	protein_coding	-0.254263	5.09217	7.82605	0.00514984	0.0793725
ENSRNOG00000012954	500255	Eefsec	protein_coding	-0.311396	3.90414	7.81882	0.00517049	0.0796135
ENSRNOG00000062115	NA	Rn60_Y_0010.1	processed_pseudogene	-0.415197	2.84508	7.80875	0.00519939	0.0798059
ENSRNOG00000020867	292732	Numbl	protein_coding	0.53662	3.38204	7.80776	0.00520222	0.0798059
ENSRNOG00000017156	361122	Ankle1	protein_coding	0.678488	0.860278	7.8076	0.0052027	0.0798059
ENSRNOG00000009433	295462	Mcub	protein_coding	1.07428	-0.878627	7.80746	0.00520309	0.0798059
ENSRNOG00000033564	54249	Cfd	protein_coding	0.881485	4.82594	7.79512	0.00523876	0.0802426
ENSRNOG00000014869	298096	Wdr31	protein_coding	-0.664523	1.66941	7.79411	0.00524167	0.0802426
ENSRNOG00000000582	685325	Ddo	protein_coding	-0.85335	1.74758	7.78297	0.00527412	0.0805831
ENSRNOG00000004049	117542	Baiap2	protein_coding	0.79914	2.20351	7.78125	0.00527914	0.0805831
ENSRNOG00000018097	362643	Emc1	protein_coding	-0.250645	5.78166	7.77891	0.00528598	0.0805831
ENSRNOG00000042788	NA	AABR07006480.1	protein_coding	-0.83221	0.0838837	7.778	0.00528863	0.0805831
ENSRNOG00000011946	24924	Ptn	protein_coding	0.443231	3.50158	7.77777	0.0052893	0.0805831
ENSRNOG00000020124	293156	Lrrc51	protein_coding	0.809157	-1.27715	7.77334	0.00530228	0.0807034
ENSRNOG00000015113	361300	Mocos	protein_coding	0.82556	1.91443	7.77079	0.00530979	0.0807404
ENSRNOG00000025302	305984	Cdca2	protein_coding	0.934145	1.1553	7.76404	0.00532966	0.080965
ENSRNOG00000038044	499624	Tsc22d2	protein_coding	-0.28346	4.35889	7.75939	0.0053434	0.081096
ENSRNOG00000018992	25418	Dpysl3	protein_coding	0.703656	3.80136	7.7487	0.00537513	0.0814997
ENSRNOG00000039544	116695	Kcnd1	protein_coding	0.59128	0.713862	7.7422	0.00539452	0.0816519
ENSRNOG00000003650	100360582	Nt5c	protein_coding	0.796884	2.29617	7.74188	0.00539546	0.0816519
ENSRNOG00000052572	293922	Aff2	protein_coding	1.03449	-1.71638	7.73491	0.00541633	0.0818349
ENSRNOG00000007124	312437	Krcc1	protein_coding	-0.306803	5.27001	7.73404	0.00541892	0.0818349
ENSRNOG00000001271	294770	Card6	protein_coding	0.501692	4.60288	7.73222	0.00542439	0.0818349
ENSRNOG00000038078	NA	AABR07018792.1	processed_pseudogene	-1.71491	-1.94332	7.72913	0.00543368	0.0818349
ENSRNOG00000053026	NA	Shcbp1	protein_coding	0.888786	1.2852	7.72751	0.00543858	0.0818349
ENSRNOG00000005041	338401	Crip2	protein_coding	0.297685	5.52927	7.72673	0.00544091	0.0818349
ENSRNOG00000025034	362671	RGD1304567	protein_coding	-0.316068	4.18259	7.72583	0.00544363	0.0818349
ENSRNOG00000019549	83425	Akap12	protein_coding	0.486588	4.48153	7.71837	0.00546619	0.082085
ENSRNOG00000059555	NA	AABR07021998.1	lincRNA	-2.33474	-3.22065	7.7169	0.00547061	0.082085
ENSRNOG00000020737	171102	Cdc25a	protein_coding	-0.58296	5.38152	7.7151	0.00547607	0.0820894
ENSRNOG00000014872	310843	Sec24d	protein_coding	0.530118	4.27707	7.70141	0.00551778	0.0826366
ENSRNOG00000055583	304315	Ttyh3	protein_coding	0.374485	5.263	7.69162	0.00554777	0.0829138
ENSRNOG00000015735	311631	Zswim1	protein_coding	-0.354042	2.60819	7.69088	0.00555005	0.0829138
ENSRNOG00000007177	315664	Kdelc2	protein_coding	0.41664	5.09457	7.69026	0.00555196	0.0829138
ENSRNOG00000000924	25648	Slc7a1	protein_coding	-0.919493	3.7113	7.68504	0.00556804	0.0830758
ENSRNOG00000033110	685899	Svep1	protein_coding	0.626241	4.23861	7.67285	0.00560579	0.0834498
ENSRNOG00000025818	362399	Zxdc	protein_coding	-0.321866	4.24486	7.67244	0.00560706	0.0834498
ENSRNOG00000028713	25237	Acvrl1	protein_coding	0.32261	5.27838	7.67185	0.00560888	0.0834498
ENSRNOG00000005971	117257	Gpr176	protein_coding	0.652392	2.11262	7.66946	0.00561632	0.0834822
ENSRNOG00000058683	NA	Rn60_20_0141.4	lincRNA	1.75687	-2.27835	7.66549	0.00562871	0.0835494
ENSRNOG00000003745	25389	Atf3	protein_coding	-0.980577	4.65379	7.66464	0.00563136	0.0835494
ENSRNOG00000006136	81745	Pdpk1	protein_coding	-0.296854	4.11445	7.65772	0.00565299	0.083792
ENSRNOG00000018599	293455	Gga2	protein_coding	0.431091	3.48149	7.65255	0.00566921	0.0839146
ENSRNOG00000005153	NA	LOC690422	protein_coding	0.737626	2.28564	7.65172	0.00567184	0.0839146
ENSRNOG00000048682	257644	Zwint	protein_coding	-0.458403	5.84474	7.6494	0.00567913	0.0839282
ENSRNOG00000001192	288707	Gltp	protein_coding	0.634019	4.09772	7.64806	0.00568333	0.0839282
ENSRNOG00000005679	192203	Fap	protein_coding	0.68612	3.69996	7.64459	0.00569429	0.0840119
ENSRNOG00000001367	171517	Gpc2	protein_coding	0.687616	-0.26668	7.64291	0.00569958	0.0840119
ENSRNOG00000020590	57025	Adam15	protein_coding	0.456727	5.46031	7.63941	0.00571064	0.0840659
ENSRNOG00000003763	85274	Prdx4	protein_coding	0.321213	4.03147	7.63757	0.00571649	0.0840659
ENSRNOG00000014336	291885	Mcm5	protein_coding	1.25568	3.39353	7.6356	0.00572273	0.0840659
ENSRNOG00000021390	361514	Meis3	protein_coding	0.460476	1.71884	7.63507	0.00572443	0.0840659
ENSRNOG00000006146	362708	Trim54	protein_coding	-0.511509	8.49086	7.63259	0.00573231	0.0841038
ENSRNOG00000011973	25647	Il7	protein_coding	1.259	-0.809109	7.62611	0.00575293	0.0843285
ENSRNOG00000006388	64035	Pygl	protein_coding	0.8365	2.89655	7.62239	0.00576481	0.0844247
ENSRNOG00000058003	64456	Spon1	protein_coding	0.989042	3.72099	7.61492	0.00578873	0.0846968
ENSRNOG00000004280	64365	Tcn2	protein_coding	0.429801	4.24487	7.60805	0.00581084	0.084942
ENSRNOG00000024705	297073	Rarres2	protein_coding	0.735448	4.85779	7.59119	0.00586541	0.0855193
ENSRNOG00000004346	56761	Notch3	protein_coding	0.371958	6.00241	7.59102	0.00586598	0.0855193
ENSRNOG00000041744	NA	AABR07065531.1	miRNA	1.16594	2.62516	7.59086	0.00586649	0.0855193
ENSRNOG00000012787	367763	Tmem164	protein_coding	0.562553	3.75432	7.58858	0.00587393	0.0855491
ENSRNOG00000021745	365748	Bhlhe22	protein_coding	0.995314	-1.71485	7.58258	0.00589352	0.0856972
ENSRNOG00000000824	365583	Dse	protein_coding	1.02421	4.19542	7.57514	0.00591789	0.0856972
ENSRNOG00000016288	29575	Tcea2	protein_coding	-0.417296	1.83123	7.57376	0.0059224	0.0856972
ENSRNOG00000059837	25163	Cdkn2a	protein_coding	1.15897	0.101029	7.57299	0.00592494	0.0856972
ENSRNOG00000013040	311835	Ddx31	protein_coding	-0.390409	3.38815	7.57194	0.00592839	0.0856972
ENSRNOG00000020655	170896	Ucn2	protein_coding	1.26012	-1.45173	7.57065	0.00593265	0.0856972
ENSRNOG00000032882	NA	AY172581.19	Mt_tRNA	-0.979673	1.12024	7.5706	0.00593281	0.0856972
ENSRNOG00000051684	NA	St8sia6	protein_coding	0.997745	-1.13524	7.56971	0.00593575	0.0856972
ENSRNOG00000019873	102551660	Eml3	protein_coding	0.505913	4.19566	7.5696	0.00593611	0.0856972
ENSRNOG00000059660	NA	AABR07065531.5	lincRNA	1.14219	4.84219	7.569	0.00593807	0.0856972
ENSRNOG00000016050	79114	Fgfr1	protein_coding	0.33695	5.77876	7.55984	0.00596833	0.0860557
ENSRNOG00000050378	NA	Pcdha4	protein_coding	1.21251	-2.48152	7.5499	0.00600135	0.0864533
ENSRNOG00000013598	362510	Melk	protein_coding	0.794392	1.3568	7.54516	0.00601714	0.086602
ENSRNOG00000056228	365266	Atp10a	protein_coding	0.771713	3.39604	7.53923	0.006037	0.0868092
ENSRNOG00000026643	315447	Chordc1	protein_coding	-0.281625	5.2949	7.52809	0.00607444	0.0871
ENSRNOG00000037251	500304	Zfp248	protein_coding	-0.435646	1.35223	7.52553	0.00608308	0.0871
ENSRNOG00000000704	60669	Cmklr1	protein_coding	0.872232	3.54882	7.52391	0.00608855	0.0871
ENSRNOG00000017321	361775	Trub1	protein_coding	-0.345161	3.21947	7.52369	0.00608928	0.0871
ENSRNOG00000028662	NA	Zfp69	protein_coding	0.998527	-0.828495	7.5236	0.00608958	0.0871
ENSRNOG00000017319	65037	Mertk	protein_coding	1.0044	3.30269	7.52246	0.00609343	0.0871
ENSRNOG00000009954	365493	Cacul1	protein_coding	-0.24333	5.32327	7.52106	0.00609819	0.0871
ENSRNOG00000037500	304567	Pus1	protein_coding	-0.347321	4.0911	7.52019	0.00610112	0.0871
ENSRNOG00000019179	246766	Ggta1	protein_coding	0.342558	4.6285	7.51698	0.00611201	0.087164
ENSRNOG00000010515	365813	Trim59	protein_coding	0.786332	1.92748	7.51563	0.00611658	0.087164
ENSRNOG00000005727	366061	Galnt3	protein_coding	2.04934	-1.02832	7.51212	0.00612853	0.0871837
ENSRNOG00000030216	289453	Abcg3l1	protein_coding	0.629641	1.54417	7.512	0.00612894	0.0871837
ENSRNOG00000012392	116456	Dnajc2	protein_coding	-0.333758	5.28706	7.50263	0.00616091	0.0874927
ENSRNOG00000015191	312690	Phc1	protein_coding	-0.439439	4.67374	7.50107	0.00616623	0.0874927
ENSRNOG00000042286	498310	Nsl1	protein_coding	0.464192	1.14108	7.50079	0.0061672	0.0874927
ENSRNOG00000001844	500367	Klhl42	protein_coding	0.412103	2.24893	7.49628	0.00618266	0.0876337
ENSRNOG00000000633	NA	Rhobtb1	protein_coding	-0.405498	4.96784	7.49374	0.00619137	0.0876789
ENSRNOG00000008816	113955	Gpnmb	protein_coding	1.30527	7.32946	7.48525	0.00622063	0.0879003
ENSRNOG00000001662	25255	Dyrk1a	protein_coding	-0.297126	6.30712	7.48431	0.00622388	0.0879003
ENSRNOG00000011311	295443	Papss1	protein_coding	0.334979	3.91958	7.4834	0.00622703	0.0879003
ENSRNOG00000003172	287526	Serpinf1	protein_coding	0.45904	6.81059	7.48279	0.00622915	0.0879003
ENSRNOG00000008287	303372	Nle1	protein_coding	-0.358525	4.13285	7.47427	0.00625868	0.0882169
ENSRNOG00000019027	361196	Habp4	protein_coding	-0.408538	6.15655	7.47312	0.00626271	0.0882169
ENSRNOG00000019620	681050	Pmf1	protein_coding	0.57458	2.09958	7.46515	0.00629047	0.0885295
ENSRNOG00000012255	361029	Ktn1	protein_coding	-0.306468	6.77251	7.46168	0.00630261	0.0886218
ENSRNOG00000019553	290228	Ipo4	protein_coding	-0.309363	5.99313	7.45222	0.00633581	0.0890097
ENSRNOG00000013967	499356	Blnk	protein_coding	1.1661	2.104	7.44996	0.00634377	0.0890368
ENSRNOG00000007918	24886	Tbxas1	protein_coding	1.1991	3.06799	7.44764	0.00635197	0.0890368
ENSRNOG00000050006	24182	Agtr2	protein_coding	1.5707	-0.423962	7.44691	0.00635456	0.0890368
ENSRNOG00000006965	303132	Aff4	protein_coding	-0.276463	6.39654	7.44171	0.00637294	0.0892155
ENSRNOG00000003657	287101	Pkmyt1	protein_coding	0.755697	1.64448	7.43755	0.00638768	0.0892774
ENSRNOG00000059461	24390	B4galt1	protein_coding	0.305417	4.91298	7.43712	0.00638921	0.0892774
ENSRNOG00000014703	366953	Tonsl	protein_coding	0.651227	0.750176	7.43571	0.00639423	0.0892774
ENSRNOG00000031440	298992	Nova1	protein_coding	0.562796	0.981586	7.42934	0.00641688	0.0895149
ENSRNOG00000022368	290660	Ddx49	protein_coding	-0.273562	4.94163	7.42671	0.00642629	0.0895674
ENSRNOG00000016707	64314	Casp2	protein_coding	0.409972	3.84081	7.42474	0.00643333	0.0895869
ENSRNOG00000008911	691317	Draxin	protein_coding	1.29704	0.732692	7.41258	0.00647694	0.0900848
ENSRNOG00000048771	287813	RGD1559482	protein_coding	1.17434	3.58726	7.41161	0.00648043	0.0900848
ENSRNOG00000002748	360637	Ccdc43	protein_coding	-0.313238	5.33194	7.40774	0.00649438	0.0901998
ENSRNOG00000021732	79245	Hsf1	protein_coding	-0.348529	5.38439	7.40554	0.00650235	0.0902315
ENSRNOG00000012991	100363275	Adgra2	protein_coding	0.445576	4.45807	7.3955	0.00653874	0.090396
ENSRNOG00000054286	362720	Rrm2	protein_coding	1.03407	-0.163226	7.3947	0.00654162	0.090396
ENSRNOG00000018659	78965	Csf1	protein_coding	0.648368	4.0346	7.39466	0.00654176	0.090396
ENSRNOG00000006102	362385	Pole4	protein_coding	-0.332968	4.92343	7.39445	0.00654255	0.090396
ENSRNOG00000012640	83799	Dpp7	protein_coding	0.396633	5.89947	7.39441	0.00654267	0.090396
ENSRNOG00000017981	307126	Mcm10	protein_coding	1.08591	1.28336	7.3913	0.00655401	0.0904738
ENSRNOG00000024945	305477	Dusp18	protein_coding	0.559726	2.76463	7.38899	0.00656243	0.0905114
ENSRNOG00000017158	361628	Eif4g2	protein_coding	-0.30947	7.34866	7.37603	0.00660988	0.0910867
ENSRNOG00000048256	NA	Fam160a1	protein_coding	-0.528978	5.21413	7.37192	0.00662503	0.0911244
ENSRNOG00000032844	294269	RT1-Da	protein_coding	1.22255	8.67134	7.37108	0.00662811	0.0911244
ENSRNOG00000030210	308099	Fndc1	protein_coding	0.610044	5.18195	7.37061	0.00662984	0.0911244
ENSRNOG00000014635	83800	Clta	protein_coding	0.236473	6.12757	7.3639	0.00665461	0.0913858
ENSRNOG00000022067	289337	Tlr5	protein_coding	0.892314	1.03404	7.35614	0.00668341	0.0917019
ENSRNOG00000018689	315702	RGD1305464	protein_coding	0.48057	3.31308	7.34442	0.00672711	0.0922219
ENSRNOG00000039668	304021	Col8a1	protein_coding	0.904374	3.78179	7.34188	0.00673664	0.0922729
ENSRNOG00000013236	305684	Samd8	protein_coding	-0.374171	6.11661	7.34031	0.0067425	0.0922735
ENSRNOG00000027024	360857	Rgs16	protein_coding	0.538122	2.81756	7.33821	0.0067504	0.092302
ENSRNOG00000017602	498951	Il34	protein_coding	0.396667	3.04947	7.33225	0.00677281	0.0925286
ENSRNOG00000007281	362332	Flnc	protein_coding	-0.560366	10.526	7.32984	0.00678193	0.0925736
ENSRNOG00000020608	298699	Ppan	protein_coding	-0.359347	4.02396	7.32241	0.00681	0.0928769
ENSRNOG00000002610	260416	Carhsp1	protein_coding	0.39721	5.12149	7.31918	0.00682224	0.0928904
ENSRNOG00000007457	295703	Serping1	protein_coding	0.851276	7.65244	7.31907	0.00682269	0.0928904
ENSRNOG00000058572	299204	Nek9	protein_coding	-0.31462	6.2037	7.31234	0.00684829	0.0930148
ENSRNOG00000014979	498985	Themis	protein_coding	1.7836	-1.44112	7.31194	0.0068498	0.0930148
ENSRNOG00000032618	300999	Mst1r	protein_coding	0.737095	0.501653	7.31014	0.00685666	0.0930148
ENSRNOG00000013694	311836	Ntng2	protein_coding	0.424381	4.14129	7.31008	0.0068569	0.0930148
ENSRNOG00000022753	688540	Mast3	protein_coding	0.663233	4.21333	7.30897	0.00686113	0.0930148
ENSRNOG00000012749	29687	C1qb	protein_coding	1.13689	7.25197	7.30645	0.00687075	0.0930659
ENSRNOG00000003063	64561	Phka1	protein_coding	-0.732983	8.87258	7.3035	0.00688205	0.0931395
ENSRNOG00000013148	298429	Rad54l	protein_coding	1.29266	0.275103	7.29234	0.00692494	0.0934319
ENSRNOG00000027871	NA	Rapgefl1	protein_coding	0.832298	-0.703489	7.29086	0.00693063	0.0934319
ENSRNOG00000011181	54242	Cpa3	protein_coding	0.734002	3.08195	7.29006	0.00693373	0.0934319
ENSRNOG00000030568	54292	Rgs12	protein_coding	0.364998	2.96516	7.28968	0.00693518	0.0934319
ENSRNOG00000015080	301549	Wdfy1	protein_coding	-0.297062	4.02387	7.28889	0.00693822	0.0934319
ENSRNOG00000010919	680915	Mbd4	protein_coding	0.526226	2.92145	7.28798	0.00694176	0.0934319
ENSRNOG00000021058	NA	Grwd1	protein_coding	-0.25724	4.03597	7.28513	0.00695276	0.0934319
ENSRNOG00000010870	287469	Foxn1	protein_coding	1.92393	-1.56644	7.28456	0.00695496	0.0934319
ENSRNOG00000020193	367218	Runx2	protein_coding	1.23696	1.8034	7.28413	0.00695663	0.0934319
ENSRNOG00000001353	304344	Ap4m1	protein_coding	0.30535	2.7795	7.28078	0.00696964	0.0935275
ENSRNOG00000051163	NA	Rn50_10_0705.2	processed_pseudogene	1.07577	1.34332	7.27543	0.00699041	0.0935709
ENSRNOG00000000465	294281	Slc39a7	protein_coding	0.270802	5.38921	7.27543	0.00699041	0.0935709
ENSRNOG00000011068	294103	Papss2	protein_coding	0.476688	3.11918	7.27428	0.0069949	0.0935709
ENSRNOG00000002659	85483	Ciita	protein_coding	1.32251	4.96043	7.27128	0.00700658	0.0935709
ENSRNOG00000018273	25135	Ncl	protein_coding	-0.288959	6.44844	7.26895	0.00701566	0.0935709
ENSRNOG00000007202	246262	Sema3d	protein_coding	0.931174	-0.62018	7.26791	0.00701976	0.0935709
ENSRNOG00000012924	503257	Nemp2	protein_coding	0.577909	1.52921	7.26608	0.00702692	0.0935709
ENSRNOG00000006331	171400	Elovl5	protein_coding	0.440349	4.04053	7.26549	0.00702921	0.0935709
ENSRNOG00000017575	292058	Gins2	protein_coding	0.89342	0.294968	7.26508	0.00703081	0.0935709
ENSRNOG00000054669	305579	RGD1305110	protein_coding	-0.321599	3.99518	7.26482	0.00703182	0.0935709
ENSRNOG00000001223	365548	Pttg1ip	protein_coding	0.311883	5.91688	7.26114	0.00704627	0.0936847
ENSRNOG00000042149	103692087	LOC103692087	protein_coding	-1.2788	-2.61333	7.25729	0.00706136	0.0938068
ENSRNOG00000018390	361527	Pld3	protein_coding	0.477691	5.66948	7.25542	0.00706873	0.0938261
ENSRNOG00000009550	29230	Sqle	protein_coding	0.587708	1.34536	7.25121	0.00708532	0.093837
ENSRNOG00000054978	684681	Hist1h1c	protein_coding	-0.324559	7.17382	7.24896	0.00709422	0.093837
ENSRNOG00000005480	83807	Ybx3	protein_coding	-0.482317	9.41901	7.24818	0.00709731	0.093837
ENSRNOG00000033979	NA	Gm5471	processed_pseudogene	-0.395408	7.0792	7.24772	0.00709913	0.093837
ENSRNOG00000011406	116637	Ccl4	protein_coding	1.66967	1.8148	7.24357	0.00711555	0.093837
ENSRNOG00000014453	25673	Anxa5	protein_coding	0.527692	6.50908	7.24348	0.00711587	0.093837
ENSRNOG00000016204	362945	Lrrc24	protein_coding	-0.610272	0.0707082	7.24202	0.00712169	0.093837
ENSRNOG00000052637	NA	Samd1	protein_coding	0.332589	3.43505	7.24201	0.00712173	0.093837
ENSRNOG00000017078	362624	Selenon	protein_coding	0.378482	4.8562	7.24175	0.00712275	0.093837
ENSRNOG00000010402	161476	Hspb2	protein_coding	-0.312929	5.87691	7.23833	0.00713633	0.0939249
ENSRNOG00000020701	497672	Brca1	protein_coding	0.904218	1.19358	7.23579	0.00714644	0.0939249
ENSRNOG00000011820	56780	Acpp	protein_coding	1.5215	1.86956	7.23561	0.00714717	0.0939249
ENSRNOG00000052574	NA	Lbr	protein_coding	0.375065	4.25764	7.22852	0.00717544	0.0941523
ENSRNOG00000016769	252916	Rab38	protein_coding	0.791433	0.982841	7.2283	0.00717633	0.0941523
ENSRNOG00000027175	363886	Cnpy4	protein_coding	0.386894	3.15397	7.22607	0.00718522	0.094191
ENSRNOG00000009503	295538	Depdc1	protein_coding	0.871796	0.375509	7.21871	0.00721474	0.0945
ENSRNOG00000016866	63839	Fhl2	protein_coding	0.863674	2.111	7.21611	0.00722523	0.0945441
ENSRNOG00000002751	317235	Zdhhc15	protein_coding	0.514671	0.106471	7.21492	0.00723002	0.0945441
ENSRNOG00000001033	364430	Nufip1	protein_coding	-0.276107	3.79617	7.20311	0.00727773	0.0950639
ENSRNOG00000028883	NA	LOC679823	protein_coding	-0.26847	5.19034	7.20212	0.00728175	0.0950639
ENSRNOG00000020281	293502	Kif22	protein_coding	0.716315	3.22324	7.19943	0.00729267	0.0951042
ENSRNOG00000012333	306617	Kbtbd11	protein_coding	0.979191	1.41675	7.1977	0.00729969	0.0951042
ENSRNOG00000010076	304822	Pkp1	protein_coding	1.37263	2.45294	7.19694	0.0073028	0.0951042
ENSRNOG00000016254	301346	Sema4c	protein_coding	0.316614	3.55314	7.17737	0.00738287	0.0960034
ENSRNOG00000019604	25097	Pld2	protein_coding	0.425806	3.46353	7.17629	0.00738734	0.0960034
ENSRNOG00000003722	498267	Dusp27	protein_coding	-0.41066	7.10463	7.17564	0.00739	0.0960034
ENSRNOG00000037295	501048	Poc1a	protein_coding	0.580698	0.826947	7.16514	0.00743337	0.0964592
ENSRNOG00000012119	NA	AABR07069282.1	pseudogene	1.06719	-0.359666	7.16421	0.00743723	0.0964592
ENSRNOG00000016390	291057	Eef1e1	protein_coding	-0.318824	3.69899	7.15718	0.00746644	0.0967585
ENSRNOG00000002950	304663	Lyl1	protein_coding	0.581574	2.64255	7.15357	0.00748147	0.0967585
ENSRNOG00000057824	NA	AABR07057617.1	protein_coding	-0.984335	-2.03669	7.15203	0.00748791	0.0967585
ENSRNOG00000000855	64569	Lst1	protein_coding	1.67665	1.92921	7.1512	0.00749137	0.0967585
ENSRNOG00000016134	100360342	Msh6	protein_coding	-0.275765	4.31285	7.15118	0.00749149	0.0967585
ENSRNOG00000010694	83684	Tpbg	protein_coding	0.646357	0.432637	7.14988	0.00749688	0.0967585
ENSRNOG00000056574	363784	Tigit	protein_coding	1.83393	0.97447	7.14767	0.00750615	0.0967995
ENSRNOG00000047499	684233	Rbm15	protein_coding	-0.350128	3.76023	7.14497	0.00751745	0.0968665
ENSRNOG00000052461	NA	AABR07072759.1	pseudogene	-0.401129	1.55299	7.14068	0.00753547	0.0969524
ENSRNOG00000025384	366251	Slc2a10	protein_coding	0.653094	1.19274	7.14047	0.00753633	0.0969524
ENSRNOG00000004132	29278	Lasp1	protein_coding	0.61693	6.3969	7.13665	0.00755241	0.0970806
ENSRNOG00000053086	NA	Selenop	protein_coding	0.530741	7.21463	7.13291	0.0075682	0.0971945
ENSRNOG00000011654	310344	Plk4	protein_coding	0.814906	1.89808	7.13165	0.00757352	0.0971945
ENSRNOG00000004118	302656	Frmpd4	protein_coding	1.79705	-2.76085	7.12878	0.00758562	0.0972712
ENSRNOG00000047800	113959	C5ar1	protein_coding	1.1298	4.2413	7.12442	0.00760409	0.0974293
ENSRNOG00000028036	315879	Adamts7	protein_coding	0.648106	2.92581	7.11692	0.00763599	0.0976543
ENSRNOG00000019387	290644	Ifi30	protein_coding	1.07154	6.38055	7.1163	0.00763863	0.0976543
ENSRNOG00000042978	553106	Ncald	protein_coding	0.524888	2.60602	7.11567	0.0076413	0.0976543
ENSRNOG00000021433	298404	Arhgef39	protein_coding	0.789961	0.238872	7.11315	0.00765204	0.0976543
ENSRNOG00000009040	360973	Gas2l1	protein_coding	0.459516	2.98745	7.11307	0.00765241	0.0976543
ENSRNOG00000024077	292263	Fbxo5	protein_coding	0.680828	1.20643	7.1114	0.00765953	0.0976667
ENSRNOG00000045733	298139	LOC298139	protein_coding	-0.500012	5.43948	7.10883	0.00767053	0.0977285
ENSRNOG00000005678	298941	Lamb1	protein_coding	0.487526	6.40918	7.09239	0.0077412	0.0985498
ENSRNOG00000015386	100912849	LOC100912849	protein_coding	0.860097	-1.44061	7.08637	0.00776723	0.0988019
ENSRNOG00000041411	NA	AC097745.1	miRNA	-1.36141	-2.20694	7.08262	0.00778351	0.0989297
ENSRNOG00000018570	294806	C1qtnf3	protein_coding	0.745205	2.90769	7.07782	0.00780437	0.0991155
ENSRNOG00000008133	315119	Mfng	protein_coding	0.39083	3.35774	7.06954	0.00784056	0.0994307
ENSRNOG00000024501	54293	Rgs3	protein_coding	0.254791	4.3076	7.06927	0.00784172	0.0994307
ENSRNOG00000048258	295457	Cisd2	protein_coding	-0.255038	4.96427	7.05774	0.00789235	0.0999619
ENSRNOG00000016724	116724	Epb41l3	protein_coding	0.80569	1.1797	7.05399	0.00790888	0.0999619
ENSRNOG00000045857	681943	Tmed8	protein_coding	0.738168	-0.344652	7.05101	0.00792206	0.0999619
ENSRNOG00000002624	498769	Edaradd	protein_coding	1.22896	-0.769592	7.05092	0.00792243	0.0999619
ENSRNOG00000025716	366468	Lsm10	protein_coding	-0.408006	3.14463	7.05037	0.0079249	0.0999619
ENSRNOG00000007078	65154	Wisp1	protein_coding	0.958216	-0.0653248	7.04822	0.00793438	0.0999619
ENSRNOG00000010783	306526	Mak16	protein_coding	-0.312557	3.7097	7.04815	0.00793473	0.0999619
ENSRNOG00000027089	309918	Ell2	protein_coding	-0.282522	4.2927	7.04719	0.00793898	0.0999619
ENSRNOG00000004257	619580	Ctps2	protein_coding	0.426636	3.51871	7.0469	0.00794028	0.0999619
ENSRNOG00000014935	309441	Peo1	protein_coding	-0.454404	5.24185	7.04169	0.0079634	0.100106
ENSRNOG00000004141	679921	Vasn	protein_coding	0.444287	3.03119	7.04053	0.00796853	0.100106
ENSRNOG00000021435	NA	AC141966.1	processed_pseudogene	0.538549	0.151353	7.03992	0.00797128	0.100106
ENSRNOG00000008465	171411	Tmem176b	protein_coding	0.827887	6.1953	7.03864	0.00797694	0.100106
ENSRNOG00000050000	NA	LOC100361706	protein_coding	1.23057	1.28255	7.03685	0.00798495	0.100127
ENSRNOG00000001953	288227	Bace2	protein_coding	0.370706	2.85492	7.03426	0.0079965	0.100193
ENSRNOG00000054801	NA	AABR07057997.1	lincRNA	-0.686498	1.22282	7.0276	0.00802628	0.100416
ENSRNOG00000005043	360949	Cpeb2	protein_coding	-0.399056	3.6392	7.02745	0.00802695	0.100416
ENSRNOG00000011332	298534	Clspn	protein_coding	1.15241	0.0541634	7.02533	0.00803648	0.100456
ENSRNOG00000008312	363071	Stra6	protein_coding	1.78672	-1.51069	7.01669	0.00807534	0.100807
ENSRNOG00000016316	312538	Mcm2	protein_coding	0.49676	4.10284	7.01626	0.00807728	0.100807
ENSRNOG00000003104	29465	Trpv2	protein_coding	1.10318	3.36235	7.00045	0.00814892	0.101621
ENSRNOG00000033815	NA	AC142181.1	protein_coding	1.3308	2.14673	6.9968	0.00816555	0.101707
ENSRNOG00000002657	24653	Pla2g4a	protein_coding	1.0688	1.8842	6.99606	0.00816891	0.101707
ENSRNOG00000046636	364723	Hist2h4a	protein_coding	-1.01074	-0.450049	6.99369	0.00817975	0.101707
ENSRNOG00000029401	25365	Actg2	protein_coding	0.798674	1.28181	6.98834	0.00820423	0.101707
ENSRNOG00000004783	499821	Fam171b	protein_coding	0.698813	1.53774	6.98807	0.0082055	0.101707
ENSRNOG00000008736	289237	Slamf8	protein_coding	1.33127	3.71347	6.98616	0.00821426	0.101707
ENSRNOG00000061359	NA	Psme1-ps1	protein_coding	0.450945	3.08583	6.98526	0.00821839	0.101707
ENSRNOG00000015616	114705	Rgs14	protein_coding	1.06609	2.67499	6.98472	0.00822087	0.101707
ENSRNOG00000009850	363040	St3gal4	protein_coding	0.755201	4.54603	6.98344	0.00822674	0.101707
ENSRNOG00000014532	29469	Lbp	protein_coding	0.698706	1.79278	6.9834	0.0082269	0.101707
ENSRNOG00000019495	114500	Gbx2	protein_coding	2.26666	-3.08975	6.98195	0.00823357	0.101707
ENSRNOG00000006459	NA	AABR07041140.1	pseudogene	-0.336516	3.28052	6.98106	0.00823769	0.101707
ENSRNOG00000014543	315880	Tbc1d2b	protein_coding	0.493497	5.37791	6.97895	0.00824741	0.101707
ENSRNOG00000000495	309637	Uhrf1bp1	protein_coding	-0.4904	4.56833	6.9772	0.00825545	0.101707
ENSRNOG00000009079	24679	Prkar2b	protein_coding	0.693608	2.02944	6.97718	0.00825554	0.101707
ENSRNOG00000017102	292016	Cmtr2	protein_coding	-0.312583	2.82221	6.97659	0.00825829	0.101707
ENSRNOG00000012804	362634	C1qc	protein_coding	1.09551	7.50533	6.969	0.00829339	0.10206
ENSRNOG00000009803	100362176	LOC100362176	protein_coding	1.57987	-2.37165	6.96706	0.00830237	0.102085
ENSRNOG00000051450	685045	Abracl	protein_coding	0.815918	3.67285	6.96432	0.0083151	0.102085
ENSRNOG00000019661	29455	Gdf15	protein_coding	-1.35829	1.81423	6.9634	0.00831939	0.102085
ENSRNOG00000024846	499772	Ier5l	protein_coding	0.456581	2.44209	6.96301	0.00832117	0.102085
ENSRNOG00000058436	108348215	LOC108348215	protein_coding	0.724346	-0.33593	6.95947	0.00833767	0.102209
ENSRNOG00000019271	363167	Ulk4	protein_coding	1.07223	-0.817699	6.95113	0.00837663	0.102607
ENSRNOG00000015097	684322	Kcmf1	protein_coding	-0.407294	6.93934	6.94869	0.00838808	0.102668
ENSRNOG00000038916	679937	Dram1	protein_coding	0.94765	3.24598	6.94077	0.00842526	0.103044
ENSRNOG00000014066	310352	Jade1	protein_coding	-0.353054	4.95201	6.93916	0.00843285	0.103057
ENSRNOG00000032917	360772	Zfand2a	protein_coding	0.663917	5.59816	6.93264	0.00846366	0.103354
ENSRNOG00000015520	308768	Ticrr	protein_coding	1.10306	0.683062	6.92865	0.00848256	0.103506
ENSRNOG00000019093	432361	Nrg2	protein_coding	0.825781	-0.629046	6.92276	0.00851053	0.103728
ENSRNOG00000053075	309105	B4galnt4	protein_coding	1.42392	-1.15569	6.92206	0.00851387	0.103728
ENSRNOG00000012595	NA	AC124205.1	pseudogene	0.52389	2.0999	6.91989	0.00852422	0.103774
ENSRNOG00000007129	24931	Cd8b	protein_coding	1.76878	2.51694	6.9156	0.0085447	0.103944
ENSRNOG00000026504	498366	Fam114a1	protein_coding	0.627223	2.00355	6.9129	0.0085576	0.104021
ENSRNOG00000000498	309639	Anks1a	protein_coding	0.308587	4.32188	6.90651	0.00858824	0.104131
ENSRNOG00000045647	NA	Hax1	protein_coding	-0.305021	4.91104	6.90506	0.00859522	0.104131
ENSRNOG00000005923	315422	Mtmr2	protein_coding	-0.35928	6.38098	6.9046	0.00859743	0.104131
ENSRNOG00000009992	25533	Rabggtb	protein_coding	-0.35732	6.27393	6.90428	0.00859896	0.104131
ENSRNOG00000026813	NA	AABR07044933.1	protein_coding	-0.310197	2.73368	6.90385	0.00860102	0.104131
ENSRNOG00000019838	113940	Gmfg	protein_coding	0.858915	4.06056	6.90283	0.00860595	0.104131
ENSRNOG00000019656	306262	Btd	protein_coding	0.335229	3.24163	6.90023	0.00861847	0.104202
ENSRNOG00000006131	363687	Mettl2b	protein_coding	-0.348246	2.62181	6.89888	0.00862498	0.104202
ENSRNOG00000024757	NA	Endod1	protein_coding	0.374559	2.75386	6.89367	0.00865017	0.104427
ENSRNOG00000022523	361810	Fkbp5	protein_coding	-0.673003	5.54193	6.89172	0.00865959	0.104461
ENSRNOG00000036675	361658	Btbd16	protein_coding	1.49194	-1.91858	6.88768	0.00867918	0.104581
ENSRNOG00000030294	313861	Eml4	protein_coding	0.531279	3.7333	6.88623	0.00868625	0.104581
ENSRNOG00000012364	312563	Prickle2	protein_coding	0.45529	2.92276	6.88561	0.00868926	0.104581
ENSRNOG00000024818	362597	Eva1b	protein_coding	0.376641	3.48481	6.88075	0.00871292	0.104786
ENSRNOG00000013874	140661	Rplp1	protein_coding	-0.299899	6.53068	6.87799	0.00872637	0.104868
ENSRNOG00000027811	292594	Lilrb4	protein_coding	1.40041	4.17854	6.87351	0.00874827	0.105052
ENSRNOG00000025209	312652	Plxnd1	protein_coding	0.313374	6.39906	6.87164	0.00875744	0.105056
ENSRNOG00000003553	305604	Efemp1	protein_coding	0.548466	2.82302	6.87075	0.00876181	0.105056
ENSRNOG00000004040	NA	Abca8	protein_coding	0.391284	3.10197	6.86558	0.00878717	0.10528
ENSRNOG00000029089	NA	Foxr1	protein_coding	1.16251	-0.122448	6.86235	0.00880305	0.105391
ENSRNOG00000060262	29562	Prps1	protein_coding	-0.340539	5.06563	6.85504	0.00883915	0.105743
ENSRNOG00000021916	309525	Slc16a12	protein_coding	0.434163	1.00308	6.84889	0.00886964	0.106028
ENSRNOG00000036693	170943	Slc25a10	protein_coding	0.439553	2.90608	6.84473	0.0088903	0.10617
ENSRNOG00000010427	308939	Ipo7	protein_coding	-0.299217	7.36073	6.84381	0.00889489	0.10617
ENSRNOG00000025100	363984	Ikbke	protein_coding	1.04088	3.1446	6.8412	0.00890789	0.106197
ENSRNOG00000010105	445415	S100a11	protein_coding	0.566116	5.14194	6.83901	0.00891884	0.106197
ENSRNOG00000000017	297738	Steap1	protein_coding	1.13922	-1.01715	6.8387	0.00892037	0.106197
ENSRNOG00000048812	24404	Gpx1	protein_coding	0.36852	7.77312	6.83799	0.00892391	0.106197
ENSRNOG00000059801	300228	Lima1	protein_coding	0.740275	5.3347	6.83575	0.00893512	0.106251
ENSRNOG00000018735	25599	Cd74	protein_coding	1.0866	9.94442	6.83018	0.00896301	0.106503
ENSRNOG00000015878	367645	Pif1	protein_coding	0.830029	-1.41079	6.82291	0.00899961	0.10681
ENSRNOG00000002273	497009	Naaa	protein_coding	0.915166	4.17858	6.82237	0.00900232	0.10681
ENSRNOG00000014367	312275	Ephb6	protein_coding	0.714917	0.664376	6.81722	0.00902829	0.106968
ENSRNOG00000026805	116630	Csf2	protein_coding	2.07769	-2.90154	6.81706	0.0090291	0.106968
ENSRNOG00000012424	301460	Adam23	protein_coding	0.788296	1.93196	6.80646	0.00908289	0.107525
ENSRNOG00000005958	311483	Rrbp1	protein_coding	0.504916	6.01827	6.80307	0.00910011	0.107649
ENSRNOG00000023536	689257	Adgrd1	protein_coding	0.577399	0.997618	6.8014	0.00910864	0.107669
ENSRNOG00000002471	288079	Polq	protein_coding	0.7531	0.346979	6.79685	0.00913189	0.107864
ENSRNOG00000016491	500563	Fam110d	protein_coding	0.418223	1.84939	6.79534	0.00913961	0.107875
ENSRNOG00000060179	NA	Gpc3	protein_coding	0.510499	2.54426	6.79293	0.00915195	0.10794
ENSRNOG00000018584	29222	LOC100359583	protein_coding	0.562785	5.08934	6.7902	0.00916595	0.108025
ENSRNOG00000018309	117535	Chd4	protein_coding	-0.322651	7.62644	6.78729	0.00918092	0.10812
ENSRNOG00000053729	29460	Tesk1	protein_coding	-0.272458	5.35994	6.78598	0.00918765	0.10812
ENSRNOG00000028448	679532	Elovl1	protein_coding	0.370746	4.80374	6.77826	0.00922749	0.108508
ENSRNOG00000013578	301227	Trem2	protein_coding	1.21701	2.00835	6.76951	0.00927283	0.108961
ENSRNOG00000002807	83788	2009-09-01	protein_coding	0.689797	5.19871	6.76816	0.00927985	0.108963
ENSRNOG00000053424	NA	AABR07006860.1	miRNA	-0.872071	-2.1763	6.75892	0.00932801	0.10938
ENSRNOG00000001470	65172	Limk1	protein_coding	0.55435	3.53243	6.75735	0.00933625	0.10938
ENSRNOG00000060773	360899	Sertad4	protein_coding	0.662532	2.30938	6.75439	0.00935176	0.10938
ENSRNOG00000052499	50645	Rab27a	protein_coding	0.484445	4.30405	6.7543	0.00935222	0.10938
ENSRNOG00000010128	65192	Slc27a2	protein_coding	1.92266	-0.527439	6.75192	0.00936468	0.10938
ENSRNOG00000025584	65218	Agap2	protein_coding	0.464736	3.34643	6.75118	0.0093686	0.10938
ENSRNOG00000016526	307562	Dsg2	protein_coding	2.31317	-1.35828	6.75056	0.00937183	0.10938
ENSRNOG00000005133	29477	Mapt	protein_coding	-0.558789	6.06421	6.74835	0.00938342	0.10938
ENSRNOG00000019935	361653	Armc5	protein_coding	0.270614	4.15072	6.74766	0.00938705	0.10938
ENSRNOG00000008837	25698	Ass1	protein_coding	1.4766	2.70683	6.74695	0.00939081	0.10938
ENSRNOG00000013862	311406	Dusp2	protein_coding	1.19835	3.45376	6.74688	0.00939116	0.10938
ENSRNOG00000060693	292767	Catsperg	protein_coding	0.73397	-0.289442	6.73117	0.00947422	0.110198
ENSRNOG00000006248	360592	Trim37	protein_coding	-0.442828	4.43537	6.73098	0.00947526	0.110198
ENSRNOG00000009822	310553	Tlr2	protein_coding	1.08517	3.66427	6.72494	0.00950739	0.110451
ENSRNOG00000011548	361060	Ebf2	protein_coding	0.413909	2.3584	6.7228	0.00951881	0.110451
ENSRNOG00000006200	266680	St18	protein_coding	1.4898	-1.66579	6.72229	0.00952153	0.110451
ENSRNOG00000006963	25424	Ctse	protein_coding	1.09005	2.70519	6.72166	0.00952487	0.110451
ENSRNOG00000054633	NA	AABR07034464.1	lincRNA	0.996431	-2.47106	6.71735	0.00954792	0.110579
ENSRNOG00000015076	312495	Cyp26b1	protein_coding	0.598662	0.794473	6.717	0.00954983	0.110579
ENSRNOG00000001908	287974	Klhl6	protein_coding	0.973498	2.49589	6.71113	0.00958133	0.110677
ENSRNOG00000061862	80338	Zbtb10	protein_coding	-0.463956	1.70463	6.71057	0.00958428	0.110677
ENSRNOG00000009325	24375	Fuca1	protein_coding	0.541809	5.16081	6.71022	0.00958617	0.110677
ENSRNOG00000017466	117550	Kif5b	protein_coding	-0.296988	7.15942	6.71022	0.00958619	0.110677
ENSRNOG00000021573	308519	Dpy19l3	protein_coding	0.53493	3.53639	6.70606	0.00960858	0.110855
ENSRNOG00000047457	NA	Vipr1	protein_coding	0.479275	-0.242769	6.70376	0.00962096	0.110917
ENSRNOG00000002643	83472	Ugdh	protein_coding	0.575117	3.75209	6.69823	0.00965085	0.111127
ENSRNOG00000030719	NA	Csmd1	protein_coding	-1.01077	0.579173	6.69781	0.00965315	0.111127
ENSRNOG00000047966	24963	Hspa1l	protein_coding	-0.724577	4.20204	6.69562	0.009665	0.111176
ENSRNOG00000013481	84407	Cdh11	protein_coding	0.724764	1.57036	6.69443	0.00967148	0.111176
ENSRNOG00000010685	315870	Tbx18	protein_coding	0.578025	0.857783	6.6859	0.00971783	0.111427
ENSRNOG00000008456	360972	Thoc5	protein_coding	-0.223337	5.14763	6.6849	0.00972329	0.111427
ENSRNOG00000003076	288771	Rbms2	protein_coding	0.294951	4.51357	6.68429	0.00972663	0.111427
ENSRNOG00000005700	25247	Nsg1	protein_coding	0.621119	0.0775453	6.68399	0.00972824	0.111427
ENSRNOG00000053025	NA	AC130391.3	protein_coding	-1.13141	-1.74767	6.68295	0.00973392	0.111427
ENSRNOG00000012036	116548	Pcsk5	protein_coding	0.548825	1.66664	6.68155	0.00974156	0.111427
ENSRNOG00000003158	NA	AABR07037343.1	protein_coding	-0.378773	2.45632	6.68141	0.00974237	0.111427
ENSRNOG00000022975	362966	Nfam1	protein_coding	1.23653	4.93974	6.67994	0.00975041	0.111438
ENSRNOG00000060391	NA	AABR07027190.2	lincRNA	-1.09298	-2.29709	6.67161	0.00979605	0.111818
ENSRNOG00000033153	313017	Sfn	protein_coding	1.38346	0.0714347	6.67131	0.00979772	0.111818
ENSRNOG00000003365	360882	Cadm3	protein_coding	0.480669	4.41443	6.66552	0.00982961	0.112041
ENSRNOG00000009642	29374	Cct4	protein_coding	-0.271172	7.31764	6.66401	0.00983795	0.112041
ENSRNOG00000007906	171576	Bub1b	protein_coding	0.730804	2.09002	6.66391	0.00983847	0.112041
ENSRNOG00000010084	361920	Ythdf3	protein_coding	-0.235944	5.43994	6.66	0.0098601	0.112207
ENSRNOG00000049537	NA	Rn50_13_0828.1	lincRNA	0.324833	4.72361	6.65693	0.00987708	0.11232
ENSRNOG00000025634	305888	Zfhx2	protein_coding	-0.313492	2.628	6.65357	0.00989571	0.112451
ENSRNOG00000002004	305198	Prdm8	protein_coding	0.657327	1.35225	6.64657	0.00993469	0.112813
ENSRNOG00000005185	59315	Nxph3	protein_coding	0.540954	1.26834	6.63834	0.00998071	0.113255
ENSRNOG00000012513	296849	Pdk3	protein_coding	0.639888	2.7375	6.63358	0.0100074	0.113477
ENSRNOG00000006236	499933	Dsn1	protein_coding	0.87759	1.45074	6.63184	0.0100172	0.113507
ENSRNOG00000016592	81664	Gnai2	protein_coding	0.487068	7.61824	6.62706	0.0100441	0.113731
ENSRNOG00000056550	500464	Epb41l4b	protein_coding	0.548104	0.852269	6.62307	0.0100666	0.113904
ENSRNOG00000011913	24268	Cp	protein_coding	0.577271	5.2806	6.62096	0.0100785	0.113958
ENSRNOG00000046196	64545	Icos	protein_coding	1.38511	2.10436	6.61607	0.0101063	0.11419
ENSRNOG00000026754	308896	Usp47	protein_coding	-0.256177	7.37017	6.61464	0.0101144	0.1142
ENSRNOG00000002943	287356	Mrpl55	protein_coding	-0.323278	4.09294	6.6124	0.0101271	0.114263
ENSRNOG00000010475	25402	Casp3	protein_coding	0.544992	3.99715	6.60535	0.0101673	0.114635
ENSRNOG00000004882	83685	Capn6	protein_coding	0.670274	4.81471	6.59768	0.0102112	0.114963
ENSRNOG00000011054	89783	Laptm5	protein_coding	1.04107	6.54581	6.59653	0.0102178	0.114963
ENSRNOG00000033744	170668	Rasgrp4	protein_coding	0.900797	2.5864	6.59582	0.0102219	0.114963
ENSRNOG00000032708	309622	RT1-Bb	protein_coding	1.15013	8.99875	6.59521	0.0102254	0.114963
ENSRNOG00000014786	25729	Ccne1	protein_coding	0.450474	1.55812	6.59328	0.0102364	0.115006
ENSRNOG00000012820	25230	Add3	protein_coding	0.285404	5.13405	6.58965	0.0102574	0.115154
ENSRNOG00000014684	24603	Npr1	protein_coding	0.268823	4.34137	6.58847	0.0102641	0.115154
ENSRNOG00000056503	NA	AABR07015015.1	lincRNA	1.13891	-1.27438	6.58577	0.0102797	0.115247
ENSRNOG00000009381	58840	Mapk6	protein_coding	-0.336118	7.24791	6.58361	0.0102922	0.115306
ENSRNOG00000059338	NA	LOC102549714	lincRNA	1.4915	-1.31046	6.58223	0.0103002	0.115314
ENSRNOG00000049033	315298	Racgap1	protein_coding	0.620324	0.520678	6.58047	0.0103104	0.115342
ENSRNOG00000013039	24170	Add1	protein_coding	0.267269	6.44234	6.57853	0.0103216	0.115342
ENSRNOG00000026432	59267	Syt7	protein_coding	0.528753	0.109715	6.57804	0.0103245	0.115342
ENSRNOG00000016708	311562	E2f1	protein_coding	0.585213	2.02358	6.57654	0.0103331	0.115358
ENSRNOG00000016234	307649	Ciapin1	protein_coding	-0.399154	5.43846	6.57341	0.0103514	0.115433
ENSRNOG00000012008	114216	S100a3	protein_coding	1.35095	1.99183	6.57288	0.0103544	0.115433
ENSRNOG00000012012	305963	Pinx1	protein_coding	-0.289314	2.80479	6.56973	0.0103728	0.115491
ENSRNOG00000017553	315141	Mief1	protein_coding	-0.257551	5.55528	6.56948	0.0103742	0.115491
ENSRNOG00000000129	500446	Phf24	protein_coding	-1.39133	-1.4298	6.56624	0.0103931	0.115621
ENSRNOG00000006114	100910867	Cfap69	protein_coding	-0.478897	0.931136	6.5646	0.0104027	0.115647
ENSRNOG00000002185	289632	Pgm2	protein_coding	0.437272	3.46384	6.55423	0.0104635	0.116241
ENSRNOG00000026008	303918	Gtf2e1	protein_coding	-0.245447	3.74566	6.5446	0.0105203	0.11679
ENSRNOG00000016377	294074	Cep55	protein_coding	0.822895	1.46969	6.54052	0.0105445	0.116977
ENSRNOG00000005558	100125367	LOC100125367	protein_coding	-0.366303	3.77281	6.53783	0.0105604	0.117071
ENSRNOG00000002175	60447	Clock	protein_coding	-0.290402	5.8863	6.53562	0.0105736	0.117127
ENSRNOG00000057817	59317	Epb41l1	protein_coding	0.438747	4.11355	6.53337	0.0105869	0.117127
ENSRNOG00000004378	286970	Abca5	protein_coding	-0.482899	2.41437	6.53327	0.0105875	0.117127
ENSRNOG00000011647	85247	S100a6	protein_coding	0.440385	5.92755	6.53142	0.0105985	0.117143
ENSRNOG00000013970	292071	Cdt1	protein_coding	0.447229	2.42399	6.53055	0.0106037	0.117143
ENSRNOG00000037974	NA	AABR07049405.1	pseudogene	-1.22607	0.8784	6.52285	0.0106497	0.11753
ENSRNOG00000017149	500102	Fam131b	protein_coding	1.4113	-2.605	6.5222	0.0106536	0.11753
ENSRNOG00000033215	294270	RT1-Db1	protein_coding	1.12304	8.52334	6.51831	0.0106769	0.117706
ENSRNOG00000046791	294557	Sh3rf3	protein_coding	0.663986	-0.821407	6.51426	0.0107013	0.117892
ENSRNOG00000011923	689931	Mgarp	protein_coding	-0.774221	-1.86426	6.51098	0.0107211	0.11798
ENSRNOG00000056223	308140	Tfb1m	protein_coding	-0.315287	2.91325	6.51047	0.0107241	0.11798
ENSRNOG00000016950	498803	Otud1	protein_coding	-0.808528	3.84754	6.50743	0.0107425	0.1181
ENSRNOG00000008144	24508	Irf1	protein_coding	0.946718	6.29564	6.50332	0.0107673	0.118262
ENSRNOG00000054498	NA	AABR07029732.1	pseudogene	-1.43775	0.70064	6.5016	0.0107777	0.118262
ENSRNOG00000006736	117027	Ccr3	protein_coding	1.64314	-1.70263	6.50094	0.0107817	0.118262
ENSRNOG00000022189	292935	Htatip2	protein_coding	-0.588082	4.19515	6.50007	0.010787	0.118262
ENSRNOG00000020544	361044	Sdr39u1	protein_coding	-0.686629	5.18396	6.49844	0.0107969	0.118289
ENSRNOG00000007764	252858	Frmd4b	protein_coding	0.523531	4.43099	6.49529	0.0108161	0.118359
ENSRNOG00000030246	407756	Btla	protein_coding	1.02111	0.292965	6.49494	0.0108182	0.118359
ENSRNOG00000011455	315439	Slc36a4	protein_coding	0.552728	1.91793	6.48801	0.0108605	0.118686
ENSRNOG00000003232	59114	Slc9a3r1	protein_coding	0.569126	3.90364	6.48759	0.010863	0.118686
ENSRNOG00000038119	NA	A930003A15Rik	protein_coding	1.42213	-2.45052	6.48542	0.0108763	0.118749
ENSRNOG00000016756	292661	Ptgir	protein_coding	0.692582	2.29381	6.48337	0.0108888	0.118804
ENSRNOG00000007462	303135	2008-09-01	protein_coding	0.272962	5.2528	6.47997	0.0109097	0.11895
ENSRNOG00000024336	300860	Senp6	protein_coding	-0.27553	5.9078	6.47798	0.0109219	0.119001
ENSRNOG00000012752	245978	Cklf	protein_coding	1.00466	0.736116	6.47597	0.0109343	0.119055
ENSRNOG00000015003	85249	Pex11a	protein_coding	-0.67607	1.96047	6.47361	0.0109488	0.119131
ENSRNOG00000021104	81505	Emp3	protein_coding	0.753626	5.04546	6.46978	0.0109724	0.119306
ENSRNOG00000012480	315939	Pxylp1	protein_coding	0.458528	3.44895	6.46577	0.0109972	0.119494
ENSRNOG00000048043	25439	F2r	protein_coding	0.487103	3.49017	6.46337	0.0110121	0.119497
ENSRNOG00000039567	304012	Trmt10c	protein_coding	-0.247591	4.59165	6.4633	0.0110125	0.119497
ENSRNOG00000003069	25668	Cd38	protein_coding	0.752416	4.38539	6.45953	0.0110359	0.119631
ENSRNOG00000020391	192180	Nip7	protein_coding	-0.320395	3.722	6.45887	0.01104	0.119631
ENSRNOG00000010111	299338	Exoc3l4	protein_coding	0.531595	4.22921	6.45542	0.0110614	0.119782
ENSRNOG00000009614	NA	LOC300249	processed_pseudogene	-0.286415	7.10089	6.45205	0.0110824	0.119871
ENSRNOG00000007237	25587	Id2	protein_coding	0.764406	3.7292	6.45168	0.0110847	0.119871
ENSRNOG00000049402	50594	Nbl1	protein_coding	0.338447	5.68136	6.44911	0.0111008	0.119962
ENSRNOG00000047854	NA	LOC108348072	protein_coding	1.10291	0.087615	6.44308	0.0111386	0.120289
ENSRNOG00000003800	29481	Rgs9	protein_coding	-1.29785	-2.12638	6.43656	0.0111795	0.120649
ENSRNOG00000015089	292168	Mcoln2	protein_coding	1.5733	0.56117	6.4324	0.0112057	0.120849
ENSRNOG00000001345	498183	Mapkapk5	protein_coding	-0.403368	5.7284	6.43025	0.0112193	0.120876
ENSRNOG00000014463	308537	Uri1	protein_coding	-0.351327	5.43176	6.4296	0.0112234	0.120876
ENSRNOG00000016381	361450	Ust	protein_coding	0.760264	0.313929	6.42316	0.0112641	0.121233
ENSRNOG00000011752	NA	Sh3d19	protein_coding	0.409477	3.74158	6.41982	0.0112854	0.121348
ENSRNOG00000007979	295663	Phospho2	protein_coding	-0.353097	4.96698	6.41853	0.0112936	0.121348
ENSRNOG00000004604	303740	Slc38a10	protein_coding	0.263015	5.70587	6.41743	0.0113006	0.121348
ENSRNOG00000021334	297596	Lag3	protein_coding	1.52014	3.58354	6.41667	0.0113054	0.121348
ENSRNOG00000047102	641520	Popdc3	protein_coding	-0.484452	5.93134	6.40798	0.0113609	0.121861
ENSRNOG00000012692	308201	Riok2	protein_coding	-0.255537	4.55454	6.40648	0.0113705	0.121881
ENSRNOG00000010365	24949	Syn1	protein_coding	1.15775	-0.440867	6.40452	0.011383	0.121933
ENSRNOG00000060356	353302	Kif15	protein_coding	0.744086	1.83119	6.39938	0.011416	0.122204
ENSRNOG00000035594	NA	Mirlet7d	miRNA	1.12623	-2.3899	6.38444	0.0115125	0.123134
ENSRNOG00000020562	309131	Slc22a18	protein_coding	0.420543	2.19645	6.38256	0.0115247	0.123134
ENSRNOG00000011284	310849	Sgms2	protein_coding	0.83211	2.31729	6.38208	0.0115278	0.123134
ENSRNOG00000022712	361275	Bend7	protein_coding	-0.656882	0.825222	6.37934	0.0115456	0.123134
ENSRNOG00000046660	691984	Gpc6	protein_coding	0.729627	0.72177	6.37923	0.0115464	0.123134
ENSRNOG00000022603	296129	Astl	protein_coding	1.55055	-2.68291	6.37876	0.0115494	0.123134
ENSRNOG00000055185	293847	Dusp9	protein_coding	-1.62311	-3.15608	6.37545	0.0115709	0.123281
ENSRNOG00000060396	NA	AABR07044807.1	lincRNA	2.49995	-2.9819	6.37301	0.0115869	0.123368
ENSRNOG00000000451	309621	RT1-Ba	protein_coding	1.17176	8.27435	6.36368	0.011648	0.123931
ENSRNOG00000016924	24159	Acly	protein_coding	0.406007	4.64166	6.36255	0.0116554	0.123931
ENSRNOG00000019858	309201	Rom1	protein_coding	0.335331	1.56438	6.358	0.0116853	0.123955
ENSRNOG00000054963	316557	Rhbdd1	protein_coding	-0.393087	3.7674	6.35791	0.0116859	0.123955
ENSRNOG00000006741	288907	Podnl1	protein_coding	1.38028	1.58878	6.35744	0.011689	0.123955
ENSRNOG00000054140	304447	Myl6	protein_coding	0.403726	7.09748	6.35722	0.0116905	0.123955
ENSRNOG00000008450	NA	LOC100359539	protein_coding	0.936375	2.67288	6.35628	0.0116967	0.123955
ENSRNOG00000008409	314654	Myo1f	protein_coding	1.20394	5.16238	6.35431	0.0117097	0.12396
ENSRNOG00000008962	NA	LOC500028	processed_pseudogene	-0.345848	0.991891	6.35384	0.0117128	0.12396
ENSRNOG00000001680	266670	Riox2	protein_coding	-0.386788	2.72342	6.35103	0.0117313	0.124074
ENSRNOG00000016414	305886	Slc22a17	protein_coding	0.403991	3.42747	6.34962	0.0117407	0.12409
ENSRNOG00000013695	84576	Hdac1l	protein_coding	0.468401	2.63924	6.34403	0.0117777	0.124399
ENSRNOG00000018986	308999	Fbxl19	protein_coding	0.461007	2.67687	6.33834	0.0118155	0.124715
ENSRNOG00000011145	64680	Crhr2	protein_coding	0.574436	4.45932	6.33457	0.0118407	0.124898
ENSRNOG00000004839	64828	B4galnt1	protein_coding	1.28352	3.00832	6.33241	0.0118551	0.124967
ENSRNOG00000057699	NA	AABR07021596.2	miRNA	1.65556	-2.45319	6.32883	0.0118791	0.125136
ENSRNOG00000014204	311187	Pacsin3	protein_coding	-0.319871	8.33474	6.32467	0.011907	0.125347
ENSRNOG00000046086	688276	Tmc8	protein_coding	0.872347	1.97739	6.32303	0.011918	0.125379
ENSRNOG00000003538	66015	Adamts4	protein_coding	0.504318	2.92833	6.32161	0.0119275	0.125397
ENSRNOG00000061851	313554	Foxj3	protein_coding	-0.326439	5.90607	6.31758	0.0119547	0.125484
ENSRNOG00000051039	NA	LOC108349594	lincRNA	-0.355301	3.25175	6.31746	0.0119555	0.125484
ENSRNOG00000033059	100361647	Galnt6	protein_coding	1.3287	2.0594	6.31566	0.0119676	0.125484
ENSRNOG00000005378	89788	Gna15	protein_coding	1.23732	2.99044	6.31457	0.011975	0.125484
ENSRNOG00000003625	304766	Ubxn4	protein_coding	-0.270934	6.14842	6.31452	0.0119753	0.125484
ENSRNOG00000049714	684122	Asap3	protein_coding	0.442449	2.39363	6.3122	0.011991	0.125565
ENSRNOG00000027456	293693	Cdc42bpg	protein_coding	0.352515	2.27659	6.30975	0.0120076	0.125656
ENSRNOG00000019956	313539	Kdm4a	protein_coding	-0.351184	5.60837	6.30427	0.0120447	0.125962
ENSRNOG00000007459	314288	Pcnx1	protein_coding	-0.249128	6.97382	6.30273	0.0120552	0.125962
ENSRNOG00000006814	689885	Klrg2	protein_coding	0.861471	-1.19819	6.30023	0.0120722	0.125962
ENSRNOG00000009575	313706	Ubiad1	protein_coding	-0.297102	4.31641	6.29965	0.0120762	0.125962
ENSRNOG00000060703	300219	Troap	protein_coding	0.764917	1.28343	6.29961	0.0120765	0.125962
ENSRNOG00000017431	307907	RGD1304884	protein_coding	0.441296	3.27291	6.29539	0.0121052	0.126179
ENSRNOG00000031335	361149	Ankrd37	protein_coding	-0.675978	-0.142589	6.29309	0.012121	0.12626
ENSRNOG00000054860	NA	Clec12a	protein_coding	1.29616	2.50247	6.29053	0.0121384	0.126359
ENSRNOG00000024429	308692	Peg12	protein_coding	0.59138	0.441456	6.28331	0.0121881	0.126792
ENSRNOG00000026748	312257	Dennd2a	protein_coding	0.403772	3.23885	6.28047	0.0122076	0.126913
ENSRNOG00000010331	64529	Ctsb	protein_coding	0.641072	8.83217	6.27723	0.0122299	0.126984
ENSRNOG00000011424	290789	Cldn23	protein_coding	-1.26599	-2.78902	6.27604	0.0122381	0.126984
ENSRNOG00000000341	NA	Nid2	protein_coding	0.384243	5.16443	6.27599	0.0122384	0.126984
ENSRNOG00000023318	309174	Tigd3	protein_coding	0.838647	-1.55317	6.27133	0.0122707	0.127236
ENSRNOG00000011991	291942	Slc10a7	protein_coding	0.529443	2.81702	6.26873	0.0122887	0.127339
ENSRNOG00000027787	360621	Cdc6	protein_coding	1.11665	0.525901	6.26717	0.0122996	0.127368
ENSRNOG00000006198	360591	Prr11	protein_coding	0.750168	0.534277	6.26117	0.0123413	0.127607
ENSRNOG00000015734	361585	Ube3a	protein_coding	-0.341087	5.35259	6.2609	0.0123431	0.127607
ENSRNOG00000027739	307212	Cndp1	protein_coding	0.779016	1.21881	6.25987	0.0123503	0.127607
ENSRNOG00000001700	313255	Whrn	protein_coding	0.616166	0.726911	6.25924	0.0123547	0.127607
ENSRNOG00000017869	292060	Irf8	protein_coding	1.15303	6.09243	6.25496	0.0123846	0.127832
ENSRNOG00000020583	29558	Fcgrt	protein_coding	0.372264	6.43326	6.2511	0.0124116	0.127953
ENSRNOG00000021213	499677	Lix1l	protein_coding	0.272818	5.19915	6.25098	0.0124125	0.127953
ENSRNOG00000008643	297969	Rars2	protein_coding	-0.367289	2.70263	6.24944	0.0124232	0.127981
ENSRNOG00000003208	317252	Ercc6l	protein_coding	0.860984	0.600932	6.24756	0.0124365	0.128034
ENSRNOG00000008314	313138	Orc3	protein_coding	-0.25697	4.18513	6.24636	0.0124449	0.128038
ENSRNOG00000011241	300947	Tfdp2	protein_coding	-0.463074	4.82222	6.2447	0.0124566	0.128075
ENSRNOG00000016459	691947	Eif3j	protein_coding	-0.365917	5.93301	6.24018	0.0124884	0.128319
ENSRNOG00000023007	315979	Col6a6	protein_coding	0.825616	4.12595	6.23789	0.0125045	0.128402
ENSRNOG00000000748	NA	AABR07044273.1	processed_pseudogene	0.494732	3.86518	6.23363	0.0125346	0.128552
ENSRNOG00000058288	NA	Tcf19	protein_coding	0.408255	1.9484	6.23353	0.0125353	0.128552
ENSRNOG00000008961	298848	Mapre3	protein_coding	-0.391816	6.3913	6.22593	0.0125893	0.129022
ENSRNOG00000027962	360855	Smg7	protein_coding	-0.289651	5.88243	6.22322	0.0126086	0.129136
ENSRNOG00000046428	100365744	Lrrc75b	protein_coding	0.532355	0.971862	6.22192	0.0126178	0.129148
ENSRNOG00000025406	NA	Iqgap2	protein_coding	1.0724	2.75296	6.21395	0.0126748	0.129565
ENSRNOG00000039976	301242	Ptk7	protein_coding	0.656675	2.952	6.21393	0.0126749	0.129565
ENSRNOG00000054964	498757	Aoah	protein_coding	1.29102	2.17199	6.21279	0.0126831	0.129565
ENSRNOG00000003716	60462	Batf3	protein_coding	1.15905	0.506165	6.21021	0.0127016	0.12967
ENSRNOG00000000471	171079	B3galt4	protein_coding	0.604527	1.63862	6.20411	0.0127454	0.130034
ENSRNOG00000016257	361422	Cotl1	protein_coding	1.20731	6.60166	6.20114	0.0127668	0.130169
ENSRNOG00000016041	308266	Zc3h12d	protein_coding	1.23623	2.83229	6.19961	0.0127779	0.130198
ENSRNOG00000013745	362653	Ctrc	protein_coding	1.04907	-0.0511781	6.19787	0.0127904	0.130242
ENSRNOG00000012213	29541	Nthl1	protein_coding	-0.413125	2.78997	6.19268	0.012828	0.130541
ENSRNOG00000014443	171115	Pde5a	protein_coding	0.535023	1.25037	6.1884	0.0128591	0.130655
ENSRNOG00000024952	291555	Atp8b1	protein_coding	0.462922	3.17074	6.1876	0.0128649	0.130655
ENSRNOG00000011216	365755	Tbl1xr1	protein_coding	-0.245583	5.97722	6.18703	0.012869	0.130655
ENSRNOG00000004910	498225	Eif2d	protein_coding	-0.253094	4.98382	6.18655	0.0128725	0.130655
ENSRNOG00000004199	NA	AABR07062753.1	pseudogene	-0.326375	2.53855	6.18511	0.0128829	0.130655
ENSRNOG00000000938	84509	Ran	protein_coding	-0.261149	6.71115	6.18434	0.0128886	0.130655
ENSRNOG00000053260	361493	Lilrb3a	protein_coding	1.28346	4.49491	6.17937	0.0129248	0.130939
ENSRNOG00000009233	315434	Ankrd49	protein_coding	-0.235985	4.21969	6.17584	0.0129506	0.131049
ENSRNOG00000017109	293623	Rassf7	protein_coding	1.04935	-0.0840541	6.17458	0.0129599	0.131049
ENSRNOG00000024650	306575	Ckap2	protein_coding	0.608448	1.17144	6.1745	0.0129605	0.131049
ENSRNOG00000016037	54264	Mafb	protein_coding	0.493268	4.9201	6.17323	0.0129697	0.13106
ENSRNOG00000024000	308501	Cd22	protein_coding	1.2471	1.956	6.16923	0.0129991	0.13122
ENSRNOG00000029152	619582	Tmem69	protein_coding	-0.360254	5.47138	6.16796	0.0130085	0.13122
ENSRNOG00000025742	299625	Lmnb2	protein_coding	0.473583	3.4273	6.16769	0.0130104	0.13122
ENSRNOG00000005538	303353	Psmd11	protein_coding	-0.294225	7.19631	6.16653	0.0130189	0.131223
ENSRNOG00000006789	29467	Ddit3	protein_coding	-0.477827	4.59264	6.1633	0.0130428	0.131379
ENSRNOG00000007552	302819	Arhgap36	protein_coding	1.75438	2.56403	6.16131	0.0130574	0.131444
ENSRNOG00000036673	287884	Sectm1b	protein_coding	1.36244	2.49786	6.15887	0.0130755	0.131542
ENSRNOG00000015807	309381	Pyroxd2	protein_coding	0.368816	2.71044	6.15557	0.0130999	0.131704
ENSRNOG00000030625	24825	Tf	protein_coding	0.505136	6.38716	6.15346	0.0131155	0.131778
ENSRNOG00000009298	500587	Fbxo44	protein_coding	-0.902286	0.939237	6.14925	0.0131468	0.132004
ENSRNOG00000003778	498289	Opn3	protein_coding	0.667196	1.46833	6.14819	0.0131547	0.132004
ENSRNOG00000001979	266766	Rcan1	protein_coding	-0.580218	6.75291	6.14382	0.0131872	0.132247
ENSRNOG00000054251	502902	Clec7a	protein_coding	1.1969	2.69779	6.13618	0.0132443	0.132736
ENSRNOG00000007892	312903	Tram1	protein_coding	0.384929	5.52226	6.13155	0.0132791	0.133
ENSRNOG00000021611	NA	Clip2	protein_coding	0.528985	4.01401	6.12941	0.0132951	0.133077
ENSRNOG00000047697	NA	Ggt1	protein_coding	1.27883	-0.879238	6.12594	0.0133213	0.133255
ENSRNOG00000020588	310643	Efna4	protein_coding	0.660008	-0.872029	6.12373	0.0133379	0.133337
ENSRNOG00000010233	25687	Cald1	protein_coding	0.349653	5.56085	6.11727	0.0133867	0.133693
ENSRNOG00000011228	500996	Layn	protein_coding	0.816341	2.51104	6.11679	0.0133904	0.133693
ENSRNOG00000049642	689926	Smim5	protein_coding	0.641613	-0.121848	6.11017	0.0134406	0.134111
ENSRNOG00000002294	689142	Snx29	protein_coding	0.392418	3.06218	6.10556	0.0134757	0.134374
ENSRNOG00000021586	288995	Gpr39	protein_coding	0.992337	-1.65754	6.10448	0.013484	0.134374
ENSRNOG00000001712	287983	Alg3	protein_coding	-0.277927	4.22243	6.09703	0.0135409	0.13458
ENSRNOG00000013370	27100	Gfer	protein_coding	-0.330865	2.742	6.09698	0.0135413	0.13458
ENSRNOG00000023874	311350	Tmem62	protein_coding	-0.330066	2.93281	6.09696	0.0135414	0.13458
ENSRNOG00000011683	361597	Fes	protein_coding	0.840414	3.89621	6.09684	0.0135424	0.13458
ENSRNOG00000039454	NA	Pcdhgb7	protein_coding	0.491556	0.0843747	6.09569	0.0135512	0.13458
ENSRNOG00000018704	64896	Nolc1	protein_coding	-0.297432	5.74951	6.09513	0.0135555	0.13458
ENSRNOG00000006921	680111	Rbl1	protein_coding	1.06737	1.88396	6.09184	0.0135808	0.134747
ENSRNOG00000011140	361118	Fam213a	protein_coding	-0.573097	3.39041	6.0887	0.0136049	0.134902
ENSRNOG00000021789	691300	RGD1565323	protein_coding	-1.0287	5.46494	6.08644	0.0136223	0.13499
ENSRNOG00000015318	313575	Heyl	protein_coding	0.372971	4.41585	6.08435	0.0136384	0.134999
ENSRNOG00000016394	310769	Wdr77	protein_coding	-0.568858	-1.24146	6.08412	0.0136403	0.134999
ENSRNOG00000053364	NA	AABR07052587.2	lincRNA	-1.14552	-2.24338	6.08301	0.0136488	0.135
ENSRNOG00000000692	304577	Ung	protein_coding	0.380155	2.91098	6.08055	0.0136678	0.135049
ENSRNOG00000020993	NA	Ms4a2	protein_coding	0.726386	-0.164358	6.08017	0.0136708	0.135049
ENSRNOG00000003269	94170	Atp6v0e1	protein_coding	0.386215	4.97693	6.07609	0.0137024	0.135277
ENSRNOG00000023591	362739	Ppp2r3c	protein_coding	-0.252152	3.43774	6.07419	0.0137171	0.135338
ENSRNOG00000017429	81511	Lat	protein_coding	1.12109	2.73808	6.07048	0.0137459	0.135538
ENSRNOG00000016423	306562	Tacc1	protein_coding	0.376354	5.91619	6.06289	0.0138051	0.136037
ENSRNOG00000001383	498185	Slc8b1	protein_coding	0.660271	3.8827	6.05984	0.013829	0.136135
ENSRNOG00000015835	300992	Cacna2d2	protein_coding	0.607751	0.515288	6.05944	0.0138322	0.136135
ENSRNOG00000003600	360992	Pnpt1	protein_coding	-0.294802	5.38391	6.05808	0.0138428	0.136155
ENSRNOG00000046022	100911453	LOC100911453	protein_coding	-0.985469	-2.72425	6.05588	0.0138601	0.136241
ENSRNOG00000024918	100188933	Fam229b	protein_coding	-0.555873	0.712061	6.05386	0.0138759	0.136312
ENSRNOG00000010126	314300	RGD1307704	protein_coding	-0.299573	3.40674	6.05232	0.013888	0.136347
ENSRNOG00000008091	499914	Gins1	protein_coding	0.521111	0.70395	6.0478	0.0139236	0.136593
ENSRNOG00000001250	170905	Lfng	protein_coding	0.834523	4.19475	6.04694	0.0139304	0.136593
ENSRNOG00000016265	94340	Acsl5	protein_coding	0.567986	4.91344	6.04444	0.0139502	0.136703
ENSRNOG00000024953	500410	RGD1559441	protein_coding	-0.863901	-1.66229	6.04252	0.0139653	0.136767
ENSRNOG00000021047	301035	Lrrfip2	protein_coding	-0.28286	5.71183	6.03338	0.0140378	0.137342
ENSRNOG00000047620	310669	Golph3l	protein_coding	0.307414	3.4805	6.03294	0.0140413	0.137342
ENSRNOG00000014034	296708	Olfml2a	protein_coding	0.392986	5.05232	6.02978	0.0140665	0.137503
ENSRNOG00000032777	NA	Rpl26-ps1	protein_coding	-0.313469	2.86463	6.02854	0.0140764	0.137515
ENSRNOG00000001172	288710	Rnf10	protein_coding	-0.334309	8.64703	6.01962	0.0141477	0.138058
ENSRNOG00000018500	NA	Frmd4a	protein_coding	0.38076	2.19886	6.01866	0.0141554	0.138058
ENSRNOG00000036869	680723	Tmem88b	protein_coding	1.07578	-2.54669	6.01816	0.0141594	0.138058
ENSRNOG00000011984	306748	Cxcl14	protein_coding	0.529823	5.13665	6.01581	0.0141783	0.138058
ENSRNOG00000023781	64204	Plec	protein_coding	-0.360911	9.2999	6.0156	0.0141799	0.138058
ENSRNOG00000025604	314993	Atad2	protein_coding	0.637965	3.06463	6.01401	0.0141928	0.138058
ENSRNOG00000007334	300025	Ly6h	protein_coding	1.49227	-0.831476	6.014	0.0141928	0.138058
ENSRNOG00000009205	362051	Lmo4	protein_coding	-0.272899	4.0957	6.00899	0.0142332	0.138366
ENSRNOG00000056209	305000	Exo1	protein_coding	1.16055	-0.201708	6.00327	0.0142794	0.13873
ENSRNOG00000015292	361258	Cul2	protein_coding	-0.303203	5.8619	5.99787	0.0143232	0.13907
ENSRNOG00000019245	293488	Sgf29	protein_coding	-0.365499	3.90738	5.99576	0.0143403	0.139152
ENSRNOG00000026143	680515	Ckap2l	protein_coding	0.695699	0.893759	5.99154	0.0143746	0.1394
ENSRNOG00000003144	287805	Gprc5c	protein_coding	0.383476	6.03598	5.99028	0.014385	0.139415
ENSRNOG00000006514	299738	Vezt	protein_coding	-0.323331	5.99034	5.98674	0.0144138	0.139509
ENSRNOG00000041170	NA	AC135741.1	miRNA	0.801825	-2.04228	5.98656	0.0144153	0.139509
ENSRNOG00000030981	24767	Scnn1b	protein_coding	1.53649	-0.857121	5.98585	0.0144211	0.139509
ENSRNOG00000014311	84551	Slc7a8	protein_coding	0.600071	4.88634	5.98274	0.0144465	0.1396
ENSRNOG00000005861	25116	Hsd11b1	protein_coding	0.465929	5.11449	5.98126	0.0144587	0.1396
ENSRNOG00000013743	80843	Sec61a1	protein_coding	0.417114	5.54139	5.98117	0.0144594	0.1396
ENSRNOG00000015411	25383	Apobec1	protein_coding	1.0631	3.31971	5.98041	0.0144656	0.1396
ENSRNOG00000056246	24398	Gls	protein_coding	-0.292197	6.02125	5.97715	0.0144924	0.139715
ENSRNOG00000016968	315203	Gramd4	protein_coding	0.304668	4.53197	5.97681	0.0144952	0.139715
ENSRNOG00000015297	301232	RGD1561662	protein_coding	0.771867	2.3276	5.96978	0.0145531	0.140114
ENSRNOG00000015957	60327	F13a1	protein_coding	1.02123	3.58861	5.96964	0.0145542	0.140114
ENSRNOG00000029735	501174	Pid1	protein_coding	0.589425	3.86722	5.96164	0.0146205	0.140666
ENSRNOG00000001554	360692	RGD1563888	protein_coding	0.47623	1.45742	5.9603	0.0146316	0.140688
ENSRNOG00000016978	308990	LOC308990	protein_coding	1.01988	3.37038	5.95784	0.0146519	0.140799
ENSRNOG00000027869	140587	Sox5	protein_coding	0.76398	-1.37943	5.95594	0.0146678	0.140825
ENSRNOG00000003223	58970	Degs1	protein_coding	0.243256	5.09276	5.95539	0.0146724	0.140825
ENSRNOG00000010204	289046	Tmem9	protein_coding	0.511365	3.32663	5.94966	0.0147201	0.140968
ENSRNOG00000012061	25023	Prkcb	protein_coding	1.20184	2.35502	5.9496	0.0147206	0.140968
ENSRNOG00000009716	NA	Casc3	protein_coding	-0.198528	5.37391	5.94951	0.0147214	0.140968
ENSRNOG00000051891	364723	RGD1562378	protein_coding	-0.918592	-1.92631	5.94901	0.0147256	0.140968
ENSRNOG00000045888	501742	RGD1562667	protein_coding	0.870496	1.52334	5.94828	0.0147317	0.140968
ENSRNOG00000000568	353307	Slc29a3	protein_coding	0.816562	4.06235	5.94599	0.0147508	0.141066
ENSRNOG00000014504	25663	Il1r1	protein_coding	0.486647	3.48703	5.9435	0.0147716	0.14118
ENSRNOG00000014098	289758	Pold2	protein_coding	-0.322237	3.82414	5.94038	0.0147978	0.141345
ENSRNOG00000010164	362094	Mrps2	protein_coding	-0.274043	5.15764	5.93649	0.0148305	0.141572
ENSRNOG00000024829	NA	AABR07014804.1	protein_coding	-0.310007	2.95532	5.93276	0.0148619	0.141787
ENSRNOG00000002163	114845	Klf3	protein_coding	0.390128	4.55871	5.92565	0.014922	0.142275
ENSRNOG00000051690	502901	Clec9a	protein_coding	1.01278	1.7937	5.92399	0.0149361	0.142323
ENSRNOG00000058034	NA	AABR07020815.1	protein_coding	1.02151	-1.82944	5.92262	0.0149477	0.142335
ENSRNOG00000014254	25757	Cpt1a	protein_coding	0.314426	5.04763	5.92173	0.0149553	0.142335
ENSRNOG00000014882	170632	Fgf11	protein_coding	-0.320694	2.64779	5.9194	0.0149751	0.142438
ENSRNOG00000039754	501854	Rab7b	protein_coding	0.64548	3.87923	5.91524	0.0150104	0.142689
ENSRNOG00000014658	NA	Zfp423	protein_coding	-0.475966	3.27784	5.90903	0.0150634	0.143107
ENSRNOG00000049181	89817	Sh2b1	protein_coding	-0.237771	6.31543	5.90764	0.0150754	0.143135
ENSRNOG00000027234	306695	Zfp367	protein_coding	-0.408192	3.43456	5.90256	0.0151189	0.143462
ENSRNOG00000023720	50864	Ntm	protein_coding	0.73526	-0.0645021	5.9	0.0151408	0.143483
ENSRNOG00000029682	406864	Clic1	protein_coding	0.721777	5.96802	5.89974	0.0151431	0.143483
ENSRNOG00000049782	NA	Csf2ra	protein_coding	1.01581	4.76317	5.89856	0.0151532	0.143483
ENSRNOG00000016752	171547	Crispld2	protein_coding	0.298811	4.39778	5.89811	0.0151572	0.143483
ENSRNOG00000059793	100364984	Rab37	protein_coding	1.24603	-0.319825	5.89494	0.0151844	0.143598
ENSRNOG00000056826	305367	Arap2	protein_coding	0.429127	1.52211	5.89459	0.0151875	0.143598
ENSRNOG00000010833	680308	Mthfd2	protein_coding	-1.11136	3.80143	5.88654	0.0152571	0.14417
ENSRNOG00000007720	300659	Rnf26	protein_coding	0.329258	3.36374	5.88424	0.015277	0.144273
ENSRNOG00000001247	65201	Clip1	protein_coding	-0.430278	7.8914	5.88214	0.0152952	0.144335
ENSRNOG00000062216	NA	Rn60_2_1847.3	processed_pseudogene	-1.22531	-2.40678	5.88138	0.0153018	0.144335
ENSRNOG00000002365	317218	Itm2a	protein_coding	0.41885	8.4643	5.87829	0.0153287	0.144503
ENSRNOG00000019999	60378	Lypd3	protein_coding	1.30195	-1.68576	5.87684	0.0153413	0.144536
ENSRNOG00000013061	290783	Tusc3	protein_coding	0.394286	2.66303	5.87502	0.0153572	0.1446
ENSRNOG00000003599	305258	Utp3	protein_coding	-0.229689	4.74531	5.87352	0.0153703	0.144637
ENSRNOG00000037190	310727	Cd101	protein_coding	0.647864	0.990447	5.87147	0.0153882	0.14472
ENSRNOG00000007604	304979	Igsf8	protein_coding	0.746459	3.74282	5.86581	0.0154378	0.145101
ENSRNOG00000055093	683722	Fgfr1op	protein_coding	-0.220406	3.86959	5.86263	0.0154657	0.145277
ENSRNOG00000002449	113947	Maged2	protein_coding	0.903751	5.73235	5.86023	0.0154868	0.145389
ENSRNOG00000060435	298496	Kcnq4	protein_coding	-0.415089	3.84518	5.85901	0.0154975	0.145404
ENSRNOG00000004342	25690	Ahr	protein_coding	0.56028	2.80659	5.85775	0.0155086	0.145422
ENSRNOG00000051151	295088	Gmps	protein_coding	-0.254728	5.72861	5.85547	0.0155287	0.145481
ENSRNOG00000011199	300759	Parp6	protein_coding	-0.393292	5.92196	5.85495	0.0155333	0.145481
ENSRNOG00000059326	287788	Abca9	protein_coding	0.685432	2.36535	5.85345	0.0155465	0.145519
ENSRNOG00000056894	29758	St6galnac3	protein_coding	0.634693	0.512379	5.85128	0.0155657	0.145604
ENSRNOG00000007583	25739	Pygb	protein_coding	0.552452	3.30567	5.85036	0.0155739	0.145604
ENSRNOG00000023991	689377	Rab20	protein_coding	-0.460043	3.4742	5.83856	0.0156786	0.146449
ENSRNOG00000006841	299714	Ano4	protein_coding	1.16693	-1.21439	5.8381	0.0156828	0.146449
ENSRNOG00000011751	89791	Ncdn	protein_coding	-0.251737	4.813	5.83614	0.0157002	0.146526
ENSRNOG00000001829	287927	Ube2v2	protein_coding	-0.304718	5.16097	5.83409	0.0157186	0.146562
ENSRNOG00000002141	24560	Cd200	protein_coding	0.406874	4.63823	5.83353	0.0157235	0.146562
ENSRNOG00000006052	311642	Sulf2	protein_coding	1.00647	4.50725	5.83215	0.0157359	0.146562
ENSRNOG00000020456	59295	Nucb2	protein_coding	0.37878	4.06164	5.83059	0.0157498	0.146562
ENSRNOG00000015496	24852	Tpm4	protein_coding	0.552486	6.17345	5.83054	0.0157503	0.146562
ENSRNOG00000022884	501872	Cd84	protein_coding	1.06278	2.65894	5.82167	0.0158299	0.147217
ENSRNOG00000042376	NA	AABR07031734.3	pseudogene	0.458135	-0.0794513	5.8196	0.0158486	0.147254
ENSRNOG00000004063	NA	Sh3pxd2b	protein_coding	0.676451	2.82215	5.81791	0.0158638	0.147254
ENSRNOG00000005404	29434	Rasgrp1	protein_coding	1.11736	2.73316	5.81775	0.0158652	0.147254
ENSRNOG00000012110	294027	Col17a1	protein_coding	0.777882	-0.00065657	5.81711	0.015871	0.147254
ENSRNOG00000000123	313806	Rnf19b	protein_coding	0.6443	5.90181	5.81261	0.0159117	0.147506
ENSRNOG00000011316	498533	Fam167a	protein_coding	0.830592	1.1422	5.81023	0.0159332	0.147506
ENSRNOG00000014610	81641	Anpep	protein_coding	0.78236	5.22184	5.81013	0.0159341	0.147506
ENSRNOG00000019174	287146	Chtf18	protein_coding	0.655574	1.39204	5.81	0.0159353	0.147506
ENSRNOG00000013934	308944	St5	protein_coding	0.313869	4.11824	5.80614	0.0159703	0.147744
ENSRNOG00000027833	310538	Fnip2	protein_coding	0.399089	4.23031	5.80382	0.0159914	0.147784
ENSRNOG00000000595	361857	Traf3ip2	protein_coding	0.480308	1.86385	5.80362	0.0159932	0.147784
ENSRNOG00000043300	100912292	Enho	protein_coding	0.630513	2.72413	5.80174	0.0160103	0.147825
ENSRNOG00000009243	315594	Oaf	protein_coding	0.526331	5.07219	5.80082	0.0160187	0.147825
ENSRNOG00000001201	25308	Cstb	protein_coding	0.449945	5.11321	5.80006	0.0160256	0.147825
ENSRNOG00000032261	171522	Cyp2d4	protein_coding	0.442124	1.83292	5.79468	0.0160747	0.148192
ENSRNOG00000029745	NA	AABR07002677.1	protein_coding	-0.924625	3.4257	5.78552	0.0161587	0.148826
ENSRNOG00000000827	294235	Ier3	protein_coding	0.348026	3.84131	5.78476	0.0161657	0.148826
ENSRNOG00000006076	312052	Steap2	protein_coding	0.715723	0.656425	5.78411	0.0161717	0.148826
ENSRNOG00000051570	NA	AABR07001910.1	protein_coding	0.466243	0.771001	5.78008	0.0162088	0.149082
ENSRNOG00000002369	54297	Rgs8	protein_coding	2.07013	-2.81934	5.77551	0.016251	0.149367
ENSRNOG00000012470	315658	Zc3h12c	protein_coding	-0.299632	2.74932	5.77468	0.0162587	0.149367
ENSRNOG00000025448	360646	Limd2	protein_coding	1.06013	4.58028	5.7732	0.0162724	0.149407
ENSRNOG00000019041	29630	Psme1	protein_coding	0.4233	7.10756	5.76998	0.0163022	0.149594
ENSRNOG00000015160	NA	Gem	protein_coding	0.567643	1.63156	5.76855	0.0163155	0.149606
ENSRNOG00000030639	310306	Usp13	protein_coding	-0.467882	8.78124	5.76778	0.0163227	0.149606
ENSRNOG00000032208	302424	Eda	protein_coding	0.428568	1.16521	5.7668	0.0163318	0.149606
ENSRNOG00000046155	498675	LOC498675	protein_coding	-0.876232	0.694261	5.75924	0.0164021	0.150164
ENSRNOG00000017225	361774	Fam160b1	protein_coding	0.256261	3.41361	5.75796	0.0164142	0.150187
ENSRNOG00000054315	NA	SNORD27	snoRNA	-0.72134	-1.71456	5.75523	0.0164396	0.150242
ENSRNOG00000007160	362224	Kat14	protein_coding	-0.305108	4.0828	5.75471	0.0164445	0.150242
ENSRNOG00000009343	303687	Evpl	protein_coding	0.800012	0.742917	5.75428	0.0164485	0.150242
ENSRNOG00000011070	294962	Gnb4	protein_coding	0.688609	2.91769	5.74928	0.0164954	0.150435
ENSRNOG00000004903	117278	Ebp	protein_coding	0.416806	2.20959	5.74918	0.0164963	0.150435
ENSRNOG00000008297	296346	Oser1	protein_coding	-0.272134	5.09416	5.7481	0.0165065	0.150435
ENSRNOG00000030266	292750	Plekhg2	protein_coding	0.377392	3.73666	5.74798	0.0165076	0.150435
ENSRNOG00000060154	300208	Ddx23	protein_coding	-0.243256	6.46016	5.74636	0.0165228	0.150465
ENSRNOG00000010629	500133	Nod1	protein_coding	0.346339	4.64848	5.74562	0.0165298	0.150465
ENSRNOG00000003081	317431	Ribc1	protein_coding	-0.431865	1.80003	5.74375	0.0165475	0.150466
ENSRNOG00000046202	316842	Metrnl	protein_coding	0.608362	3.1631	5.74359	0.0165489	0.150466
ENSRNOG00000020426	292721	Erf	protein_coding	0.294279	3.82056	5.7405	0.016578	0.150645
ENSRNOG00000048468	NA	Trbv1	protein_coding	1.32253	-0.807726	5.73441	0.0166356	0.151081
ENSRNOG00000010592	NA	Slc25a27	protein_coding	-0.616637	0.771476	5.73273	0.0166515	0.15114
ENSRNOG00000032857	24523	Klk1	protein_coding	-0.666446	5.27796	5.73158	0.0166625	0.151152
ENSRNOG00000033528	678743	Tll1	protein_coding	0.473545	2.521	5.73036	0.016674	0.151171
ENSRNOG00000008986	NA	Diaph3	protein_coding	0.808758	1.13893	5.72692	0.0167068	0.15131
ENSRNOG00000016360	497941	Gps2	protein_coding	-0.284264	4.85052	5.72674	0.0167085	0.15131
ENSRNOG00000043419	303175	Hist3h2ba	protein_coding	-0.960627	-1.4631	5.72455	0.0167293	0.151413
ENSRNOG00000005960	NA	RGD1311744	protein_coding	1.00545	4.8453	5.72203	0.0167534	0.151479
ENSRNOG00000024115	24237	C6	protein_coding	1.33761	4.42724	5.7214	0.0167594	0.151479
ENSRNOG00000051541	NA	AC133316.1	lincRNA	-0.958674	-1.82368	5.72079	0.0167652	0.151479
ENSRNOG00000015308	290326	Pbk	protein_coding	0.677951	0.962089	5.71882	0.016784	0.151539
ENSRNOG00000054142	25362	Slc30a2	protein_coding	-0.573873	2.626	5.71809	0.016791	0.151539
ENSRNOG00000042971	363337	LOC363337	protein_coding	-1.12405	-2.58561	5.71696	0.0168018	0.15155
ENSRNOG00000018145	311849	Crat	protein_coding	-0.575827	9.141	5.71081	0.0168608	0.15199
ENSRNOG00000007657	298101	Col27a1	protein_coding	0.604597	1.90623	5.70987	0.0168697	0.15199
ENSRNOG00000045997	691394	Chst14	protein_coding	0.388623	2.66085	5.70832	0.0168847	0.152039
ENSRNOG00000021230	296161	Ubox5	protein_coding	-0.268083	3.85181	5.70653	0.0169019	0.152103
ENSRNOG00000020563	25627	Cma1	protein_coding	0.504282	2.723	5.70559	0.016911	0.152103
ENSRNOG00000013152	688429	Arhgap10	protein_coding	-0.221241	4.9754	5.70384	0.0169279	0.152169
ENSRNOG00000031916	83508	Timeless	protein_coding	0.842008	1.99975	5.70129	0.0169525	0.152223
ENSRNOG00000005347	366140	Fjx1	protein_coding	0.35737	0.881675	5.70065	0.0169587	0.152223
ENSRNOG00000054149	NA	SNORD113	snoRNA	1.15607	-1.95413	5.70023	0.0169627	0.152223
ENSRNOG00000019728	25021	Itgad	protein_coding	1.13675	4.92542	5.6973	0.016991	0.152391
ENSRNOG00000006048	312299	Ezh2	protein_coding	0.599773	3.05213	5.69502	0.0170131	0.15246
ENSRNOG00000012109	310190	Fam105a	protein_coding	1.18914	3.32728	5.6945	0.0170182	0.15246
ENSRNOG00000060842	NA	SNORD12	snoRNA	1.15869	-2.3838	5.69353	0.0170275	0.15246
ENSRNOG00000010728	501146	Stradb	protein_coding	-0.405845	6.44774	5.69131	0.0170492	0.152568
ENSRNOG00000033835	140694	Dnm1	protein_coding	0.424846	3.26074	5.68912	0.0170704	0.152672
ENSRNOG00000025155	304286	Lmtk2	protein_coding	-0.284201	5.45974	5.68585	0.0171023	0.152837
ENSRNOG00000047756	309957	Mef2a	protein_coding	-0.255923	6.0522	5.68414	0.0171189	0.152837
ENSRNOG00000024040	498100	Mb21d2	protein_coding	-0.362118	4.66188	5.68288	0.0171312	0.152837
ENSRNOG00000039048	64357	Cd200r1	protein_coding	1.05683	1.69546	5.68016	0.0171578	0.152837
ENSRNOG00000047817	306038	Enox1	protein_coding	0.597525	0.220916	5.67978	0.0171615	0.152837
ENSRNOG00000051104	NA	Rn50_X_0675.1	processed_pseudogene	-0.466052	0.800606	5.67959	0.0171634	0.152837
ENSRNOG00000004737	245962	Cd48	protein_coding	0.44253	5.28053	5.67839	0.0171752	0.152837
ENSRNOG00000046450	NA	LOC102550729	protein_coding	-0.469008	0.254036	5.6778	0.0171809	0.152837
ENSRNOG00000000307	294520	Mical1	protein_coding	0.606449	4.01854	5.67756	0.0171832	0.152837
ENSRNOG00000008153	300649	Crtam	protein_coding	1.26674	-0.124688	5.67571	0.0172014	0.152837
ENSRNOG00000008156	312947	Tgs1	protein_coding	-0.224301	3.8811	5.67531	0.0172053	0.152837
ENSRNOG00000046183	NA	AABR07055280.1	processed_pseudogene	-0.239208	3.81252	5.67525	0.0172059	0.152837
ENSRNOG00000007756	300240	Atg101	protein_coding	-0.305286	5.42665	5.67394	0.0172187	0.152837
ENSRNOG00000014171	287437	Tnfsf13	protein_coding	0.596391	3.19587	5.67316	0.0172264	0.152837
ENSRNOG00000033796	29713	Kcnj5	protein_coding	1.63275	-2.91584	5.6717	0.0172408	0.152837
ENSRNOG00000057308	NA	AABR07004868.2	lincRNA	0.866873	-1.54444	5.67148	0.0172429	0.152837
ENSRNOG00000028640	362791	Siva1	protein_coding	0.32438	2.83582	5.6704	0.0172535	0.152845
ENSRNOG00000053325	NA	AABR07009105.1	protein_coding	-0.62571	-0.556172	5.66936	0.0172637	0.152851
ENSRNOG00000019299	296304	Edem2	protein_coding	0.458206	3.40215	5.66741	0.0172829	0.152868
ENSRNOG00000009949	295027	Pcdh18	protein_coding	0.468736	2.45345	5.66721	0.0172849	0.152868
ENSRNOG00000002928	303179	Guk1	protein_coding	-0.224235	5.47504	5.66341	0.0173224	0.153114
ENSRNOG00000046834	24232	C3	protein_coding	1.41468	4.74449	5.6608	0.0173482	0.153232
ENSRNOG00000015588	85383	Nol3	protein_coding	-0.45326	6.99059	5.65975	0.0173586	0.153232
ENSRNOG00000051606	NA	LOC100360380	protein_coding	-0.339777	2.25301	5.65644	0.0173914	0.153232
ENSRNOG00000016343	171548	Dkk3	protein_coding	0.656464	2.00634	5.65624	0.0173933	0.153232
ENSRNOG00000009599	363110	Rwdd2a	protein_coding	1.21243	-2.35742	5.65593	0.0173964	0.153232
ENSRNOG00000009412	502020	Lrch1	protein_coding	0.423552	2.59807	5.65468	0.0174088	0.153232
ENSRNOG00000014316	63881	Rapgef1	protein_coding	-0.288574	6.40893	5.65446	0.0174111	0.153232
ENSRNOG00000020527	293674	Drap1	protein_coding	-0.234369	6.30818	5.65427	0.0174129	0.153232
ENSRNOG00000049633	108348225	Flvcr1	protein_coding	0.366047	2.73801	5.65142	0.0174412	0.153326
ENSRNOG00000006996	313108	Mms22l	protein_coding	0.855036	1.36843	5.65125	0.017443	0.153326
ENSRNOG00000003285	100362572	Mpv17l	protein_coding	-0.791907	-0.630802	5.64623	0.0174929	0.15368
ENSRNOG00000051650	25577	Ywhaq	protein_coding	0.377261	5.69371	5.64159	0.0175393	0.154002
ENSRNOG00000009687	317377	Ccdc120	protein_coding	0.610652	1.5247	5.63982	0.017557	0.15407
ENSRNOG00000012698	292999	Chsy1	protein_coding	0.547467	3.68261	5.63888	0.0175664	0.15407
ENSRNOG00000010037	313052	Epb41	protein_coding	-0.254211	5.25664	5.6206	0.0177506	0.15552
ENSRNOG00000048277	NA	AABR07035787.1	protein_coding	0.26471	4.75948	5.61964	0.0177603	0.15552
ENSRNOG00000018645	29236	Rpsa	protein_coding	-0.27927	8.52543	5.61849	0.0177719	0.15552
ENSRNOG00000039183	360711	RGD1310335	protein_coding	0.67533	0.539237	5.61837	0.0177732	0.15552
ENSRNOG00000020346	293735	Best1	protein_coding	-1.09788	-1.71428	5.6145	0.0178125	0.15552
ENSRNOG00000019785	252962	Phtf1	protein_coding	0.29643	3.17099	5.61441	0.0178133	0.15552
ENSRNOG00000016392	298546	Zfp593	protein_coding	-0.278635	3.43687	5.61405	0.017817	0.15552
ENSRNOG00000059883	NA	LOC100912578	lincRNA	-0.547012	0.00729101	5.61292	0.0178285	0.15552
ENSRNOG00000024798	306102	Bora	protein_coding	0.476574	0.949291	5.60886	0.0178699	0.15552
ENSRNOG00000000844	415062	Ly6g6d	protein_coding	2.43406	-2.18118	5.60785	0.0178802	0.15552
ENSRNOG00000029662	498582	Wdfy4	protein_coding	1.11087	4.0142	5.60766	0.0178821	0.15552
ENSRNOG00000000587	294436	Rpf2	protein_coding	-0.351561	3.25275	5.60744	0.0178843	0.15552
ENSRNOG00000027888	288176	Cmss1	protein_coding	-0.600192	2.89956	5.60693	0.0178896	0.15552
ENSRNOG00000011283	362323	Sdhaf3	protein_coding	-0.443051	3.01887	5.60441	0.0179153	0.15552
ENSRNOG00000015018	29468	Pdia3	protein_coding	0.495311	7.31424	5.60432	0.0179162	0.15552
ENSRNOG00000022598	316219	Trerf1	protein_coding	0.81029	2.9718	5.60378	0.0179218	0.15552
ENSRNOG00000027503	122799	Rps25	protein_coding	-0.243037	4.81696	5.60348	0.0179249	0.15552
ENSRNOG00000031431	500545	Cdca8	protein_coding	0.547812	2.25562	5.59866	0.0179742	0.15552
ENSRNOG00000055089	85254	Slc44a1	protein_coding	0.320792	5.27854	5.59789	0.0179821	0.15552
ENSRNOG00000018077	290843	Gpat4	protein_coding	-0.229116	5.80369	5.59728	0.0179884	0.15552
ENSRNOG00000021133	361554	Lsm14a	protein_coding	-0.228899	6.34761	5.59677	0.0179936	0.15552
ENSRNOG00000026589	315496	Dpy19l1	protein_coding	0.429757	4.89535	5.59586	0.018003	0.15552
ENSRNOG00000025198	680280	Gas2l3	protein_coding	0.570416	1.6762	5.59575	0.0180041	0.15552
ENSRNOG00000009730	25429	Cyp7b1	protein_coding	0.813322	1.54529	5.59472	0.0180147	0.15552
ENSRNOG00000017493	83422	Pias2	protein_coding	-0.249402	4.70317	5.59336	0.0180287	0.15552
ENSRNOG00000012840	24791	Sparc	protein_coding	0.392111	10.2387	5.59316	0.0180307	0.15552
ENSRNOG00000009722	NA	Chd3	protein_coding	0.441535	5.1698	5.59152	0.0180476	0.15552
ENSRNOG00000004613	192179	Gpm6b	protein_coding	0.378522	3.77023	5.59088	0.0180542	0.15552
ENSRNOG00000002271	305310	Slain2	protein_coding	-0.355413	7.63178	5.58995	0.0180638	0.15552
ENSRNOG00000021589	302396	RGD1561931	protein_coding	0.715576	-0.496248	5.58986	0.0180647	0.15552
ENSRNOG00000027582	25417	Dpysl4	protein_coding	0.702816	-0.321859	5.58973	0.0180661	0.15552
ENSRNOG00000018063	294800	Rad1	protein_coding	-0.283735	2.44147	5.58883	0.0180754	0.15552
ENSRNOG00000011977	310207	Sema5a	protein_coding	0.53784	2.35818	5.58856	0.0180782	0.15552
ENSRNOG00000013774	116685	Lmnb1	protein_coding	0.541438	4.21857	5.58786	0.0180854	0.15552
ENSRNOG00000011060	29402	Unc119	protein_coding	0.426176	3.02374	5.58752	0.0180889	0.15552
ENSRNOG00000004066	100912365	LOC100912365	protein_coding	-0.663577	-0.698616	5.58543	0.0181105	0.15552
ENSRNOG00000003228	404280	Mid1ip1	protein_coding	-0.36555	4.83517	5.58527	0.0181121	0.15552
ENSRNOG00000045698	60442	Lin7c	protein_coding	-0.26102	3.40542	5.58506	0.0181144	0.15552
ENSRNOG00000039530	362505	Ccl27	protein_coding	-0.890871	-0.0369041	5.58465	0.0181186	0.15552
ENSRNOG00000039091	314075	Pnpla8	protein_coding	-0.41761	6.97682	5.58416	0.0181236	0.15552
ENSRNOG00000010379	362160	Celf1	protein_coding	-0.245572	5.02165	5.58285	0.0181372	0.155552
ENSRNOG00000005301	117019	Eif2b4	protein_coding	-0.322819	5.88447	5.58113	0.018155	0.155621
ENSRNOG00000017401	500573	Tmco4	protein_coding	0.391519	3.03136	5.57826	0.0181848	0.155792
ENSRNOG00000009074	NA	AABR07017902.1	protein_coding	1.22427	4.16962	5.57462	0.0182226	0.155845
ENSRNOG00000025909	361805	Uqcc2	protein_coding	-0.398999	5.28292	5.57291	0.0182404	0.155845
ENSRNOG00000005935	171553	A3galt2	protein_coding	0.702089	3.90778	5.57201	0.0182498	0.155845
ENSRNOG00000038297	500685	Plekhd1	protein_coding	0.721339	-0.896602	5.56962	0.0182747	0.155845
ENSRNOG00000006340	298787	Memo1	protein_coding	-0.260742	5.30617	5.56927	0.0182784	0.155845
ENSRNOG00000000853	29427	Aif1	protein_coding	1.15169	5.4717	5.56869	0.0182844	0.155845
ENSRNOG00000048402	NA	Igh-6	protein_coding	2.0037	1.36457	5.56858	0.0182856	0.155845
ENSRNOG00000010350	140666	Rcan2	protein_coding	-0.565642	5.2997	5.56816	0.01829	0.155845
ENSRNOG00000011391	312562	Rbsn	protein_coding	-0.208893	4.21947	5.56795	0.0182922	0.155845
ENSRNOG00000010369	100362324	Dhx29	protein_coding	-0.196458	4.8397	5.56782	0.0182935	0.155845
ENSRNOG00000026857	293047	Kif7	protein_coding	0.396886	1.87529	5.5673	0.0182989	0.155845
ENSRNOG00000016562	360204	Zfp24	protein_coding	-0.252747	4.08829	5.56579	0.0183147	0.15586
ENSRNOG00000014960	64557	Bard1	protein_coding	0.641614	1.15041	5.56526	0.0183203	0.15586
ENSRNOG00000005376	297176	Mad2l1	protein_coding	0.68563	1.86259	5.56297	0.0183443	0.155953
ENSRNOG00000050205	688283	Afmid	protein_coding	0.325966	1.55563	5.56234	0.0183509	0.155953
ENSRNOG00000019465	25643	Gnai3	protein_coding	0.427568	5.33423	5.55917	0.0183842	0.156152
ENSRNOG00000014343	NA	Anln	protein_coding	0.648899	-0.0667231	5.55762	0.0184004	0.156206
ENSRNOG00000029756	310444	P2ry13	protein_coding	1.08238	1.96571	5.55215	0.018458	0.156612
ENSRNOG00000056174	293856	Pdzd4	protein_coding	0.963587	-0.280687	5.55105	0.0184696	0.156627
ENSRNOG00000004789	305076	Diexf	protein_coding	-0.234043	3.84896	5.54881	0.0184933	0.156651
ENSRNOG00000037380	NA	AC136661.1	protein_coding	-0.405208	0.686356	5.5486	0.0184954	0.156651
ENSRNOG00000011317	207122	Pkn2	protein_coding	-0.23236	5.40851	5.54766	0.0185054	0.156651
ENSRNOG00000018066	NA	Bccip	protein_coding	-0.263751	4.91281	5.54655	0.0185171	0.156651
ENSRNOG00000008141	25105	Nppb	protein_coding	1.64134	-3.02648	5.54555	0.0185277	0.156651
ENSRNOG00000009505	100359977	Cd164l2	protein_coding	1.1314	-2.09659	5.54517	0.0185317	0.156651
ENSRNOG00000007937	362317	Krit1	protein_coding	-0.203209	4.92587	5.54404	0.0185437	0.156658
ENSRNOG00000049496	313045	Trim62	protein_coding	0.476227	-0.0865429	5.54324	0.0185522	0.156658
ENSRNOG00000052237	NA	AABR07071904.1	lincRNA	-0.836867	-2.05223	5.54216	0.0185637	0.156671
ENSRNOG00000010906	81780	Ccl5	protein_coding	1.05062	3.7326	5.53641	0.0186247	0.156771
ENSRNOG00000034139	688047	Lyc2	protein_coding	1.07644	0.457323	5.53519	0.0186377	0.156771
ENSRNOG00000010386	500987	H2afx	protein_coding	0.258144	4.41206	5.53412	0.0186491	0.156771
ENSRNOG00000054775	140940	Fkbp11	protein_coding	0.449962	2.29131	5.53386	0.0186519	0.156771
ENSRNOG00000005981	312373	Nt5c3a	protein_coding	-0.326169	5.00868	5.53329	0.0186579	0.156771
ENSRNOG00000058646	29344	Zfp36l1	protein_coding	0.290534	6.12644	5.53221	0.0186696	0.156771
ENSRNOG00000042333	685664	Dnal1	protein_coding	-0.292707	3.4922	5.5322	0.0186696	0.156771
ENSRNOG00000008984	300862	Irak1bp1	protein_coding	-0.523309	1.78232	5.53183	0.0186736	0.156771
ENSRNOG00000023035	297971	Smim8	protein_coding	-0.459505	3.65935	5.53133	0.0186789	0.156771
ENSRNOG00000048411	316129	Uhrf1	protein_coding	0.826152	2.66545	5.53129	0.0186793	0.156771
ENSRNOG00000017548	305461	Fam53a	protein_coding	-0.408534	5.17754	5.53084	0.0186841	0.156771
ENSRNOG00000053469	NA	Tmc6	protein_coding	0.543399	3.02485	5.52928	0.0187008	0.156828
ENSRNOG00000009151	100911970	Mipol1	protein_coding	-0.393993	0.92994	5.52695	0.0187257	0.156954
ENSRNOG00000004681	685258	Eny2	protein_coding	-0.254035	4.71443	5.52557	0.0187405	0.156995
ENSRNOG00000046667	100360880	Fosb	protein_coding	0.61253	0.814558	5.52189	0.01878	0.157053
ENSRNOG00000036663	303753	Foxk2	protein_coding	-0.224477	5.12233	5.52173	0.0187817	0.157053
ENSRNOG00000010605	317715	Gsc	protein_coding	1.379	-2.44853	5.5214	0.0187852	0.157053
ENSRNOG00000030021	287910	Ccl6	protein_coding	0.847689	5.95775	5.52124	0.018787	0.157053
ENSRNOG00000016398	313717	Clstn1	protein_coding	0.265226	5.98385	5.51763	0.0188258	0.157294
ENSRNOG00000018067	64301	Smn1	protein_coding	-0.278359	4.21086	5.51563	0.0188473	0.157392
ENSRNOG00000013391	114901	Sorbs2	protein_coding	0.373715	3.43699	5.5122	0.0188843	0.157617
ENSRNOG00000030328	313873	Fam98a	protein_coding	-0.244357	5.61277	5.50902	0.0189186	0.157821
ENSRNOG00000010208	116510	Timp1	protein_coding	1.07002	5.42199	5.50358	0.0189776	0.15823
ENSRNOG00000002946	89829	Socs3	protein_coding	0.89019	3.41676	5.50247	0.0189897	0.158247
ENSRNOG00000011824	25569	Trh	protein_coding	1.27182	0.544918	5.49944	0.0190226	0.158438
ENSRNOG00000015630	297406	Cct7	protein_coding	-0.220109	6.74543	5.49645	0.0190551	0.158606
ENSRNOG00000052958	NA	AABR07007663.1	lincRNA	-1.05162	-2.43881	5.49576	0.0190627	0.158606
ENSRNOG00000056156	313618	Tmem57	protein_coding	-0.24119	4.4345	5.49161	0.0191079	0.158899
ENSRNOG00000017930	361467	Lpcat1	protein_coding	0.461343	3.43451	5.49018	0.0191236	0.158932
ENSRNOG00000009378	64302	Rpl4	protein_coding	-0.270604	8.65318	5.48917	0.0191346	0.158932
ENSRNOG00000009830	308004	Fam204a	protein_coding	-0.276652	2.93436	5.4885	0.0191419	0.158932
ENSRNOG00000024886	299907	Ext1	protein_coding	0.269724	4.3693	5.48655	0.0191634	0.158964
ENSRNOG00000004147	303638	Abca8a	protein_coding	0.516209	6.07438	5.48603	0.019169	0.158964
ENSRNOG00000006723	315744	Itga11	protein_coding	0.415101	2.84052	5.48541	0.0191758	0.158964
ENSRNOG00000014317	296710	Arpc5l	protein_coding	-0.261123	4.43486	5.48273	0.0192052	0.159124
ENSRNOG00000040101	NA	RGD1563581	protein_coding	0.597546	2.30909	5.48089	0.0192255	0.159181
ENSRNOG00000021046	292915	Sult2b1	protein_coding	1.0911	-2.49132	5.48029	0.0192321	0.159181
ENSRNOG00000021962	64512	Fzd2	protein_coding	0.357163	2.46962	5.47843	0.0192525	0.159267
ENSRNOG00000002607	140586	Sox9	protein_coding	0.470212	1.55038	5.47616	0.0192776	0.15936
ENSRNOG00000030515	116690	Nfasc	protein_coding	-0.924662	0.00707748	5.47463	0.0192945	0.15936
ENSRNOG00000015589	312503	Smyd5	protein_coding	-0.312636	3.79342	5.47368	0.0193049	0.15936
ENSRNOG00000058645	116640	Tnc	protein_coding	1.00012	4.27636	5.47341	0.0193079	0.15936
ENSRNOG00000054080	315795	Cgnl1	protein_coding	0.354249	2.87357	5.47287	0.0193139	0.15936
ENSRNOG00000018440	293344	Arfip2	protein_coding	0.274726	4.24196	5.47035	0.0193417	0.159506
ENSRNOG00000029342	64155	Scn7a	protein_coding	0.62549	0.906876	5.46772	0.0193709	0.159664
ENSRNOG00000028956	362834	Mbd3	protein_coding	-0.287311	6.51715	5.46624	0.0193873	0.159681
ENSRNOG00000015695	NA	Sult5a1	protein_coding	0.80392	-0.836229	5.46519	0.0193989	0.159681
ENSRNOG00000023344	360572	Rpl23a	protein_coding	-0.279927	5.73977	5.46481	0.0194031	0.159681
ENSRNOG00000051825	NA	AABR07005535.1	lincRNA	1.0666	-2.14593	5.46227	0.0194314	0.159703
ENSRNOG00000016099	291023	Id4	protein_coding	-0.409716	2.09676	5.46221	0.0194321	0.159703
ENSRNOG00000013014	79129	Cyba	protein_coding	0.936696	5.2979	5.46185	0.019436	0.159703
ENSRNOG00000014264	NA	Phactr1	protein_coding	0.63766	0.866856	5.4584	0.0194745	0.159712
ENSRNOG00000022953	298442	Ccdc163	protein_coding	0.461427	1.27253	5.45722	0.0194876	0.159712
ENSRNOG00000020684	287721	Vat1	protein_coding	0.472444	6.65927	5.45368	0.0195271	0.159712
ENSRNOG00000001889	24267	Comt	protein_coding	0.368299	5.3212	5.45289	0.019536	0.159712
ENSRNOG00000017064	292129	Tdrd1	protein_coding	0.839508	-2.03899	5.45271	0.019538	0.159712
ENSRNOG00000032941	688394	Mab21l1	protein_coding	0.501468	0.714123	5.45271	0.019538	0.159712
ENSRNOG00000004364	362704	Bre	protein_coding	-0.260237	5.20612	5.45186	0.0195475	0.159712
ENSRNOG00000048751	NA	Rtl1	protein_coding	2.2342	1.17359	5.45158	0.0195507	0.159712
ENSRNOG00000006392	25019	Xrcc6	protein_coding	-0.274708	4.26152	5.45111	0.0195559	0.159712
ENSRNOG00000007012	499800	Ly75	protein_coding	1.29665	1.65525	5.45085	0.0195588	0.159712
ENSRNOG00000006762	300092	LOC100359574	protein_coding	-0.250661	3.05992	5.45031	0.0195649	0.159712
ENSRNOG00000009260	57302	Cnr2	protein_coding	0.709716	2.06346	5.44972	0.0195715	0.159712
ENSRNOG00000061138	NA	SNORD30	snoRNA	0.586962	-0.940514	5.44828	0.0195876	0.159712
ENSRNOG00000057153	85311	Pla1a	protein_coding	0.536313	3.84551	5.44779	0.0195931	0.159712
ENSRNOG00000015821	497761	Cd2	protein_coding	1.0013	3.07869	5.4473	0.0195986	0.159712
ENSRNOG00000016226	291071	Rpp40	protein_coding	-0.259389	3.33139	5.44698	0.0196022	0.159712
ENSRNOG00000021828	29474	Coro1b	protein_coding	0.641995	6.13676	5.44645	0.0196081	0.159712
ENSRNOG00000003620	84493	Fmo3	protein_coding	0.511602	0.874876	5.44402	0.0196354	0.159853
ENSRNOG00000016733	81756	Rab13	protein_coding	0.67449	3.89259	5.44062	0.0196737	0.160082
ENSRNOG00000036964	NA	Ralgapa2	protein_coding	-0.287059	3.36695	5.43867	0.0196957	0.160126
ENSRNOG00000015994	25710	Cd3d	protein_coding	1.31932	2.44612	5.43835	0.0196992	0.160126
ENSRNOG00000014783	309103	Pgghg	protein_coding	0.56115	3.50087	5.43476	0.0197398	0.160373
ENSRNOG00000061238	315294	Wnt10b	protein_coding	1.47099	-1.38377	5.43352	0.0197538	0.160405
ENSRNOG00000038597	25252	Dlg1	protein_coding	-0.258569	4.93369	5.43004	0.0197932	0.160643
ENSRNOG00000027919	361504	Rdh13	protein_coding	-0.340764	4.67999	5.42882	0.0198071	0.160673
ENSRNOG00000013011	295549	Dnajb4	protein_coding	-0.380772	6.0869	5.42718	0.0198257	0.160742
ENSRNOG00000003762	317575	Smarca1	protein_coding	0.893158	-0.625718	5.42624	0.0198363	0.160746
ENSRNOG00000001427	304592	Orai2	protein_coding	0.793232	3.45572	5.41778	0.0199327	0.161444
ENSRNOG00000060105	100361323	Astn2	protein_coding	0.587015	0.227936	5.41603	0.0199527	0.161525
ENSRNOG00000006652	84474	Ddx1	protein_coding	-0.318386	7.14423	5.41095	0.0200108	0.161809
ENSRNOG00000007392	116664	Atp6v1f	protein_coding	-0.244606	5.65455	5.41032	0.0200181	0.161809
ENSRNOG00000020652	59086	Tgfb1	protein_coding	0.611827	5.32454	5.41028	0.0200185	0.161809
ENSRNOG00000005809	362456	Arhgdib	protein_coding	0.825905	6.03489	5.40578	0.0200702	0.162145
ENSRNOG00000018353	310034	Rad17	protein_coding	-0.261942	3.71399	5.40366	0.0200945	0.162251
ENSRNOG00000057826	NA	AABR07040412.1	protein_coding	0.65821	0.600758	5.40123	0.0201225	0.162251
ENSRNOG00000027035	316425	Sgo2	protein_coding	0.695169	1.70762	5.40114	0.0201236	0.162251
ENSRNOG00000003629	289323	Nvl	protein_coding	-0.233348	3.43433	5.40106	0.0201245	0.162251
ENSRNOG00000010777	362481	Tox	protein_coding	1.00375	0.923744	5.4002	0.0201345	0.162251
ENSRNOG00000051624	NA	Hspe1	protein_coding	-0.348177	5.29475	5.39834	0.0201559	0.162341
ENSRNOG00000020475	29678	Sart1	protein_coding	-0.221147	5.27288	5.39746	0.0201661	0.162341
ENSRNOG00000002456	690286	Hlf	protein_coding	-0.746509	0.870074	5.39349	0.020212	0.162628
ENSRNOG00000016578	307050	Mtpap	protein_coding	-0.252979	4.52837	5.39173	0.0202324	0.162657
ENSRNOG00000004423	64619	Zfp238	protein_coding	-0.35304	5.89739	5.39139	0.0202363	0.162657
ENSRNOG00000027017	359726	Rnasel	protein_coding	0.79565	3.68415	5.39053	0.0202464	0.162657
ENSRNOG00000020264	290234	Dhrs1	protein_coding	0.321218	3.12589	5.38673	0.0202904	0.162929
ENSRNOG00000046535	686298	Ppm1m	protein_coding	0.563241	2.87924	5.38454	0.0203159	0.162957
ENSRNOG00000007370	500636	Rnf144a	protein_coding	0.403489	3.7756	5.38396	0.0203227	0.162957
ENSRNOG00000056257	140728	Cacng7	protein_coding	-0.880254	1.80701	5.38378	0.0203247	0.162957
ENSRNOG00000018740	24861	Ugt1a5	protein_coding	0.950147	3.7227	5.3786	0.0203852	0.163297
ENSRNOG00000023020	313786	Fdx1l	protein_coding	-0.296744	4.57451	5.37838	0.0203878	0.163297
ENSRNOG00000018214	29884	Bok	protein_coding	0.470806	2.41137	5.37566	0.0204196	0.16333
ENSRNOG00000000455	24812	Tap2	protein_coding	0.719516	1.16662	5.37548	0.0204218	0.16333
ENSRNOG00000019779	307940	Disc1	protein_coding	0.542147	0.333657	5.37539	0.0204227	0.16333
ENSRNOG00000052219	282838	Gm2a	protein_coding	0.886005	7.34926	5.37437	0.0204347	0.163344
ENSRNOG00000016247	363267	Daw1	protein_coding	1.66413	-2.15721	5.37247	0.020457	0.163364
ENSRNOG00000025415	289167	Mettl11b	protein_coding	-0.713867	2.44204	5.3724	0.0204578	0.163364
ENSRNOG00000005012	317579	Utp14a	protein_coding	-0.23817	4.30168	5.37039	0.0204813	0.16347
ENSRNOG00000020150	84388	Il18bp	protein_coding	0.723973	3.73962	5.36726	0.0205182	0.163586
ENSRNOG00000019005	308776	Pde8a	protein_coding	0.326795	2.50046	5.36628	0.0205297	0.163586
ENSRNOG00000010358	306417	Sh3rf1	protein_coding	0.425583	2.78247	5.36614	0.0205314	0.163586
ENSRNOG00000058422	NA	Lilrb3l	protein_coding	1.17645	0.683621	5.36565	0.0205371	0.163586
ENSRNOG00000061373	312478	Loxl3	protein_coding	0.577649	3.68368	5.3621	0.020579	0.163822
ENSRNOG00000005726	NA	Pclo	protein_coding	1.16559	-2.5531	5.36066	0.0205959	0.163822
ENSRNOG00000043286	498972	Cpne2	protein_coding	0.425982	2.48731	5.36052	0.0205977	0.163822
ENSRNOG00000024808	54348	Stk39	protein_coding	0.461317	2.34274	5.35739	0.0206346	0.163972
ENSRNOG00000023841	171485	LOC108348081	protein_coding	-0.609143	-0.43949	5.35668	0.020643	0.163972
ENSRNOG00000027096	293676	Ctsw	protein_coding	1.25197	3.89707	5.3563	0.0206476	0.163972
[truncated: 13,876 more rows]

## Sheet: regulated FDR 0.05
ensembl_gene_id	entrezgene	external_gene_name	gene_biotype	logFC	logCPM	LR	PValue	FDR
ENSRNOG00000003260	65035	Nr1i3	protein_coding	8.93669	3.51798	98.1953	3.79086e-23	6.01799e-19
ENSRNOG00000054420	24873	Vdr	protein_coding	8.56261	9.24072	57.3587	3.63161e-14	1.92173e-10
ENSRNOG00000032728	689230	LOC689230	protein_coding	6.23024	-2.20268	44.9693	2.00148e-11	3.17736e-08
ENSRNOG00000013245	286960	LOC286960	protein_coding	3.63179	-2.04742	16.9957	3.74636e-05	0.00421798
ENSRNOG00000028043	171551	Cxcl3	protein_coding	3.50394	-2.68834	23.5098	1.24279e-06	0.000411026
ENSRNOG00000042317	688750	Cd209f	protein_coding	2.87395	-1.83353	15.9903	6.3668e-05	0.00620079
ENSRNOG00000047960	367915	Rab9b	protein_coding	2.8529	-0.604067	34.5247	4.20876e-09	4.17587e-06
ENSRNOG00000023177	307810	Esrp2	protein_coding	2.60166	-2.63785	9.62723	0.00191713	0.0479283
ENSRNOG00000053427	NA	AABR07003167.1	lincRNA	2.56909	-2.31484	17.9362	2.28436e-05	0.00297247
ENSRNOG00000025238	690479	Bpifb5	protein_coding	2.37413	-1.96664	24.6985	6.70362e-07	0.000247488
ENSRNOG00000015468	499926	Bpifb1	protein_coding	2.33747	-1.44067	26.071	3.2909e-07	0.000153656
ENSRNOG00000000871	84349	Cd40lg	protein_coding	2.13627	-0.819383	19.1337	1.21874e-05	0.00189681
ENSRNOG00000017376	365769	Il21	protein_coding	2.13368	-2.45245	11.0648	0.000879839	0.0324071
ENSRNOG00000010663	501047	Col6a5	protein_coding	2.09765	0.336722	19.9832	7.81258e-06	0.00145911
ENSRNOG00000018982	316077	Entpd3	protein_coding	2.09655	-2.06063	9.63317	0.00191094	0.047849
ENSRNOG00000010085	290485	Cldn10	protein_coding	2.00348	-2.95727	12.6059	0.000384523	0.0200064
ENSRNOG00000046663	116591	LOC100911825	protein_coding	1.98441	-0.766887	19.4768	1.01828e-05	0.0017016
ENSRNOG00000047367	688292	Card14	protein_coding	1.97854	0.449116	9.66759	0.00187547	0.047334
ENSRNOG00000034290	298006	Ccl21	protein_coding	1.95587	3.98674	15.9942	6.35373e-05	0.00620079
ENSRNOG00000004870	304775	Dyrk3	protein_coding	1.95439	-2.65053	13.7739	0.000206176	0.0134914
ENSRNOG00000002734	NA	AABR07042077.1	pseudogene	1.93569	1.82558	15.8256	6.94581e-05	0.00664744
ENSRNOG00000059277	NA	SNORD113	snoRNA	1.90786	-1.3051	10.0764	0.00150179	0.0421454
ENSRNOG00000000156	65049	LOC100911486	protein_coding	1.87303	-2.52163	12.1668	0.000486475	0.0223849
ENSRNOG00000006319	100124593	Cxcr6	protein_coding	1.8624	0.592149	20.417	6.22742e-06	0.00126744
ENSRNOG00000061182	65191	Gabre	protein_coding	1.84754	-1.77299	12.4391	0.00042044	0.0209231
ENSRNOG00000009253	315510	Igsf9b	protein_coding	1.78128	-0.133382	13.557	0.000231423	0.0147134
ENSRNOG00000002978	25385	Faslg	protein_coding	1.70798	-0.723143	14.723	0.000124517	0.00971097
ENSRNOG00000010994	282821	Has1	protein_coding	1.69345	-0.450553	11.3035	0.000773594	0.030174
ENSRNOG00000000515	29513	Mapk13	protein_coding	1.67915	-0.858615	11.5217	0.000687877	0.0280721
ENSRNOG00000015746	307900	Kcng4	protein_coding	1.5841	-0.190596	13.2371	0.00027446	0.0165667
ENSRNOG00000009465	310552	Sfrp2	protein_coding	1.58004	3.37326	11.2855	0.000781151	0.0303941
ENSRNOG00000004964	29496	Erbb3	protein_coding	1.57761	4.10637	10.815	0.00100683	0.0345214
ENSRNOG00000037331	690492	Cd33	protein_coding	1.56539	2.12089	12.8269	0.000341662	0.0186774
ENSRNOG00000015024	308022	Mcoln3	protein_coding	1.53577	-1.02608	11.1234	0.00085245	0.0318745
ENSRNOG00000052510	316527	Wnt10a	protein_coding	1.52733	-1.06286	10.7372	0.00105005	0.0356185
ENSRNOG00000005825	25211	Lyz2	protein_coding	1.48266	8.82774	10.0045	0.00156159	0.0427785
ENSRNOG00000024986	500152	Mmrn1	protein_coding	1.48115	1.25961	9.75695	0.00178646	0.0462259
ENSRNOG00000019584	114587	Dlk1	protein_coding	1.46902	5.75283	12.3807	0.000433798	0.0211796
ENSRNOG00000022242	246759	Cxcl9	protein_coding	1.46238	6.80927	10.8333	0.000996913	0.0344793
ENSRNOG00000046452	289211	Fcgr2b	protein_coding	1.45307	2.92892	12.8633	0.000335083	0.0184723
ENSRNOG00000021441	24718	Reln	protein_coding	1.44814	0.140433	12.4529	0.000417339	0.0208998
ENSRNOG00000013641	266714	Myo7a	protein_coding	1.44639	1.42695	9.8392	0.00170832	0.0453504
ENSRNOG00000006631	296789	Sema3e	protein_coding	1.44402	-1.13829	9.70638	0.00183629	0.0469517
ENSRNOG00000012779	498638	Msr1	protein_coding	1.44375	3.18775	10.0577	0.00151716	0.0422646
ENSRNOG00000051691	363677	Gjd3	protein_coding	1.43386	-1.64187	11.4189	0.000727017	0.0288471
ENSRNOG00000018251	291327	Mrc1	protein_coding	1.42237	5.33303	14.0357	0.000179372	0.0123666
ENSRNOG00000010253	312701	Cd163	protein_coding	1.41571	4.44686	12.9757	0.000315554	0.0178545
ENSRNOG00000053140	NA	AABR07027866.1	pseudogene	1.40792	-2.35115	10.6377	0.00110806	0.0363438
ENSRNOG00000039504	360919	LOC360919	protein_coding	1.3745	-2.4092	9.51522	0.00203775	0.0495495
ENSRNOG00000021902	497856	Rmi2	protein_coding	1.37341	-1.62234	10.8872	0.000968312	0.0338589
ENSRNOG00000013917	310448	Igsf10	protein_coding	1.35738	3.30011	18.9251	1.3595e-05	0.00198
ENSRNOG00000017819	60350	Cd14	protein_coding	1.33607	4.08241	12.8323	0.000340684	0.0186774
ENSRNOG00000046699	84386	Slpi	protein_coding	1.33372	5.14433	9.64148	0.00190232	0.0477837
ENSRNOG00000017063	83517	Fcna	protein_coding	1.32062	4.14226	18.9359	1.35184e-05	0.00198
ENSRNOG00000039759	554353	Gpr34	protein_coding	1.30448	1.35766	24.7991	6.36259e-07	0.000246356
ENSRNOG00000025889	24896	Gnas	protein_coding	1.3031	2.97532	12.6359	0.000378415	0.0199708
ENSRNOG00000005708	65205	Mmp16	protein_coding	1.29449	-1.47418	10.1069	0.00147713	0.0418739
ENSRNOG00000019890	293154	Folr2	protein_coding	1.29441	4.4284	13.528	0.000235035	0.0148652
ENSRNOG00000005277	64576	Ptprv	protein_coding	1.27634	0.702378	10.2302	0.0013816	0.0406794
ENSRNOG00000018715	64195	Clec10a	protein_coding	1.27456	5.48993	10.194	0.00140899	0.0409474
ENSRNOG00000018454	25728	Apoe	protein_coding	1.25595	9.49259	11.9065	0.000559394	0.0243298
ENSRNOG00000013794	25056	Rbp1	protein_coding	1.23282	1.26873	10.8015	0.00101419	0.0346988
ENSRNOG00000013231	58949	Ptafr	protein_coding	1.22874	4.11755	11.3766	0.000743758	0.0292981
ENSRNOG00000061379	117517	C7	protein_coding	1.22763	5.25059	22.7347	1.8598e-06	0.000548536
ENSRNOG00000007805	296344	Mybl2	protein_coding	1.22588	1.85443	9.71689	0.00182582	0.0468253
ENSRNOG00000001528	29423	Gap43	protein_coding	1.18802	-0.524238	9.80185	0.00174336	0.0459732
ENSRNOG00000001692	288242	Chaf1b	protein_coding	1.17569	0.418501	10.7799	0.00102611	0.0350312
ENSRNOG00000058568	170635	Dhrs9	protein_coding	1.1753	1.29182	9.7405	0.00180252	0.0464529
ENSRNOG00000000858	406170	Sapcd1	protein_coding	1.17404	-0.301867	22.5555	2.04157e-06	0.000568595
ENSRNOG00000014137	315191	Fbln1	protein_coding	1.16892	2.83989	10.4261	0.00124243	0.0389796
ENSRNOG00000015529	297594	Cdca3	protein_coding	1.16769	1.98389	19.0917	1.24585e-05	0.00190172
ENSRNOG00000004578	282836	Cthrc1	protein_coding	1.16753	2.30305	13.6579	0.000219315	0.0142107
ENSRNOG00000045771	89828	Chl1	protein_coding	1.16099	0.347044	10.4779	0.00120811	0.0382469
ENSRNOG00000012280	689388	Ptx3	protein_coding	1.14611	1.84324	11.2025	0.00081686	0.0311458
ENSRNOG00000018414	307403	Csf1r	protein_coding	1.13736	6.51249	10.6153	0.00112155	0.0367104
ENSRNOG00000004781	25415	Crmp1	protein_coding	1.13399	0.192759	13.479	0.000241247	0.0150188
ENSRNOG00000045683	102553715	LOC102553715	protein_coding	1.12731	-0.424188	9.89423	0.00165798	0.0444268
ENSRNOG00000058329	113931	Prrx2	protein_coding	1.12377	1.13617	18.0379	2.16551e-05	0.00286478
ENSRNOG00000016643	100359680	Lpcat2	protein_coding	1.12365	1.63639	16.6007	4.6134e-05	0.00478678
ENSRNOG00000059459	NA	AABR07047256.1	lincRNA	1.12029	-0.891806	20.8524	4.9608e-06	0.00115262
ENSRNOG00000054957	89803	Sfrp4	protein_coding	1.11525	4.58913	19.8905	8.20059e-06	0.00149956
ENSRNOG00000053232	306782	Ror2	protein_coding	1.11483	0.490205	17.9822	2.2298e-05	0.00292547
ENSRNOG00000017084	25117	Hsd11b2	protein_coding	1.10283	0.583727	11.3973	0.000735494	0.0290447
ENSRNOG00000016163	29483	Slc1a3	protein_coding	1.09704	2.12485	19.7403	8.87087e-06	0.0015604
ENSRNOG00000057458	499873	Oip5	protein_coding	1.09566	-1.1447	11.4146	0.000728674	0.0288471
ENSRNOG00000011971	192262	C1s	protein_coding	1.08873	7.34478	13.5055	0.000237866	0.0149149
ENSRNOG00000021220	296156	Cpxm1	protein_coding	1.0878	3.63473	12.2132	0.000474535	0.0221566
ENSRNOG00000013069	680531	Sapcd2	protein_coding	1.07827	1.34656	15.0379	0.000105371	0.00866717
ENSRNOG00000009871	306011	Piwil2	protein_coding	1.07636	-0.0842228	10.1742	0.00142421	0.0410381
ENSRNOG00000010529	292406	Thbs2	protein_coding	1.07315	4.02336	10.2723	0.00135039	0.040194
ENSRNOG00000006778	304608	Mmp19	protein_coding	1.07284	3.63669	10.535	0.00117134	0.0377948
ENSRNOG00000024733	295160	Mnd1	protein_coding	1.06825	-0.999458	11.9979	0.000532594	0.0236833
ENSRNOG00000002525	29527	Ptgs2	protein_coding	1.06697	-1.6682	10.583	0.00114132	0.0371281
ENSRNOG00000012972	25290	Alox5	protein_coding	1.06359	2.78893	9.77021	0.00177362	0.0462259
ENSRNOG00000049361	85246	Gas7	protein_coding	1.0542	4.51266	11.9357	0.000550698	0.0242843
ENSRNOG00000011644	366432	Slc1a7	protein_coding	1.0461	-1.3057	10.7691	0.00103207	0.0350836
ENSRNOG00000037211	NA	Kif14	protein_coding	1.03595	0.374372	12.0626	0.000514447	0.0230702
ENSRNOG00000005115	304648	Asf1b	protein_coding	1.02876	1.88166	10.9113	0.000955803	0.0337469
ENSRNOG00000007600	302822	Igsf1	protein_coding	1.02726	5.06004	9.69459	0.00184812	0.0470174
ENSRNOG00000003715	317181	Srpx2	protein_coding	1.02329	2.4797	11.9231	0.000554434	0.0243139
ENSRNOG00000047924	679155	Zbtb7c	protein_coding	1.02267	1.20898	11.62	0.000652475	0.0271153
ENSRNOG00000012660	361945	Postn	protein_coding	1.01937	6.87177	11.5142	0.000690668	0.0281137
ENSRNOG00000058539	25203	Ccnb1	protein_coding	1.01267	2.37479	12.244	0.000466753	0.0220527
ENSRNOG00000053047	NA	Top2a	protein_coding	1.01211	4.09837	13.1378	0.000289395	0.0170153
ENSRNOG00000020349	171452	Rab3il1	protein_coding	1.01195	3.09688	15.3784	8.7988e-05	0.00755032
ENSRNOG00000049052	171498	Sgk3	protein_coding	1.00678	1.59857	9.52449	0.00202748	0.0495173
ENSRNOG00000018282	83585	Gda	protein_coding	1.00101	4.9239	10.3459	0.00129759	0.03938
ENSRNOG00000054008	65171	Scamp5	protein_coding	0.997812	1.4907	10.0071	0.00155939	0.0427785
ENSRNOG00000050792	84397	Tnfaip6	protein_coding	0.987328	1.20602	26.6009	2.50128e-07	0.000124087
ENSRNOG00000005535	100361923	Ikzf4	protein_coding	0.98431	-1.04506	14.8964	0.000113579	0.00919933
ENSRNOG00000011032	294643	Lhfpl2	protein_coding	0.982725	4.01881	11.4278	0.000723526	0.0288279
ENSRNOG00000002244	25267	Pdgfra	protein_coding	0.979684	5.0703	20.5118	5.92636e-06	0.00125441
ENSRNOG00000011292	84352	NEWGENE_621351	protein_coding	0.972604	4.1647	12.4034	0.000428561	0.0211796
ENSRNOG00000026415	314981	Col14a1	protein_coding	0.970739	5.86604	12.6088	0.000383942	0.0200064
ENSRNOG00000015131	296368	Ube2c	protein_coding	0.964074	2.06411	9.82341	0.00172305	0.0456651
ENSRNOG00000005621	688618	Gxylt2	protein_coding	0.962549	0.926421	12.8103	0.000344722	0.0186774
ENSRNOG00000060329	NA	Emb	protein_coding	0.961572	2.80309	13.4521	0.000244737	0.0150589
ENSRNOG00000016488	296371	Pltp	protein_coding	0.960558	6.40848	10.6931	0.00107537	0.0358646
ENSRNOG00000008885	314694	Chst11	protein_coding	0.957891	0.905909	9.58263	0.00196427	0.048647
ENSRNOG00000018815	25515	Plk1	protein_coding	0.954614	2.13916	10.9848	0.000918639	0.0333384
ENSRNOG00000024428	361308	Kif20a	protein_coding	0.949483	2.72407	12.0955	0.000505437	0.0228599
ENSRNOG00000012817	502715	Lrrc17	protein_coding	0.946476	2.6221	11.794	0.000594224	0.0253584
ENSRNOG00000012051	NA	Ncaph	protein_coding	0.945745	1.98833	11.1773	0.000828059	0.0312243
ENSRNOG00000013720	305494	Aebp1	protein_coding	0.945051	5.75779	20.5838	5.70766e-06	0.00124122
ENSRNOG00000006060	299996	Matn2	protein_coding	0.933866	3.30023	18.254	1.93318e-05	0.00262301
ENSRNOG00000004610	81682	Lum	protein_coding	0.933765	6.18318	12.2936	0.00045452	0.0216682
ENSRNOG00000000907	29624	Alox5ap	protein_coding	0.932717	3.04267	10.0116	0.0015556	0.0427785
ENSRNOG00000006320	59103	Ptges	protein_coding	0.932177	0.693251	10.4459	0.0012292	0.0386407
ENSRNOG00000002922	29316	Adora2b	protein_coding	0.930182	-0.431779	10.1626	0.00143318	0.0410682
ENSRNOG00000003388	257649	Cenpf	protein_coding	0.928448	2.93266	14.0278	0.000180126	0.0123666
ENSRNOG00000010791	688510	Fam65c	protein_coding	0.9284	-0.230607	10.5416	0.00116716	0.0377948
ENSRNOG00000014288	25661	Fn1	protein_coding	0.924719	7.8252	16.6428	4.51216e-05	0.0047413
ENSRNOG00000008680	315714	Loxl1	protein_coding	0.921646	5.02591	12.5492	0.000396368	0.0203806
ENSRNOG00000015921	691979	Esco2	protein_coding	0.918748	0.0278831	12.3527	0.000440356	0.0211796
ENSRNOG00000031475	366474	Col16a1	protein_coding	0.913326	4.7055	15.7883	7.08395e-05	0.00669391
ENSRNOG00000016623	363228	Tmeff2	protein_coding	0.910246	2.00676	12.2547	0.000464093	0.0220527
ENSRNOG00000020908	303566	LOC303566	protein_coding	0.910146	-0.0697487	9.63458	0.00190948	0.047849
ENSRNOG00000058111	170921	Itga2	protein_coding	0.905804	-0.450549	9.79428	0.00175056	0.0460122
ENSRNOG00000005659	114592	Aurkb	protein_coding	0.905189	2.81299	10.2185	0.00139036	0.0407735
ENSRNOG00000053239	286939	Clmp	protein_coding	0.894069	4.00912	27.608	1.48565e-07	8.42308e-05
ENSRNOG00000055111	NA	AABR07000658.1	pseudogene	0.887171	2.13697	13.016	0.000308845	0.0178545
ENSRNOG00000008554	363115	Slc9a9	protein_coding	0.886287	2.7681	11.4489	0.000715372	0.0286781
ENSRNOG00000050819	64041	Birc5	protein_coding	0.884245	1.60218	10.9725	0.000924758	0.0334409
ENSRNOG00000004854	25694	Has2	protein_coding	0.876891	0.792381	15.6309	7.69873e-05	0.00694416
ENSRNOG00000018929	309523	Kif20b	protein_coding	0.873259	1.68525	14.9499	0.000110405	0.00898806
ENSRNOG00000004666	362171	Prr5l	protein_coding	0.869939	1.0693	9.66789	0.00187516	0.047334
ENSRNOG00000009785	289993	Cdkn3	protein_coding	0.865508	1.76747	9.73158	0.00181129	0.0466032
ENSRNOG00000015357	300455	Bmper	protein_coding	0.863987	3.00713	20.4306	6.18318e-06	0.00126744
ENSRNOG00000022521	499204	Ddias	protein_coding	0.863582	-0.221001	10.3035	0.00132777	0.0397233
ENSRNOG00000012367	360942	Pcdh7	protein_coding	0.863073	1.18084	10.0189	0.00154944	0.042778
ENSRNOG00000020119	116741	Pcdha4	protein_coding	0.860692	0.469896	14.7166	0.000124943	0.00971097
ENSRNOG00000010721	289997	Dlgap5	protein_coding	0.858375	2.2978	10.8201	0.00100405	0.0345214
ENSRNOG00000033335	25448	Cenpi	protein_coding	0.858034	0.675611	9.61635	0.00192852	0.0480617
ENSRNOG00000012531	313633	Ephb2	protein_coding	0.857907	0.636727	10.933	0.000944681	0.0336477
ENSRNOG00000026060	307404	Arsi	protein_coding	0.855078	1.66271	15.4648	8.40552e-05	0.00725204
ENSRNOG00000030715	155012	Cfh	protein_coding	0.853787	5.90357	25.7172	3.95281e-07	0.000169597
ENSRNOG00000059903	681309	Thbs3	protein_coding	0.85363	3.6131	13.5789	0.000228743	0.0146423
ENSRNOG00000003802	64193	Pttg1	protein_coding	0.849485	1.40268	10.676	0.00108532	0.0359698
ENSRNOG00000012216	116487	Tgfbi	protein_coding	0.847428	6.58622	12.9783	0.000315127	0.0178545
ENSRNOG00000024365	361921	Ect2	protein_coding	0.846516	1.56371	9.75249	0.0017908	0.0462259
ENSRNOG00000047699	25554	Snai2	protein_coding	0.845027	0.601132	10.0029	0.00156293	0.0427785
ENSRNOG00000055962	25181	Bgn	protein_coding	0.838883	7.49232	10.4751	0.00120994	0.0382469
ENSRNOG00000006359	287835	Galk1	protein_coding	0.837317	2.72087	22.0255	2.69054e-06	0.000710934
ENSRNOG00000028415	64515	Cdc20	protein_coding	0.83635	3.04457	12.2461	0.000466225	0.0220527
ENSRNOG00000047786	108348095	Ogn	protein_coding	0.835909	-0.101235	12.8631	0.00033512	0.0184723
ENSRNOG00000018113	307056	Anlnl1	protein_coding	0.829186	1.76981	10.394	0.00126428	0.0391208
ENSRNOG00000001514	311742	Cdca7	protein_coding	0.82918	2.13873	11.335	0.000760616	0.0298143
ENSRNOG00000025625	56759	Rnase4	protein_coding	0.828783	1.04742	12.3551	0.000439773	0.0211796
ENSRNOG00000003357	84032	Col3a1	protein_coding	0.828694	11.4473	13.203	0.000279508	0.0167374
ENSRNOG00000000800	294410	Man1a1	protein_coding	0.823734	4.9286	10.9317	0.000945314	0.0336477
ENSRNOG00000011774	362650	Fblim1	protein_coding	0.816228	2.61363	14.6789	0.000127466	0.00977546
ENSRNOG00000032018	688757	Tmem200b	protein_coding	0.813139	-0.560617	10.5139	0.0011848	0.0378732
ENSRNOG00000019977	360406	Ptprf	protein_coding	0.811176	3.63787	10.901	0.000961133	0.0338315
ENSRNOG00000009334	311325	Knstrn	protein_coding	0.810122	1.64615	10.3738	0.00127813	0.0392463
ENSRNOG00000000805	24392	Gja1	protein_coding	0.805981	4.35664	20.5916	5.68454e-06	0.00124122
ENSRNOG00000006719	313253	Zfp618	protein_coding	0.804093	-0.789375	12.5477	0.000396701	0.0203806
ENSRNOG00000013656	116744	Lpar1	protein_coding	0.80293	3.15721	26.5134	2.61721e-07	0.000125904
ENSRNOG00000015967	298544	Sh3bgrl3	protein_coding	0.799201	5.17665	10.238	0.00137575	0.0406704
ENSRNOG00000015439	25478	Man2a1	protein_coding	0.797391	4.6836	10.3022	0.0013287	0.0397233
ENSRNOG00000017087	362625	Man1c1	protein_coding	0.797081	4.3344	11.7731	0.000600916	0.0255752
ENSRNOG00000055049	116676	Aldh1a2	protein_coding	0.794796	3.75456	10.0508	0.00152286	0.0422646
ENSRNOG00000052925	103689932	NEWGENE_621351	protein_coding	0.794631	3.94952	9.72195	0.0018208	0.0467723
ENSRNOG00000016687	308341	Ssc5d	protein_coding	0.793261	4.70311	21.0445	4.48729e-06	0.00106322
ENSRNOG00000002810	360518	Gfpt2	protein_coding	0.789845	3.31956	9.81312	0.00173271	0.0458447
ENSRNOG00000011631	24373	Fst	protein_coding	0.78697	2.15179	15.6136	7.76925e-05	0.00696818
ENSRNOG00000014987	501097	Mdfi	protein_coding	0.783571	0.146409	10.7161	0.00106208	0.0357855
ENSRNOG00000017469	25380	Anxa1	protein_coding	0.78268	6.21451	10.124	0.00146352	0.0416866
ENSRNOG00000017560	81517	Mdk	protein_coding	0.781113	1.70072	12.9855	0.000313907	0.0178545
ENSRNOG00000020653	29415	S1pr2	protein_coding	0.777396	3.7868	10.4933	0.00119806	0.0381148
ENSRNOG00000034134	314855	Cpm	protein_coding	0.7683	1.44923	12.1531	0.000490074	0.0224853
ENSRNOG00000008246	298845	Emilin1	protein_coding	0.767481	4.99219	14.6219	0.000131376	0.00993139
ENSRNOG00000010610	79242	Hpgd	protein_coding	0.764595	1.0794	11.2286	0.000805444	0.0308107
ENSRNOG00000021713	303575	Kif18b	protein_coding	0.761856	2.00546	10.0105	0.00155648	0.0427785
ENSRNOG00000002052	64387	Ccdc80	protein_coding	0.759394	6.68342	16.0114	6.29617e-05	0.00620079
ENSRNOG00000016695	81686	Mmp2	protein_coding	0.757451	6.89343	12.3317	0.00044533	0.021294
ENSRNOG00000000632	54237	Cdk1	protein_coding	0.756166	2.89496	10.2283	0.00138301	0.0406794
ENSRNOG00000004921	311336	Nusap1	protein_coding	0.756157	2.35151	9.6228	0.00192177	0.0479687
ENSRNOG00000020587	293677	Efemp2	protein_coding	0.75169	3.99355	11.7571	0.000606113	0.0257274
ENSRNOG00000010897	360161	Nek6	protein_coding	0.751398	3.28945	12.7156	0.000362618	0.0195801
ENSRNOG00000009892	300474	Adamts15	protein_coding	0.748704	3.45902	13.9455	0.000188184	0.0126981
ENSRNOG00000018087	81818	Vim	protein_coding	0.746382	9.03411	13.5173	0.000236377	0.0148908
ENSRNOG00000008165	311546	Tpx2	protein_coding	0.74599	3.49095	14.5035	0.000139902	0.0103782
ENSRNOG00000008951	364190	Rasl10a	protein_coding	0.743213	1.04286	14.7309	0.000123999	0.00971097
ENSRNOG00000016177	364405	Scara3	protein_coding	0.742503	3.84691	15.8241	6.95102e-05	0.00664744
ENSRNOG00000010718	619550	Gpr153	protein_coding	0.740049	1.8352	14.2223	0.000162437	0.0116157
ENSRNOG00000001249	294337	Col6a1	protein_coding	0.7389	8.09341	13.0227	0.000307732	0.0178545
ENSRNOG00000043167	NA	Itga9	protein_coding	0.737539	1.8498	10.3193	0.00131644	0.0395058
ENSRNOG00000010691	291813	Cmtm3	protein_coding	0.736495	3.60495	12.1956	0.000479011	0.0222348
ENSRNOG00000058057	NA	Uggt2	processed_transcript	0.736269	1.18052	12.4278	0.000422992	0.0209844
ENSRNOG00000008749	85490	Col5a1	protein_coding	0.730492	7.23434	10.7089	0.00106624	0.0357855
ENSRNOG00000047314	24834	Tk1	protein_coding	0.729155	3.43008	14.0689	0.00017623	0.0122168
ENSRNOG00000026604	296616	Cercam	protein_coding	0.726959	3.7658	17.6619	2.6386e-05	0.00329825
ENSRNOG00000018346	24180	Agtr1a	protein_coding	0.725362	2.6531	11.5539	0.000676073	0.0277993
ENSRNOG00000009620	295669	Cybrd1	protein_coding	0.724265	2.46509	16.5744	4.67789e-05	0.00482218
ENSRNOG00000015941	360627	Fkbp10	protein_coding	0.723969	4.4824	20.3536	6.43734e-06	0.00127741
ENSRNOG00000011800	25584	F3	protein_coding	0.722464	2.90486	15.771	7.14882e-05	0.00671523
ENSRNOG00000056474	NA	AC096239.2	pseudogene	0.72193	0.898739	10.8689	0.000977906	0.0341192
ENSRNOG00000048924	686539	Islr	protein_coding	0.721802	4.45525	16.9982	3.74153e-05	0.00421798
ENSRNOG00000018830	363220	Aff3	protein_coding	0.719616	0.820725	10.0222	0.00154665	0.0427753
ENSRNOG00000048389	NA	Fgf18	protein_coding	0.719588	-0.00598986	11.2511	0.00079576	0.0306619
ENSRNOG00000019112	308965	Chp2	protein_coding	0.716106	4.07313	10.4699	0.00121337	0.0382469
ENSRNOG00000015232	309419	Pip5k1b	protein_coding	0.715846	0.556947	10.3553	0.00129102	0.03938
ENSRNOG00000016456	361749	Il33	protein_coding	0.714698	4.23237	11.9241	0.000554128	0.0243139
ENSRNOG00000018434	NA	Stab1	protein_coding	0.714564	4.21743	9.66381	0.00187934	0.0473563
ENSRNOG00000002746	79210	Fstl1	protein_coding	0.714155	6.426	22.6585	1.93499e-06	0.000548536
ENSRNOG00000007302	83727	Fbn1	protein_coding	0.712264	6.9359	13.5547	0.000231707	0.0147134
ENSRNOG00000014395	140588	Gli3	protein_coding	0.708156	1.02438	10.6594	0.0010951	0.036068
ENSRNOG00000010196	316033	Glb1	protein_coding	0.704492	4.81113	10.733	0.00105243	0.0356232
ENSRNOG00000001254	361821	Col6a2	protein_coding	0.703199	8.40992	15.5802	7.90771e-05	0.00697416
ENSRNOG00000013791	54410	Enpp3	protein_coding	0.693946	3.80358	9.85762	0.0016913	0.0449737
ENSRNOG00000001627	363767	Abi3bp	protein_coding	0.690542	4.10935	15.0588	0.000104215	0.00861672
ENSRNOG00000002947	289178	Dpt	protein_coding	0.688799	6.52654	24.4522	7.61755e-07	0.000274838
ENSRNOG00000001767	498107	RGD1562339	protein_coding	0.684028	1.73729	10.1737	0.00142455	0.0410381
ENSRNOG00000021693	361153	Fam149a	protein_coding	0.680256	2.58346	11.3415	0.000757922	0.0297822
ENSRNOG00000025001	29569	Pcolce	protein_coding	0.679845	6.97229	15.6498	7.62209e-05	0.00691697
ENSRNOG00000004540	100912012	Clec3b	protein_coding	0.679438	5.39547	15.1141	0.000101202	0.00841146
ENSRNOG00000038001	29743	Slc25a1	protein_coding	0.678223	2.29525	14.1012	0.000173231	0.0121626
ENSRNOG00000061484	287899	Adamts2	protein_coding	0.678218	4.97394	12.6425	0.000377066	0.0199708
ENSRNOG00000011777	252918	Spag5	protein_coding	0.677004	2.37047	11.7454	0.000609934	0.0258205
ENSRNOG00000008678	362393	Antxr1	protein_coding	0.676357	3.98697	10.3447	0.0012985	0.03938
ENSRNOG00000016366	361289	Colec12	protein_coding	0.674996	5.07829	9.89624	0.00165616	0.0444268
ENSRNOG00000008445	500666	Dact1	protein_coding	0.674954	1.92641	12.0154	0.00052762	0.023528
ENSRNOG00000003736	85250	Col5a2	protein_coding	0.673186	7.27301	10.2078	0.00139849	0.0408108
ENSRNOG00000019698	364534	Ssbp4	protein_coding	0.671522	4.26624	24.1683	8.82741e-07	0.000304642
ENSRNOG00000017359	301575	Itm2c	protein_coding	0.669574	6.17406	14.6415	0.000130022	0.00989574
ENSRNOG00000010219	29622	Ralgds	protein_coding	0.669042	5.09188	12.9604	0.000318142	0.0178545
ENSRNOG00000012960	296560	Uap1l1	protein_coding	0.668382	3.29607	10.3766	0.00127621	0.0392463
ENSRNOG00000042980	303068	Adam19	protein_coding	0.667754	6.33529	11.1068	0.00086014	0.0320533
ENSRNOG00000005695	25333	Mgp	protein_coding	0.667609	7.65645	9.8648	0.00168471	0.0449224
ENSRNOG00000010457	503052	Vash1	protein_coding	0.666184	3.30128	11.6679	0.000635861	0.0265863
ENSRNOG00000023109	499415	Icoslg	protein_coding	0.664304	3.6985	16.8041	4.14446e-05	0.00453747
ENSRNOG00000010832	290771	Pdgfrl	protein_coding	0.664273	3.7892	19.8033	8.58345e-06	0.00154844
ENSRNOG00000010872	24264	Ckb	protein_coding	0.663584	6.05151	9.96916	0.00159184	0.0430501
ENSRNOG00000010947	81707	Mmp14	protein_coding	0.661714	5.95248	10.6932	0.0010753	0.0358646
ENSRNOG00000039469	548106	Pcdhb19	protein_coding	0.655006	1.51906	11.7073	0.000622541	0.0261985
ENSRNOG00000016071	297595	P3h3	protein_coding	0.651288	4.72714	22.1065	2.57936e-06	0.000694022
ENSRNOG00000000142	361282	Plxdc2	protein_coding	0.650223	4.6932	12.3982	0.000429749	0.0211796
ENSRNOG00000000913	24434	Gusb	protein_coding	0.64726	4.08618	11.914	0.000557143	0.0243298
ENSRNOG00000002110	316729	Fam114a1l1	protein_coding	0.643636	1.22432	9.88802	0.00166358	0.0444602
ENSRNOG00000002358	114861	Scpep1	protein_coding	0.64081	6.10439	11.2303	0.000804712	0.0308107
ENSRNOG00000043007	494125	Rcn3	protein_coding	0.639334	4.49003	19.2814	1.12798e-05	0.00180875
ENSRNOG00000020376	294025	Stn1	protein_coding	0.638551	3.9574	12.2278	0.000470818	0.0220898
ENSRNOG00000050534	64043	Gcnt1	protein_coding	0.637474	3.52877	9.77211	0.00177179	0.0462259
ENSRNOG00000004554	29139	Dcn	protein_coding	0.636435	8.10998	18.5014	1.69776e-05	0.0023642
ENSRNOG00000008182	360959	Htra3	protein_coding	0.635047	5.60091	13.4268	0.000248051	0.0151454
ENSRNOG00000007636	312166	Cadps2	protein_coding	0.634797	1.37606	11.8106	0.00058893	0.0252683
ENSRNOG00000007722	100360533	Fam57a	protein_coding	0.634193	0.782413	10.9213	0.000950624	0.0336856
ENSRNOG00000042189	246324	Rab31	protein_coding	0.631528	5.84166	10.5987	0.0011317	0.0369212
ENSRNOG00000007025	289711	Evc2	protein_coding	0.630328	1.33588	9.8099	0.00173575	0.0458487
ENSRNOG00000021086	293774	Dtx4	protein_coding	0.62865	3.3977	10.1111	0.00147377	0.0418534
ENSRNOG00000021155	29175	Ctsk	protein_coding	0.62643	4.22447	11.8125	0.000588357	0.0252683
ENSRNOG00000007300	315114	C1qtnf6	protein_coding	0.623156	4.43373	10.4009	0.00125956	0.0391208
ENSRNOG00000029778	25750	Maob	protein_coding	0.616343	1.76182	9.9982	0.00156693	0.0428141
ENSRNOG00000003031	29600	Atp2b4	protein_coding	0.615483	4.84766	12.3474	0.000441604	0.0211796
ENSRNOG00000007047	312812	Eps8	protein_coding	0.612707	3.83257	10.5147	0.0011843	0.0378732
ENSRNOG00000001304	NA	Bcr	protein_coding	0.611956	3.10366	9.75373	0.0017896	0.0462259
ENSRNOG00000004332	24329	Egfr	protein_coding	0.611879	2.88552	10.2533	0.00136442	0.0404701
ENSRNOG00000000697	501841	Coro1c	protein_coding	0.611725	5.52998	10.4721	0.00121193	0.0382469
ENSRNOG00000056562	361621	Olfml1	protein_coding	0.610356	2.35222	15.5323	8.11084e-05	0.00711379
ENSRNOG00000053895	291958	B3gnt9	protein_coding	0.608004	1.32368	10.6409	0.00110614	0.0363438
ENSRNOG00000009751	298376	Gpx7	protein_coding	0.60748	3.32856	17.8675	2.36827e-05	0.00303195
ENSRNOG00000003018	304960	Olfml2b	protein_coding	0.604826	5.65322	9.70103	0.00184165	0.0469517
ENSRNOG00000050794	24915	Pdlim4	protein_coding	0.602687	4.48371	10.5562	0.001158	0.0375937
ENSRNOG00000018338	298683	Vwa1	protein_coding	0.602549	4.50429	19.1138	1.23149e-05	0.00189805
ENSRNOG00000014170	81653	Dbn1	protein_coding	0.600603	4.48477	12.6912	0.000367389	0.0197037
ENSRNOG00000013889	300888	Tmed3	protein_coding	0.599295	4.15805	12.3693	0.00043646	0.0211796
ENSRNOG00000013577	315131	Kdelr3	protein_coding	0.594569	3.1843	12.169	0.000485916	0.0223849
ENSRNOG00000008810	117536	Nsmf	protein_coding	0.59427	3.22213	16.5106	4.83791e-05	0.00495496
ENSRNOG00000018666	246254	Gpsm1	protein_coding	0.590845	2.85971	16.3106	5.37631e-05	0.00547108
ENSRNOG00000000081	305633	Antxr2	protein_coding	0.587279	4.36541	10.8873	0.000968254	0.0338589
ENSRNOG00000004968	362798	Ncapg2	protein_coding	0.586266	3.48531	10.3427	0.00129985	0.03938
ENSRNOG00000005034	314904	Arhgef25	protein_coding	0.580175	3.01567	14.2375	0.00016113	0.0116157
ENSRNOG00000000842	294239	Ddah2	protein_coding	0.577126	3.48677	15.8054	7.02033e-05	0.00667351
ENSRNOG00000015505	362429	Mfap5	protein_coding	0.575829	4.48511	11.1969	0.000819342	0.0311458
ENSRNOG00000028526	690606	Mansc1	protein_coding	0.574082	1.35887	11.5697	0.000670367	0.0277137
ENSRNOG00000004589	362760	Galnt16	protein_coding	0.572822	2.70622	12.3549	0.000439839	0.0211796
ENSRNOG00000000906	360757	Medag	protein_coding	0.571391	4.45722	16.8588	4.02665e-05	0.00443911
ENSRNOG00000005931	58952	Cpq	protein_coding	0.570843	3.93166	12.5121	0.000404322	0.0205247
ENSRNOG00000016810	29332	Stmn1	protein_coding	0.568999	4.17616	11.1774	0.000828009	0.0312243
ENSRNOG00000016758	NA	Loxl2	protein_coding	0.564773	4.47542	10.1475	0.00144499	0.0413318
ENSRNOG00000025843	361363	Ccdc102a	protein_coding	0.562893	3.07628	10.1673	0.00142955	0.0410381
ENSRNOG00000006956	NA	Adamtsl1	protein_coding	0.562828	3.74736	10.0435	0.00152891	0.0423584
ENSRNOG00000010977	25641	Igfbp6	protein_coding	0.561434	5.72296	10.4685	0.00121426	0.0382469
ENSRNOG00000001072	304208	Cers4	protein_coding	0.559507	1.91321	10.7725	0.00103018	0.0350836
ENSRNOG00000006570	314249	Plekhg3	protein_coding	0.55283	2.95354	12.381	0.000433726	0.0211796
ENSRNOG00000001425	114203	Sh2b2	protein_coding	0.552201	4.48491	10.0703	0.00150682	0.0421454
ENSRNOG00000005413	362165	Creb3l1	protein_coding	0.548478	3.66359	12.5313	0.000400189	0.0204328
ENSRNOG00000033581	NA	Tnxb	processed_transcript	0.546397	6.15908	13.8	0.000203337	0.0133941
ENSRNOG00000014936	114709	Ifitm2	protein_coding	0.544882	5.69663	9.70291	0.00183977	0.0469517
ENSRNOG00000008332	25273	Smo	protein_coding	0.542722	3.13694	10.4026	0.00125839	0.0391208
ENSRNOG00000020822	685152	Atp8b2	protein_coding	0.542622	4.57192	10.6809	0.00108245	0.0359698
ENSRNOG00000015655	29602	Ptgfrn	protein_coding	0.537824	6.02893	10.9333	0.000944533	0.0336477
ENSRNOG00000013408	316351	Npas2	protein_coding	0.536692	2.77192	10.0843	0.00149539	0.0421454
ENSRNOG00000011541	170520	Cygb	protein_coding	0.534399	4.90317	19.4442	1.03583e-05	0.0017129
ENSRNOG00000008937	29276	Csrp1	protein_coding	0.533423	6.67387	13.7709	0.000206514	0.0134914
ENSRNOG00000013265	81810	Tgfbr2	protein_coding	0.531002	5.87751	12.9869	0.000313682	0.0178545
ENSRNOG00000003969	303635	Fam20a	protein_coding	0.530662	1.88145	10.3973	0.001262	0.0391208
ENSRNOG00000013024	306375	Csgalnact1	protein_coding	0.525292	2.84974	9.96421	0.00159613	0.0430927
ENSRNOG00000016781	64367	Ppib	protein_coding	0.522603	6.12576	15.5969	7.83817e-05	0.00697416
ENSRNOG00000000599	309816	Lama4	protein_coding	0.521972	5.92797	10.0739	0.00150382	0.0421454
ENSRNOG00000003120	84400	Prelp	protein_coding	0.520307	5.67877	10.5264	0.00117681	0.0378732
ENSRNOG00000042620	309375	Marveld1	protein_coding	0.519664	3.76935	18.6709	1.55337e-05	0.00220176
ENSRNOG00000014604	29336	Sigmar1	protein_coding	0.51537	3.09319	18.8955	1.38081e-05	0.00199276
ENSRNOG00000019741	290651	Isyna1	protein_coding	0.515093	4.12724	21.9537	2.79301e-06	0.000715146
ENSRNOG00000039666	64316	Srpx	protein_coding	0.513481	4.87004	14.5564	0.000136026	0.0101859
ENSRNOG00000004516	498564	Itgbl1	protein_coding	0.513438	4.16452	11.1215	0.000853332	0.0318745
ENSRNOG00000048723	81750	Pros1	protein_coding	0.512319	3.85107	12.9155	0.000325868	0.0181514
ENSRNOG00000008602	499991	Steap4	protein_coding	0.512102	5.61203	18.4631	1.7323e-05	0.00239133
ENSRNOG00000020038	316533	Chpf	protein_coding	0.511711	4.70697	11.8975	0.000562083	0.02438
ENSRNOG00000001229	85251	Col18a1	protein_coding	0.508738	5.98415	11.2676	0.000788724	0.0305191
ENSRNOG00000010890	83470	Bmp1	protein_coding	0.507395	5.18	10.5103	0.00118714	0.0378732
ENSRNOG00000002093	29610	Tgfbr3	protein_coding	0.506833	4.67654	12.083	0.000508838	0.0229483
ENSRNOG00000019244	313770	Mxra8	protein_coding	0.49809	5.38298	9.5329	0.00201821	0.0494429
ENSRNOG00000017628	25123	Tagln	protein_coding	0.496048	5.65783	13.9343	0.000189309	0.0126981
ENSRNOG00000010516	25619	Plau	protein_coding	0.494229	5.73913	11.5495	0.000677691	0.0277993
ENSRNOG00000062276	NA	Ggt5	protein_coding	0.490893	2.87055	11.2355	0.000802457	0.0308107
ENSRNOG00000009878	NA	Crtapl1	protein_coding	0.490474	2.94313	12.354	0.000440042	0.0211796
ENSRNOG00000017976	140860	Slco2b1	protein_coding	0.489663	4.66104	12.5894	0.000387939	0.0200604
ENSRNOG00000019018	25692	Plat	protein_coding	0.483576	3.98552	9.6902	0.00185254	0.0470214
ENSRNOG00000001163	288701	Srsf9	protein_coding	0.481095	2.78862	10.2701	0.00135204	0.040194
ENSRNOG00000005749	315112	Foxred2	protein_coding	0.480195	2.40229	9.76012	0.00178338	0.0462259
ENSRNOG00000009760	170673	Palm	protein_coding	0.47917	4.46324	15.1381	9.99253e-05	0.00834902
ENSRNOG00000029134	65096	Adgrl1	protein_coding	0.478614	3.56711	10.6964	0.00107343	0.0358646
ENSRNOG00000010747	64322	Dap	protein_coding	0.477332	4.6976	10.3807	0.00127343	0.0392463
ENSRNOG00000001214	25741	Pfkl	protein_coding	0.477113	4.09362	9.76887	0.00177492	0.0462259
ENSRNOG00000047867	306589	Klhdc8b	protein_coding	0.47444	3.23978	13.5912	0.000227248	0.0146055
ENSRNOG00000052564	64317	Gpx3	protein_coding	0.474376	7.4982	10.0548	0.00151955	0.0422646
ENSRNOG00000013102	64467	Entpd2	protein_coding	0.468503	4.67872	13.1826	0.000282559	0.0167374
ENSRNOG00000017212	313722	Spsb1	protein_coding	0.464454	3.94272	14.762	0.000121967	0.00963299
ENSRNOG00000019965	84574	Tgfb1i1	protein_coding	0.448793	3.12658	9.57753	0.00196973	0.0487063
ENSRNOG00000001793	689710	Heg1	protein_coding	0.443022	4.91425	12.1309	0.00049593	0.0226884
ENSRNOG00000011150	25227	Arsb	protein_coding	0.440816	4.70945	11.4825	0.000702548	0.0283202
ENSRNOG00000011582	140665	Rab3d	protein_coding	0.437058	3.32969	15.6524	7.61179e-05	0.00691697
ENSRNOG00000004766	302946	Glis2	protein_coding	0.432549	4.26727	9.78291	0.00176141	0.0461425
ENSRNOG00000010557	83833	Smarcd2	protein_coding	0.426282	4.96215	10.9824	0.000919824	0.0333384
ENSRNOG00000014405	292072	Aprt	protein_coding	0.423437	5.36007	10.1915	0.00141091	0.0409474
ENSRNOG00000014153	499615	Lhfp	protein_coding	0.42073	3.99017	11.5636	0.000672553	0.0277319
ENSRNOG00000008941	24356	Ets1	protein_coding	0.416087	6.4487	11.5225	0.000687603	0.0280721
ENSRNOG00000008215	690374	Trim47	protein_coding	0.414086	4.17896	9.75724	0.00178618	0.0462259
ENSRNOG00000002215	288057	Mylk	protein_coding	0.402935	4.79099	10.9891	0.000916478	0.0333384
ENSRNOG00000009972	24705	Rara	protein_coding	0.397692	4.80793	10.8205	0.00100381	0.0345214
ENSRNOG00000019080	246211	Hsd3b7	protein_coding	0.390124	3.62168	9.99266	0.00157165	0.0428145
ENSRNOG00000019357	360564	Tax1bp3	protein_coding	0.38886	4.47765	11.7949	0.000593935	0.0253584
ENSRNOG00000019556	24936	Cd9	protein_coding	0.380583	4.70795	13.4272	0.000248006	0.0151454
ENSRNOG00000019147	296655	Stom	protein_coding	0.377739	5.70206	11.4825	0.000702556	0.0283202
ENSRNOG00000015442	65042	Sfxn3	protein_coding	0.365762	4.79272	12.6233	0.000380967	0.0200064
ENSRNOG00000053991	114200	P3h1	protein_coding	0.313532	4.33817	9.97578	0.00158613	0.0430423
ENSRNOG00000001065	NA	Cyth3	protein_coding	0.30952	4.91208	10.3257	0.00131191	0.0395058
ENSRNOG00000060098	83801	Ptms	protein_coding	0.306606	6.81745	9.68855	0.0018542	0.0470214
ENSRNOG00000025025	100910753	Dnttip2	protein_coding	-0.289265	5.26596	10.4098	0.0012535	0.0391208
ENSRNOG00000017979	298586	Mrto4	protein_coding	-0.299613	4.44832	9.64268	0.00190108	0.0477837
ENSRNOG00000000909	288447	Uspl1	protein_coding	-0.302088	4.63897	10.3258	0.00131182	0.0395058
ENSRNOG00000049121	359727	Bysl	protein_coding	-0.30698	4.9399	11.0655	0.000879481	0.0324071
ENSRNOG00000016266	293828	Mphosph10	protein_coding	-0.307633	4.28475	9.98446	0.00157867	0.0429134
ENSRNOG00000020333	291987	Utp4	protein_coding	-0.311664	4.79096	10.196	0.00140743	0.0409474
ENSRNOG00000018590	305470	Drg1	protein_coding	-0.313118	4.73916	10.8171	0.00100568	0.0345214
ENSRNOG00000003116	287523	Dph1	protein_coding	-0.314156	4.15848	9.51485	0.00203816	0.0495495
ENSRNOG00000020004	307956	Rbm34	protein_coding	-0.314693	3.89381	10.8881	0.000967837	0.0338589
ENSRNOG00000003717	289324	Cnih4	protein_coding	-0.316064	4.50797	10.3905	0.00126665	0.0391208
ENSRNOG00000048733	65274	Nup62	protein_coding	-0.321855	5.3497	11.8654	0.00057187	0.0247169
ENSRNOG00000007128	362214	Nop56	protein_coding	-0.323764	4.77559	10.2921	0.00133601	0.0398669
ENSRNOG00000005468	312182	Rbm28	protein_coding	-0.324142	4.24093	10.6721	0.00108766	0.0359719
ENSRNOG00000004259	314644	Dohh	protein_coding	-0.326213	5.14744	9.86281	0.00168654	0.0449224
ENSRNOG00000008664	NA	Rn50_15_0083.1	processed_pseudogene	-0.327074	6.40936	9.53942	0.00201106	0.049344
ENSRNOG00000004099	304763	R3hdm1	protein_coding	-0.328991	5.64286	12.9973	0.000311946	0.0178545
ENSRNOG00000007753	116645	Plaa	protein_coding	-0.333625	6.31655	9.5502	0.00199928	0.049344
ENSRNOG00000010218	56783	NEWGENE_619861	protein_coding	-0.337466	6.56733	10.1706	0.00142701	0.0410381
ENSRNOG00000019023	294810	Tars	protein_coding	-0.339443	5.49512	10.6792	0.00108346	0.0359698
ENSRNOG00000000397	361849	Ccar1	protein_coding	-0.341961	3.9975	10.9097	0.000956606	0.0337469
ENSRNOG00000013002	294734	Gpbp1	protein_coding	-0.347473	5.77562	14.4304	0.000145438	0.010689
ENSRNOG00000003326	304714	Rrn3	protein_coding	-0.34824	3.93452	11.1782	0.000827659	0.0312243
ENSRNOG00000029316	81674	Gtf2f2	protein_coding	-0.351365	3.88138	11.1952	0.00082009	0.0311458
ENSRNOG00000017593	81522	Mtr	protein_coding	-0.352116	3.47363	9.58769	0.00195886	0.048647
ENSRNOG00000010209	362955	Nol12	protein_coding	-0.354281	4.03211	10.3197	0.00131621	0.0395058
ENSRNOG00000005256	362154	Zc3h15	protein_coding	-0.355644	4.53909	9.75252	0.00179077	0.0462259
ENSRNOG00000002572	289144	Cacybp	protein_coding	-0.356969	6.13916	9.54468	0.00200529	0.049344
ENSRNOG00000004006	24908	Dnajb9	protein_coding	-0.357084	4.6588	9.99186	0.00157234	0.0428145
ENSRNOG00000024929	362906	Nudcd1	protein_coding	-0.357576	3.70276	9.79419	0.00175064	0.0460122
ENSRNOG00000009484	500199	Ptcd3	protein_coding	-0.359567	6.01562	10.8583	0.000983552	0.0342208
ENSRNOG00000000250	360665	Jmjd6	protein_coding	-0.359573	3.81966	10.5971	0.00113264	0.0369212
ENSRNOG00000011384	114632	Aimp1	protein_coding	-0.36042	5.58456	10.9318	0.000945268	0.0336477
ENSRNOG00000015631	306808	Ippk	protein_coding	-0.360426	3.04877	12.8111	0.000344567	0.0186774
ENSRNOG00000017791	307016	Arhgap12	protein_coding	-0.362472	4.46498	11.0846	0.000870455	0.0322862
ENSRNOG00000055579	24822	Tmbim6	protein_coding	-0.36308	8.53547	9.79065	0.00175401	0.0460247
ENSRNOG00000051680	361773	Ccdc186	protein_coding	-0.364189	4.46726	13.1897	0.000281489	0.0167374
ENSRNOG00000013438	306994	Yae1d1	protein_coding	-0.368732	4.22417	10.0522	0.00152169	0.0422646
ENSRNOG00000015459	361375	Heatr3	protein_coding	-0.369364	4.82326	12.1023	0.000503586	0.0228599
ENSRNOG00000019450	307503	Etf1	protein_coding	-0.369529	6.54525	12.2244	0.000471691	0.0220898
ENSRNOG00000056398	NA	AABR07036855.1	protein_coding	-0.372392	5.20445	10.9538	0.0009341	0.0336477
ENSRNOG00000009207	114210	Spata2	protein_coding	-0.376297	3.83305	11.0224	0.000900169	0.0329267
ENSRNOG00000011589	24246	Camk2d	protein_coding	-0.376859	6.41154	11.3264	0.00076414	0.0298786
ENSRNOG00000019670	310720	Wdr3	protein_coding	-0.381332	5.07266	14.7086	0.000125472	0.00971097
ENSRNOG00000002128	117544	Ppat	protein_coding	-0.38298	5.46198	10.2098	0.00139696	0.0408108
ENSRNOG00000006636	297911	Otud6b	protein_coding	-0.383601	4.92892	15.3127	9.1102e-05	0.00769404
ENSRNOG00000012046	364382	Prmt5	protein_coding	-0.387199	5.65104	12.9628	0.000317749	0.0178545
ENSRNOG00000002764	NA	Mettl16	protein_coding	-0.387262	3.70504	10.6653	0.00109166	0.0360294
ENSRNOG00000019924	64517	Thop1	protein_coding	-0.389569	4.87538	12.2068	0.00047616	0.0221672
ENSRNOG00000012994	315554	Pus3	protein_coding	-0.389775	3.18164	12.6072	0.000384256	0.0200064
ENSRNOG00000017340	363237	Wdr12	protein_coding	-0.391021	4.24978	11.051	0.00088639	0.0324976
ENSRNOG00000020925	293738	Ccdc86	protein_coding	-0.394211	4.71414	13.4661	0.000242913	0.0150513
ENSRNOG00000002101	140946	Paics	protein_coding	-0.396223	3.35636	12.6402	0.000377539	0.0199708
ENSRNOG00000010989	306182	Ipo5	protein_coding	-0.398561	7.71544	12.993	0.000312659	0.0178545
ENSRNOG00000019090	295230	Cct3	protein_coding	-0.399419	7.47229	10.5371	0.00117003	0.0377948
ENSRNOG00000002980	100360406	Tsr1	protein_coding	-0.400032	5.62979	10.8513	0.000987282	0.0342208
ENSRNOG00000014274	362586	Trit1	protein_coding	-0.404206	4.51607	13.6195	0.000223849	0.0144455
ENSRNOG00000002225	117106	Scarb2	protein_coding	-0.404663	7.21039	11.6656	0.00063667	0.0265863
ENSRNOG00000057378	NA	Clec16a	protein_coding	-0.405392	4.56765	16.0779	6.07901e-05	0.00603152
ENSRNOG00000025701	246042	Nifk	protein_coding	-0.406324	5.15011	14.226	0.000162119	0.0116157
ENSRNOG00000009963	313560	Ctps1	protein_coding	-0.406349	5.95568	13.209	0.000278611	0.0167374
ENSRNOG00000022934	NA	RGD1562399	protein_coding	-0.406745	3.70709	9.96971	0.00159136	0.0430501
ENSRNOG00000005417	314988	Zhx2	protein_coding	-0.410973	5.05294	10.8537	0.000986005	0.0342208
ENSRNOG00000043037	691610	Zfp770	protein_coding	-0.411393	3.51734	10.1218	0.00146527	0.0416866
ENSRNOG00000001350	360811	Naa25	protein_coding	-0.414041	5.14853	12.4552	0.000416832	0.0208998
ENSRNOG00000018345	361390	Abce1	protein_coding	-0.4156	6.43108	15.6835	7.48734e-05	0.00691697
ENSRNOG00000001397	304512	Rbm19	protein_coding	-0.41775	3.77234	12.822	0.000342563	0.0186774
ENSRNOG00000001773	78973	Senp2	protein_coding	-0.4186	3.99684	10.7218	0.00105878	0.0357621
ENSRNOG00000042932	298782	Ttc27	protein_coding	-0.423339	4.49526	10.0799	0.00149896	0.0421454
ENSRNOG00000006628	297682	Dusp16	protein_coding	-0.42339	3.81747	10.5106	0.00118693	0.0378732
ENSRNOG00000009134	313702	Mad2l2	protein_coding	-0.423546	4.09176	9.52604	0.00202577	0.0495173
ENSRNOG00000011614	312654	Tmcc1	protein_coding	-0.424106	5.18138	14.3087	0.000155146	0.01135
ENSRNOG00000016137	298012	Rad23b	protein_coding	-0.424257	7.73581	13.3917	0.000252734	0.0153135
ENSRNOG00000016825	680493	Cd3eap	protein_coding	-0.425795	3.3434	14.0998	0.000173362	0.0121626
ENSRNOG00000008222	171139	Timm9	protein_coding	-0.425958	4.10585	11.265	0.000789801	0.0305191
ENSRNOG00000018349	83582	Polr1b	protein_coding	-0.427781	4.66561	14.2259	0.000162121	0.0116157
ENSRNOG00000042359	295543	Pigk	protein_coding	-0.427809	5.13916	13.9608	0.000186664	0.0126637
ENSRNOG00000043053	683504	Zfp639	protein_coding	-0.42823	3.64357	14.0938	0.000173915	0.0121626
ENSRNOG00000000867	25009	Vars	protein_coding	-0.429476	6.71211	9.6689	0.00187414	0.047334
ENSRNOG00000060568	171070	Ptpn21	protein_coding	-0.430981	4.83532	12.953	0.000319413	0.0178545
ENSRNOG00000003782	302640	Acot9	protein_coding	-0.434306	5.22717	11.0707	0.000877031	0.0324071
ENSRNOG00000028255	303700	Usp36	protein_coding	-0.435804	4.87767	14.0954	0.000173769	0.0121626
ENSRNOG00000036697	64188	Mafg	protein_coding	-0.438461	4.07031	11.6615	0.000638071	0.0265863
ENSRNOG00000021198	64647	Hist1h2bcl1	protein_coding	-0.439124	6.55253	14.5052	0.000139774	0.0103782
ENSRNOG00000009609	NA	LOC299312	pseudogene	-0.442664	4.49883	14.7005	0.000126013	0.00971097
ENSRNOG00000017396	294079	2005-03-01	protein_coding	-0.444237	5.97742	11.8618	0.000572966	0.0247169
ENSRNOG00000017564	474147	Mib2	protein_coding	-0.445066	4.70527	10.2163	0.00139208	0.0407735
ENSRNOG00000005577	315160	Desi1	protein_coding	-0.445345	4.95845	10.9356	0.000943356	0.0336477
ENSRNOG00000005362	29885	Rab3ip	protein_coding	-0.449028	3.11885	10.2273	0.00138374	0.0406794
ENSRNOG00000014808	291469	Srfbp1	protein_coding	-0.450816	4.06224	17.1446	3.46396e-05	0.0040139
ENSRNOG00000018304	291624	Lars	protein_coding	-0.461448	6.64732	17.2417	3.29131e-05	0.00394388
ENSRNOG00000025793	308959	Usp31	protein_coding	-0.461832	3.34011	13.7074	0.000213613	0.0138979
ENSRNOG00000008106	299857	Shmt2	protein_coding	-0.46331	5.96293	12.4464	0.000418794	0.0209068
ENSRNOG00000020994	360636	Slc25a39	protein_coding	-0.464125	5.95504	17.1651	3.42672e-05	0.00399994
ENSRNOG00000026204	292127	Dclre1a	protein_coding	-0.464715	3.33802	15.1845	9.74991e-05	0.0081894
ENSRNOG00000047656	367562	Gaa	protein_coding	-0.468846	6.86605	13.4603	0.000243665	0.0150513
ENSRNOG00000021773	300050	Bop1	protein_coding	-0.471392	5.32476	14.4692	0.000142471	0.0105197
ENSRNOG00000018809	296651	Psmd5	protein_coding	-0.473123	4.84602	13.8309	0.000200018	0.0132857
ENSRNOG00000016596	266759	Hspa4	protein_coding	-0.473989	7.39114	15.6491	7.62501e-05	0.00691697
ENSRNOG00000006941	500288	Thumpd3	protein_coding	-0.474005	5.07665	17.5766	2.75961e-05	0.00342257
ENSRNOG00000037415	NA	AABR07002938.1	pseudogene	-0.477063	3.93718	18.2151	1.97305e-05	0.00265442
ENSRNOG00000007506	362495	Ndufaf4	protein_coding	-0.479469	4.94882	10.0873	0.00149294	0.0421454
ENSRNOG00000010100	301419	Tyw5	protein_coding	-0.480947	2.43123	11.4263	0.000724114	0.0288279
ENSRNOG00000010768	361959	Kpna4	protein_coding	-0.481373	5.69774	20.7635	5.19647e-06	0.00116189
ENSRNOG00000048495	679127	Rrp12	protein_coding	-0.483859	6.07868	12.5308	0.000400289	0.0204328
ENSRNOG00000016217	114300	Gtpbp4	protein_coding	-0.484985	2.24092	10.3515	0.00129369	0.03938
ENSRNOG00000014832	315994	Mapkapk3	protein_coding	-0.489502	6.14837	11.4564	0.000712474	0.0286342
ENSRNOG00000014986	298652	Ube4b	protein_coding	-0.492977	5.77955	12.6005	0.000385636	0.0200064
ENSRNOG00000004001	314548	Osgepl1	protein_coding	-0.493125	4.60027	10.9218	0.000950388	0.0336856
ENSRNOG00000021270	311441	Trmt6	protein_coding	-0.495362	3.9294	14.8842	0.000114317	0.00921213
ENSRNOG00000057352	NA	LOC100909912	lincRNA	-0.495462	3.31485	11.7035	0.000623813	0.0261985
ENSRNOG00000007519	362401	Tmem43	protein_coding	-0.499657	6.29159	15.3462	8.95029e-05	0.00763902
ENSRNOG00000001181	690032	Wdr4	protein_coding	-0.502248	3.71612	13.1836	0.000282409	0.0167374
ENSRNOG00000042776	308704	Lins1	protein_coding	-0.503103	2.58484	14.2081	0.000163667	0.0116512
ENSRNOG00000010064	170924	Abcc4	protein_coding	-0.504745	3.5714	13.0628	0.000301219	0.0175803
ENSRNOG00000014945	361055	Kpna3	protein_coding	-0.506388	6.66503	10.1302	0.00145861	0.0416464
ENSRNOG00000007034	362342	Hipk2	protein_coding	-0.507566	5.2242	15.4989	8.25544e-05	0.00720083
ENSRNOG00000016150	300994	Ifrd2	protein_coding	-0.508393	5.34172	16.1353	5.89742e-05	0.00589524
ENSRNOG00000018515	308775	Det1	protein_coding	-0.51097	3.54395	10.0689	0.00150794	0.0421454
ENSRNOG00000014119	301544	Farsb	protein_coding	-0.513108	5.51265	16.6312	4.5397e-05	0.0047413
ENSRNOG00000023086	60336	LOC100360828	protein_coding	-0.513324	2.32332	9.54184	0.0020084	0.049344
ENSRNOG00000014531	293408	Hbs1l	protein_coding	-0.51909	6.65775	12.4627	0.000415156	0.0208998
ENSRNOG00000059100	NA	AABR07073038.2	lincRNA	-0.519418	1.94724	10.9361	0.000943085	0.0336477
ENSRNOG00000000258	361402	Prmt7	protein_coding	-0.523687	4.7906	21.4091	3.71004e-06	0.000920264
ENSRNOG00000019288	307657	Ogfod1	protein_coding	-0.524164	3.54233	17.4254	2.98803e-05	0.00364885
ENSRNOG00000017447	296302	Eif2s2	protein_coding	-0.525681	6.82067	17.4633	2.92905e-05	0.00360454
ENSRNOG00000031358	NA	RGD1564469	protein_coding	-0.526361	2.64185	12.6347	0.000378659	0.0199708
ENSRNOG00000012982	310544	Map9	protein_coding	-0.528732	2.79034	10.2506	0.00136642	0.0404701
ENSRNOG00000061146	499709	Gar1	protein_coding	-0.529322	2.91536	12.498	0.000407394	0.0205967
ENSRNOG00000024437	171113	Blcap	protein_coding	-0.532107	6.04939	13.1632	0.000285504	0.016849
ENSRNOG00000014829	89820	Prmt3	protein_coding	-0.532777	4.88587	16.133	5.90453e-05	0.00589524
ENSRNOG00000028461	290556	Gnl3	protein_coding	-0.533667	5.15686	16.6355	4.5296e-05	0.0047413
ENSRNOG00000017962	291085	Serpinb6	protein_coding	-0.533732	5.85454	19.7462	8.84388e-06	0.0015604
ENSRNOG00000005608	NA	Tead4	protein_coding	-0.533868	5.75256	10.1796	0.00142	0.0410381
ENSRNOG00000025075	361615	Relt	protein_coding	-0.536481	5.66124	12.8764	0.000332753	0.0184701
ENSRNOG00000018404	292023	Aars	protein_coding	-0.536647	6.89837	17.0988	3.54848e-05	0.00405267
ENSRNOG00000025141	311502	Kiz	protein_coding	-0.542168	2.2578	12.3516	0.00044062	0.0211796
ENSRNOG00000004518	50688	Cacnb1	protein_coding	-0.548646	7.87219	19.6071	9.51147e-06	0.00160633
ENSRNOG00000005639	24208	Ar	protein_coding	-0.549125	2.36521	11.0847	0.000870443	0.0322862
ENSRNOG00000018796	85430	Herpud1	protein_coding	-0.552524	7.06119	15.4785	8.34505e-05	0.00723922
ENSRNOG00000027156	293950	Morn4	protein_coding	-0.557842	2.50442	10.7117	0.00106458	0.0357855
ENSRNOG00000047198	690068	Tatdn1	protein_coding	-0.562582	2.87926	11.5995	0.000659683	0.0273433
ENSRNOG00000051711	288064	Kpna1	protein_coding	-0.563397	6.83557	20.1364	7.2112e-06	0.00141331
ENSRNOG00000008155	366593	Dus4l	protein_coding	-0.564094	1.76502	11.9489	0.000546798	0.0241794
ENSRNOG00000003942	299507	Asnsd1	protein_coding	-0.56438	6.16231	20.3789	6.35257e-06	0.00127654
ENSRNOG00000012434	287119	Zfp598	protein_coding	-0.567088	5.73063	22.6854	1.90812e-06	0.000548536
ENSRNOG00000019476	316611	Agap1	protein_coding	-0.568957	5.38836	21.6108	3.33961e-06	0.000841529
ENSRNOG00000051232	NA	Gbe1	protein_coding	-0.57087	6.51716	9.8925	0.00165953	0.0444268
ENSRNOG00000020721	58964	Nme6	protein_coding	-0.572609	3.90341	19.2863	1.12508e-05	0.00180875
ENSRNOG00000018925	NA	AC117330.1	pseudogene	-0.578687	2.24419	12.1137	0.000500516	0.0228324
ENSRNOG00000025624	367085	Arhgap20	protein_coding	-0.582777	4.99193	9.7001	0.00184258	0.0469517
ENSRNOG00000020093	100360573	LOC100360573	protein_coding	-0.585668	2.29759	11.4816	0.000702877	0.0283202
ENSRNOG00000052247	310864	Manba	protein_coding	-0.588332	4.61067	17.7063	2.57771e-05	0.00324771
ENSRNOG00000048205	296956	Ube2h	protein_coding	-0.588528	7.39299	13.9317	0.000189572	0.0126981
ENSRNOG00000020651	293638	Cars	protein_coding	-0.589401	5.06242	18.0926	2.10414e-05	0.002807
ENSRNOG00000012582	116636	Eif4ebp1	protein_coding	-0.596223	6.2675	18.9525	1.34014e-05	0.00198
ENSRNOG00000018421	361594	Aen	protein_coding	-0.598712	4.14632	19.6543	9.2793e-06	0.00159035
ENSRNOG00000010921	363017	Taf1d	protein_coding	-0.608173	2.33797	12.5105	0.000404676	0.0205247
ENSRNOG00000019525	291671	Hspa9	protein_coding	-0.61068	7.96069	14.0215	0.000180728	0.0123666
ENSRNOG00000007213	313047	Yars	protein_coding	-0.614237	5.65456	19.1921	1.18204e-05	0.00185791
ENSRNOG00000019332	363195	Gtpbp2	protein_coding	-0.614619	5.43638	24.8642	6.15136e-07	0.000244132
ENSRNOG00000018375	171145	Eif2b3	protein_coding	-0.616357	3.83155	22.7524	1.8427e-06	0.000548536
ENSRNOG00000038025	291317	Rpp38	protein_coding	-0.619433	2.62069	19.7245	8.94465e-06	0.0015604
ENSRNOG00000018410	297416	Nfu1	protein_coding	-0.61955	4.91925	23.2759	1.40347e-06	0.000445601
ENSRNOG00000018969	295228	Gpatch4	protein_coding	-0.621575	3.20715	18.3298	1.85778e-05	0.00254243
ENSRNOG00000017647	311414	Zc3h8	protein_coding	-0.626818	3.05885	14.0794	0.000175249	0.0122021
ENSRNOG00000004821	299940	Sntb1	protein_coding	-0.627505	4.39528	14.8313	0.000117567	0.00937877
ENSRNOG00000019996	25027	Slc16a1	protein_coding	-0.632807	6.49023	11.0595	0.000882362	0.0324248
ENSRNOG00000012864	498013	Ern1	protein_coding	-0.644052	4.98206	23.4354	1.29178e-06	0.000418512
ENSRNOG00000014188	290686	Tma16	protein_coding	-0.647271	1.34975	10.3663	0.00128335	0.0393304
ENSRNOG00000047895	679091	Mettl1	protein_coding	-0.648195	3.2912	18.5138	1.68683e-05	0.0023642
ENSRNOG00000013744	361624	Akip1	protein_coding	-0.648311	3.60326	15.6775	7.5113e-05	0.00691697
ENSRNOG00000050997	29596	Ifrd1	protein_coding	-0.650014	5.25062	15.7165	7.35795e-05	0.00687103
ENSRNOG00000014616	306804	Iars	protein_coding	-0.65256	5.61706	28.5366	9.1942e-08	5.83832e-05
ENSRNOG00000017852	291556	Nars	protein_coding	-0.652952	6.43146	30.762	2.91696e-08	2.10486e-05
ENSRNOG00000025459	299851	Mars	protein_coding	-0.653362	6.41812	20.8335	5.00983e-06	0.00115262
ENSRNOG00000061312	292404	Phf10	protein_coding	-0.676715	5.28464	22.3182	2.31005e-06	0.000632277
ENSRNOG00000007999	286965	Abra	protein_coding	-0.677517	7.36105	11.2643	0.000790132	0.0305191
ENSRNOG00000023376	361293	Riok3	protein_coding	-0.678372	6.30186	25.6189	4.15937e-07	0.000173763
ENSRNOG00000013719	295394	Dph5	protein_coding	-0.681682	3.27824	15.3124	9.11168e-05	0.00769404
ENSRNOG00000056332	362058	Miga1	protein_coding	-0.682062	1.96706	12.1865	0.00048137	0.0222792
ENSRNOG00000021552	317237	Uprt	protein_coding	-0.690271	2.63225	11.0073	0.000907526	0.0331195
ENSRNOG00000002393	289352	Eprs	protein_coding	-0.691185	7.32909	19.6466	9.31669e-06	0.00159035
ENSRNOG00000054017	64627	RGD1562378	protein_coding	-0.693913	3.67305	19.3609	1.08201e-05	0.00177081
ENSRNOG00000021144	25301	Cebpg	protein_coding	-0.698527	5.88805	30.7755	2.89676e-08	2.10486e-05
ENSRNOG00000020255	266975	Sars	protein_coding	-0.704522	6.85247	25.7661	3.85399e-07	0.000169597
ENSRNOG00000011668	114519	Nfil3	protein_coding	-0.705745	5.39462	13.9797	0.000184792	0.0125905
ENSRNOG00000029529	102551435	LOC102551435	protein_coding	-0.707631	2.6876	16.6317	4.53852e-05	0.0047413
ENSRNOG00000018487	50567	Slc3a2	protein_coding	-0.711335	6.73537	20.7877	5.13102e-06	0.00116189
ENSRNOG00000054031	NA	LOC102549726	lincRNA	-0.71273	2.29105	10.4	0.00126017	0.0391208
ENSRNOG00000002831	287631	Wfikkn2	protein_coding	-0.724787	3.03581	9.60565	0.0019398	0.048267
ENSRNOG00000021579	362359	Mpp6	protein_coding	-0.735081	5.21153	14.2527	0.000159831	0.0116157
ENSRNOG00000007964	297822	Tp53inp1	protein_coding	-0.740119	4.14186	11.7213	0.000617896	0.026088
ENSRNOG00000011052	297113	Gars	protein_coding	-0.752162	6.50371	28.8863	7.67551e-08	5.07703e-05
ENSRNOG00000010682	84360	Clcn3	protein_coding	-0.754415	5.29931	20.0286	7.62929e-06	0.00144185
ENSRNOG00000004500	24577	Myc	protein_coding	-0.772979	4.34774	13.1231	0.000291683	0.0170866
ENSRNOG00000020938	171071	Ppp1r15a	protein_coding	-0.777443	6.3126	17.8948	2.33459e-05	0.00301314
ENSRNOG00000003546	302965	Tnfrsf12a	protein_coding	-0.778947	5.08985	10.3984	0.00126124	0.0391208
ENSRNOG00000000850	55939	Apom	protein_coding	-0.781069	-0.96553	10.5088	0.00118808	0.0378732
ENSRNOG00000010345	500068	Ssmem1	protein_coding	-0.790404	0.926132	9.94013	0.00161714	0.0435859
ENSRNOG00000007100	362331	Ccdc136	protein_coding	-0.800694	4.48348	26.7628	2.30018e-07	0.000117791
ENSRNOG00000046502	170916	Lonp1	protein_coding	-0.800741	7.04914	22.6936	1.89998e-06	0.000548536
ENSRNOG00000042601	NA	Zglp1	protein_coding	-0.804346	-1.18957	10.3244	0.00131281	0.0395058
ENSRNOG00000010819	294993	Hspa4l	protein_coding	-0.805008	2.00142	17.756	2.5113e-05	0.00318935
ENSRNOG00000037124	296118	Fam227b	protein_coding	-0.8145	1.88739	14.9758	0.000108899	0.00891123
ENSRNOG00000007088	314879	Xpot	protein_coding	-0.82586	5.22471	24.2958	8.26191e-07	0.000291462
ENSRNOG00000018536	NA	Pck2	protein_coding	-0.829612	2.91649	16.6373	4.52524e-05	0.0047413
ENSRNOG00000053577	300644	Gramd1b	protein_coding	-0.82996	4.33663	22.9766	1.63984e-06	0.00051044
ENSRNOG00000025160	365924	Tmem56	protein_coding	-0.842471	3.07302	11.1239	0.000852241	0.0318745
ENSRNOG00000057527	NA	RNase_MRP	ribozyme	-0.853753	-0.368782	13.4994	0.000238639	0.0149149
ENSRNOG00000021691	100036765	Ccdc92	protein_coding	-0.865955	4.49284	13.8078	0.000202492	0.013394
ENSRNOG00000023085	362818	Pmel	protein_coding	-0.870726	-0.641185	11.9114	0.000557905	0.0243298
ENSRNOG00000062049	NA	Rn60_10_0923.1	antisense	-0.871666	-0.716427	11.4252	0.000724557	0.0288279
ENSRNOG00000029394	NA	Dusp8	protein_coding	-0.875398	3.82856	13.4089	0.000250433	0.0152323
ENSRNOG00000020385	286922	Fads3	protein_coding	-0.884103	3.63166	16.8884	3.96423e-05	0.00442706
ENSRNOG00000009734	286921	Akr1b10	protein_coding	-0.897371	2.70041	12.0746	0.000511133	0.0229865
ENSRNOG00000013961	290596	Ghitm	protein_coding	-0.904797	8.60977	27.5301	1.54668e-07	8.46674e-05
ENSRNOG00000013484	24421	Gsta1	protein_coding	-0.920444	2.60469	20.0975	7.3594e-06	0.00142476
ENSRNOG00000036682	NA	Pycr1	protein_coding	-0.920726	2.82261	14.6377	0.000130281	0.00989574
ENSRNOG00000017428	29456	Map1b	protein_coding	-0.95316	5.60757	19.2133	1.16895e-05	0.00185571
ENSRNOG00000005615	25112	Gadd45a	protein_coding	-1.04674	6.48005	15.9562	6.4826e-05	0.00627508
ENSRNOG00000033803	81770	LOC100360781	protein_coding	-1.0525	-0.897258	12.2243	0.000471713	0.0220898
ENSRNOG00000062112	NA	Rn60_16_0648.2	antisense	-1.08169	-1.42853	12.9586	0.000318453	0.0178545
ENSRNOG00000010134	192272	Acot2	protein_coding	-1.08468	5.57048	11.4829	0.000702409	0.0283202
ENSRNOG00000019484	116509	Slc6a9	protein_coding	-1.10427	2.263	14.8002	0.000119521	0.00948697
ENSRNOG00000055259	308431	Phldb3	protein_coding	-1.14991	1.94596	20.0377	7.59285e-06	0.00144185
ENSRNOG00000019325	360967	Rnf185	protein_coding	-1.18252	5.62835	40.3707	2.10067e-10	2.77902e-07
ENSRNOG00000023337	29751	Sema3a	protein_coding	-1.18659	1.88788	13.856	0.000197364	0.0131645
ENSRNOG00000045644	684762	LOC684762	protein_coding	-1.2154	-0.105334	17.2343	3.30417e-05	0.00394388
ENSRNOG00000058515	NA	AABR07054460.4	lincRNA	-1.26999	-0.121275	20.4698	6.05797e-06	0.0012654
ENSRNOG00000003463	78968	Srebf1	protein_coding	-1.27694	6.83604	29.3139	6.15522e-08	4.24844e-05
ENSRNOG00000002218	305234	Stbd1	protein_coding	-1.29702	7.8917	60.0704	9.15258e-15	7.26486e-11
ENSRNOG00000009425	29348	Fgf7	protein_coding	-1.30012	2.60664	51.5875	6.84754e-13	2.71762e-09
ENSRNOG00000033262	362835	Reep6	protein_coding	-1.31173	1.8852	12.0958	0.000505349	0.0228599
ENSRNOG00000020060	282840	Atf5	protein_coding	-1.33029	6.07154	23.8647	1.03351e-06	0.000349084
ENSRNOG00000016760	291965	Kctd19	protein_coding	-1.35245	-1.13447	14.84	0.000117027	0.00937877
ENSRNOG00000004753	499903	Napb	protein_coding	-1.38385	1.22089	16.2272	5.6183e-05	0.00568092
ENSRNOG00000043390	NA	Samd12	protein_coding	-1.38508	0.354406	33.5257	7.03303e-09	6.56761e-06
ENSRNOG00000020444	114245	Hcn3	protein_coding	-1.41772	-2.49779	10.3431	0.0012996	0.03938
ENSRNOG00000019328	58835	Phgdh	protein_coding	-1.42398	3.24679	9.9024	0.00165063	0.0444133
ENSRNOG00000048122	24828	Hist1h2aa	protein_coding	-1.45135	-2.0422	12.0516	0.00051747	0.0231404
ENSRNOG00000019963	301255	Spats1	protein_coding	-1.47792	0.838138	18.9888	1.31487e-05	0.00198
ENSRNOG00000018327	309071	Fank1	protein_coding	-1.47947	-2.65704	10.1855	0.0014155	0.0410056
ENSRNOG00000054795	NA	AABR07041096.1	lincRNA	-1.51007	-0.229545	9.51897	0.00203359	0.0495495
ENSRNOG00000053400	79126	Cfi	protein_coding	-1.5958	0.0955728	17.2031	3.35887e-05	0.00397305
ENSRNOG00000061101	NA	Ripply1	protein_coding	-1.6481	0.760909	14.5692	0.000135107	0.010165
ENSRNOG00000033697	114555	Casp4	protein_coding	-1.72629	4.39494	18.8418	1.42022e-05	0.00203117
ENSRNOG00000006350	NA	Tle6	protein_coding	-1.74923	-2.72513	10.0975	0.00148469	0.0420134
ENSRNOG00000059748	64646	Hist1h2ac	protein_coding	-1.7601	-2.0546	17.1021	3.54235e-05	0.00405267
ENSRNOG00000003143	303395	RGD1310166	protein_coding	-1.81985	-2.32251	12.6523	0.000375102	0.0199708
ENSRNOG00000007546	25612	Asns	protein_coding	-1.84198	4.27579	17.1919	3.37866e-05	0.00397305
ENSRNOG00000055078	24307	Cyp4b1	protein_coding	-1.87509	4.9067	32.1345	1.43856e-08	1.20196e-05
ENSRNOG00000042785	502988	Sesn2	protein_coding	-1.92627	4.96395	37.3229	1.00105e-09	1.13511e-06
ENSRNOG00000015279	295322	Vtcn1	protein_coding	-1.92754	2.93318	19.8865	8.21806e-06	0.00149956
ENSRNOG00000050419	79253	Avil	protein_coding	-1.96204	0.951218	27.7936	1.34969e-07	7.93568e-05
ENSRNOG00000054495	300920	Cldn2	protein_coding	-2.04036	1.11121	25.4776	4.47559e-07	0.000182179
ENSRNOG00000055803	NA	AABR07047840.1	lincRNA	-2.07268	-2.64694	9.54361	0.00200647	0.049344
ENSRNOG00000032745	266730	Slc17a3	protein_coding	-2.08373	-1.60755	11.9632	0.000542614	0.0240614
ENSRNOG00000005343	NA	Esr2	protein_coding	-2.11912	-2.48804	12.7019	0.000365292	0.0196577
ENSRNOG00000056375	NA	AABR07072559.2	lincRNA	-2.12511	-1.99904	15.5857	7.8847e-05	0.00697416
ENSRNOG00000054373	NA	AABR07000484.1	lincRNA	-2.14184	-2.42823	17.3286	3.1442e-05	0.00381025
ENSRNOG00000014970	500571	Kif17	protein_coding	-2.15141	-0.717861	26.0112	3.39449e-07	0.000153964
ENSRNOG00000010210	310392	Slc7a11	protein_coding	-2.27746	0.379225	16.6546	4.4842e-05	0.0047413
ENSRNOG00000004133	29485	Slc7a3	protein_coding	-2.33839	1.05752	11.1581	0.000836653	0.0314736
ENSRNOG00000025848	474348	Sspo	protein_coding	-2.39556	1.10784	39.5418	3.2111e-10	3.92124e-07
ENSRNOG00000001714	288026	Atp13a4	protein_coding	-2.44405	-0.354698	20.5135	5.92107e-06	0.00125441
ENSRNOG00000028362	NA	Unc80	protein_coding	-2.57611	-1.6039	16.8772	3.98784e-05	0.00442706
ENSRNOG00000027383	498456	Sntn	protein_coding	-2.7205	-1.90571	21.3156	3.89554e-06	0.000951411
ENSRNOG00000052902	NA	AABR07030598.1	lincRNA	-2.76499	-2.8603	9.58531	0.0019614	0.048647
ENSRNOG00000007003	315162	Mei1	protein_coding	-2.80988	-0.854001	30.8659	2.76492e-08	2.10486e-05
ENSRNOG00000059081	NA	AABR07026032.3	lincRNA	-2.87026	-0.302839	44.7602	2.22699e-11	3.21395e-08
ENSRNOG00000054809	NA	AABR07026032.1	lincRNA	-3.01354	-0.896712	47.6398	5.12183e-12	1.16156e-08
ENSRNOG00000028064	500577	Fhad1	protein_coding	-3.01582	0.617155	34.8889	3.49062e-09	3.69424e-06
ENSRNOG00000027331	317498	Ppef1	protein_coding	-3.08812	0.673816	48.2808	3.69348e-12	9.77234e-09
ENSRNOG00000029830	399475	Adm2	protein_coding	-3.12726	-1.65647	21.9963	2.73178e-06	0.000710934
ENSRNOG00000053769	266770	Soat2	protein_coding	-3.14075	-0.906321	21.2233	4.08766e-06	0.000983205
ENSRNOG00000005382	NA	Rn50_7_1158.1	processed_transcript	-3.18135	-3.5621	16.6385	4.52225e-05	0.0047413
ENSRNOG00000007319	246273	Trib3	protein_coding	-3.52796	4.24263	27.4302	1.62872e-07	8.61863e-05
ENSRNOG00000024283	502976	RGD1561212	protein_coding	-3.84371	-2.96214	24.7131	6.65302e-07	0.000247488
ENSRNOG00000015671	292124	Tectb	protein_coding	-3.87281	0.999294	45.1028	1.86954e-11	3.17736e-08
ENSRNOG00000020995	81919	Fut1	protein_coding	-4.05871	1.04247	28.0714	1.16919e-07	7.13879e-05
ENSRNOG00000047100	367975	LOC367975	protein_coding	-4.0632	-2.85032	18.9439	1.34621e-05	0.00198
ENSRNOG00000007601	83711	Inhbe	protein_coding	-4.88355	0.285978	32.8202	1.0109e-08	8.91554e-06
ENSRNOG00000020990	170580	Fgf21	protein_coding	-4.98945	2.51852	45.5744	1.46947e-11	2.91598e-08
ENSRNOG00000054322	NA	AABR07025051.3	pseudogene	-6.57915	-2.82482	48.7085	2.96983e-12	9.42922e-09

## Sheet: regulated p < 0.005
cutoff for linear 1.5 FC are 0.58 and -0.58											upreg by at least 1.5
											down reg by at least 1.5
ensembl_gene_id	entrezgene	external_gene_name	gene_biotype	logFC	logCPM	LR	PValue	FDR	linear FC		ensembl_gene_id	entrezgene	external_gene_name	gene_biotype	logFC	logCPM	LR	PValue	FDR	linear FC
ENSRNOG00000003260	65035	Nr1i3	protein_coding	8.93669	3.51798	98.1953	3.79086e-23	6.01799e-19	490.017		ENSRNOG00000003260	65035	Nr1i3	protein_coding	8.93669	3.51798	98.1953	3.79086e-23	6.01799e-19	490.017
ENSRNOG00000054420	24873	Vdr	protein_coding	8.56261	9.24072	57.3587	3.63161e-14	1.92173e-10	378.097		ENSRNOG00000054420	24873	Vdr	protein_coding	8.56261	9.24072	57.3587	3.63161e-14	1.92173e-10	378.097
ENSRNOG00000032728	689230	LOC689230	protein_coding	6.23024	-2.20268	44.9693	2.00148e-11	3.17736e-08	75.0738		ENSRNOG00000032728	689230	LOC689230	protein_coding	6.23024	-2.20268	44.9693	2.00148e-11	3.17736e-08	75.0738
ENSRNOG00000013245	286960	LOC286960	protein_coding	3.63179	-2.04742	16.9957	3.74636e-05	0.00421798	12.3959		ENSRNOG00000013245	286960	LOC286960	protein_coding	3.63179	-2.04742	16.9957	3.74636e-05	0.00421798	12.3959
ENSRNOG00000028043	171551	Cxcl3	protein_coding	3.50394	-2.68834	23.5098	1.24279e-06	0.000411026	11.3446		ENSRNOG00000028043	171551	Cxcl3	protein_coding	3.50394	-2.68834	23.5098	1.24279e-06	0.000411026	11.3446
ENSRNOG00000042317	688750	Cd209f	protein_coding	2.87395	-1.83353	15.9903	6.3668e-05	0.00620079	7.33069		ENSRNOG00000042317	688750	Cd209f	protein_coding	2.87395	-1.83353	15.9903	6.3668e-05	0.00620079	7.33069
ENSRNOG00000047960	367915	Rab9b	protein_coding	2.8529	-0.604067	34.5247	4.20876e-09	4.17587e-06	7.22454		ENSRNOG00000047960	367915	Rab9b	protein_coding	2.8529	-0.604067	34.5247	4.20876e-09	4.17587e-06	7.22454
ENSRNOG00000023177	307810	Esrp2	protein_coding	2.60166	-2.63785	9.62723	0.00191713	0.0479283	6.06984		ENSRNOG00000023177	307810	Esrp2	protein_coding	2.60166	-2.63785	9.62723	0.00191713	0.0479283	6.06984
ENSRNOG00000053427	NA	AABR07003167.1	lincRNA	2.56909	-2.31484	17.9362	2.28436e-05	0.00297247	5.93434		ENSRNOG00000053427	NA	AABR07003167.1	lincRNA	2.56909	-2.31484	17.9362	2.28436e-05	0.00297247	5.93434
ENSRNOG00000025238	690479	Bpifb5	protein_coding	2.37413	-1.96664	24.6985	6.70362e-07	0.000247488	5.18423		ENSRNOG00000025238	690479	Bpifb5	protein_coding	2.37413	-1.96664	24.6985	6.70362e-07	0.000247488	5.18423
ENSRNOG00000015468	499926	Bpifb1	protein_coding	2.33747	-1.44067	26.071	3.2909e-07	0.000153656	5.05415		ENSRNOG00000015468	499926	Bpifb1	protein_coding	2.33747	-1.44067	26.071	3.2909e-07	0.000153656	5.05415
ENSRNOG00000000871	84349	Cd40lg	protein_coding	2.13627	-0.819383	19.1337	1.21874e-05	0.00189681	4.39625		ENSRNOG00000000871	84349	Cd40lg	protein_coding	2.13627	-0.819383	19.1337	1.21874e-05	0.00189681	4.39625
ENSRNOG00000017376	365769	Il21	protein_coding	2.13368	-2.45245	11.0648	0.000879839	0.0324071	4.38836		ENSRNOG00000017376	365769	Il21	protein_coding	2.13368	-2.45245	11.0648	0.000879839	0.0324071	4.38836
ENSRNOG00000010663	501047	Col6a5	protein_coding	2.09765	0.336722	19.9832	7.81258e-06	0.00145911	4.28013		ENSRNOG00000010663	501047	Col6a5	protein_coding	2.09765	0.336722	19.9832	7.81258e-06	0.00145911	4.28013
ENSRNOG00000018982	316077	Entpd3	protein_coding	2.09655	-2.06063	9.63317	0.00191094	0.047849	4.27687		ENSRNOG00000018982	316077	Entpd3	protein_coding	2.09655	-2.06063	9.63317	0.00191094	0.047849	4.27687
ENSRNOG00000038539	246296	Lrrc15	protein_coding	2.08231	-0.677194	8.68761	0.0032038	0.0628681	4.23486		ENSRNOG00000038539	246296	Lrrc15	protein_coding	2.08231	-0.677194	8.68761	0.0032038	0.0628681	4.23486
ENSRNOG00000021345	287222	Timd2	protein_coding	2.01511	-0.0740111	8.3136	0.00393494	0.0701156	4.04211		ENSRNOG00000021345	287222	Timd2	protein_coding	2.01511	-0.0740111	8.3136	0.00393494	0.0701156	4.04211
ENSRNOG00000010085	290485	Cldn10	protein_coding	2.00348	-2.95727	12.6059	0.000384523	0.0200064	4.00965		ENSRNOG00000010085	290485	Cldn10	protein_coding	2.00348	-2.95727	12.6059	0.000384523	0.0200064	4.00965
ENSRNOG00000046663	116591	LOC100911825	protein_coding	1.98441	-0.766887	19.4768	1.01828e-05	0.0017016	3.957		ENSRNOG00000046663	116591	LOC100911825	protein_coding	1.98441	-0.766887	19.4768	1.01828e-05	0.0017016	3.957
ENSRNOG00000047367	688292	Card14	protein_coding	1.97854	0.449116	9.66759	0.00187547	0.047334	3.94095		ENSRNOG00000047367	688292	Card14	protein_coding	1.97854	0.449116	9.66759	0.00187547	0.047334	3.94095
ENSRNOG00000060203	NA	SNORD113	snoRNA	1.97661	-2.62576	8.95412	0.00276844	0.0582357	3.93567		ENSRNOG00000060203	NA	SNORD113	snoRNA	1.97661	-2.62576	8.95412	0.00276844	0.0582357	3.93567
ENSRNOG00000034290	298006	Ccl21	protein_coding	1.95587	3.98674	15.9942	6.35373e-05	0.00620079	3.8795		ENSRNOG00000034290	298006	Ccl21	protein_coding	1.95587	3.98674	15.9942	6.35373e-05	0.00620079	3.8795
ENSRNOG00000004870	304775	Dyrk3	protein_coding	1.95439	-2.65053	13.7739	0.000206176	0.0134914	3.87552		ENSRNOG00000004870	304775	Dyrk3	protein_coding	1.95439	-2.65053	13.7739	0.000206176	0.0134914	3.87552
ENSRNOG00000002734	NA	AABR07042077.1	pseudogene	1.93569	1.82558	15.8256	6.94581e-05	0.00664744	3.82561		ENSRNOG00000002734	NA	AABR07042077.1	pseudogene	1.93569	1.82558	15.8256	6.94581e-05	0.00664744	3.82561
ENSRNOG00000059277	NA	SNORD113	snoRNA	1.90786	-1.3051	10.0764	0.00150179	0.0421454	3.75253		ENSRNOG00000059277	NA	SNORD113	snoRNA	1.90786	-1.3051	10.0764	0.00150179	0.0421454	3.75253
ENSRNOG00000061248	NA	SNORD113	snoRNA	1.87333	-1.75982	8.69871	0.00318436	0.0626264	3.66376		ENSRNOG00000061248	NA	SNORD113	snoRNA	1.87333	-1.75982	8.69871	0.00318436	0.0626264	3.66376
ENSRNOG00000000156	65049	LOC100911486	protein_coding	1.87303	-2.52163	12.1668	0.000486475	0.0223849	3.66302		ENSRNOG00000000156	65049	LOC100911486	protein_coding	1.87303	-2.52163	12.1668	0.000486475	0.0223849	3.66302
ENSRNOG00000006319	100124593	Cxcr6	protein_coding	1.8624	0.592149	20.417	6.22742e-06	0.00126744	3.63612		ENSRNOG00000006319	100124593	Cxcr6	protein_coding	1.8624	0.592149	20.417	6.22742e-06	0.00126744	3.63612
ENSRNOG00000061182	65191	Gabre	protein_coding	1.84754	-1.77299	12.4391	0.00042044	0.0209231	3.59886		ENSRNOG00000061182	65191	Gabre	protein_coding	1.84754	-1.77299	12.4391	0.00042044	0.0209231	3.59886
ENSRNOG00000030486	307305	Prdm6	protein_coding	1.78631	-1.95359	8.29704	0.00397098	0.0701997	3.44932		ENSRNOG00000030486	307305	Prdm6	protein_coding	1.78631	-1.95359	8.29704	0.00397098	0.0701997	3.44932
ENSRNOG00000009253	315510	Igsf9b	protein_coding	1.78128	-0.133382	13.557	0.000231423	0.0147134	3.4373		ENSRNOG00000009253	315510	Igsf9b	protein_coding	1.78128	-0.133382	13.557	0.000231423	0.0147134	3.4373
ENSRNOG00000058538	NA	AABR07002001.1	protein_coding	1.7742	0.248438	8.56423	0.00342831	0.0650233	3.42049		ENSRNOG00000058538	NA	AABR07002001.1	protein_coding	1.7742	0.248438	8.56423	0.00342831	0.0650233	3.42049
ENSRNOG00000002978	25385	Faslg	protein_coding	1.70798	-0.723143	14.723	0.000124517	0.00971097	3.26704		ENSRNOG00000002978	25385	Faslg	protein_coding	1.70798	-0.723143	14.723	0.000124517	0.00971097	3.26704
ENSRNOG00000010994	282821	Has1	protein_coding	1.69345	-0.450553	11.3035	0.000773594	0.030174	3.23429		ENSRNOG00000010994	282821	Has1	protein_coding	1.69345	-0.450553	11.3035	0.000773594	0.030174	3.23429
ENSRNOG00000000515	29513	Mapk13	protein_coding	1.67915	-0.858615	11.5217	0.000687877	0.0280721	3.2024		ENSRNOG00000000515	29513	Mapk13	protein_coding	1.67915	-0.858615	11.5217	0.000687877	0.0280721	3.2024
ENSRNOG00000022859	301229	Trem1	protein_coding	1.61374	1.36279	8.96234	0.00275602	0.0581616	3.06044		ENSRNOG00000022859	301229	Trem1	protein_coding	1.61374	1.36279	8.96234	0.00275602	0.0581616	3.06044
ENSRNOG00000053272	89824	Chi3l1	protein_coding	1.597	4.01573	8.76615	0.00306872	0.0612009	3.02514		ENSRNOG00000053272	89824	Chi3l1	protein_coding	1.597	4.01573	8.76615	0.00306872	0.0612009	3.02514
ENSRNOG00000015746	307900	Kcng4	protein_coding	1.5841	-0.190596	13.2371	0.00027446	0.0165667	2.9982		ENSRNOG00000015746	307900	Kcng4	protein_coding	1.5841	-0.190596	13.2371	0.00027446	0.0165667	2.9982
ENSRNOG00000032991	301510	Rufy4	protein_coding	1.58206	-2.72629	8.18026	0.00423488	0.0725229	2.99397		ENSRNOG00000032991	301510	Rufy4	protein_coding	1.58206	-2.72629	8.18026	0.00423488	0.0725229	2.99397
ENSRNOG00000009465	310552	Sfrp2	protein_coding	1.58004	3.37326	11.2855	0.000781151	0.0303941	2.98978		ENSRNOG00000009465	310552	Sfrp2	protein_coding	1.58004	3.37326	11.2855	0.000781151	0.0303941	2.98978
ENSRNOG00000004964	29496	Erbb3	protein_coding	1.57761	4.10637	10.815	0.00100683	0.0345214	2.98475		ENSRNOG00000004964	29496	Erbb3	protein_coding	1.57761	4.10637	10.815	0.00100683	0.0345214	2.98475
ENSRNOG00000037331	690492	Cd33	protein_coding	1.56539	2.12089	12.8269	0.000341662	0.0186774	2.95957		ENSRNOG00000037331	690492	Cd33	protein_coding	1.56539	2.12089	12.8269	0.000341662	0.0186774	2.95957
ENSRNOG00000015024	308022	Mcoln3	protein_coding	1.53577	-1.02608	11.1234	0.00085245	0.0318745	2.89943		ENSRNOG00000015024	308022	Mcoln3	protein_coding	1.53577	-1.02608	11.1234	0.00085245	0.0318745	2.89943
ENSRNOG00000052510	316527	Wnt10a	protein_coding	1.52733	-1.06286	10.7372	0.00105005	0.0356185	2.88252		ENSRNOG00000052510	316527	Wnt10a	protein_coding	1.52733	-1.06286	10.7372	0.00105005	0.0356185	2.88252
ENSRNOG00000010106	366333	Faxc	protein_coding	1.51979	-2.84608	8.36983	0.00381501	0.0686659	2.8675		ENSRNOG00000010106	366333	Faxc	protein_coding	1.51979	-2.84608	8.36983	0.00381501	0.0686659	2.8675
ENSRNOG00000011205	25542	Ccl3	protein_coding	1.49724	1.26112	8.26098	0.00405062	0.0711322	2.82303		ENSRNOG00000011205	25542	Ccl3	protein_coding	1.49724	1.26112	8.26098	0.00405062	0.0711322	2.82303
ENSRNOG00000005825	25211	Lyz2	protein_coding	1.48266	8.82774	10.0045	0.00156159	0.0427785	2.79464		ENSRNOG00000005825	25211	Lyz2	protein_coding	1.48266	8.82774	10.0045	0.00156159	0.0427785	2.79464
ENSRNOG00000024986	500152	Mmrn1	protein_coding	1.48115	1.25961	9.75695	0.00178646	0.0462259	2.79171		ENSRNOG00000024986	500152	Mmrn1	protein_coding	1.48115	1.25961	9.75695	0.00178646	0.0462259	2.79171
ENSRNOG00000019584	114587	Dlk1	protein_coding	1.46902	5.75283	12.3807	0.000433798	0.0211796	2.76834		ENSRNOG00000019584	114587	Dlk1	protein_coding	1.46902	5.75283	12.3807	0.000433798	0.0211796	2.76834
ENSRNOG00000022242	246759	Cxcl9	protein_coding	1.46238	6.80927	10.8333	0.000996913	0.0344793	2.75563		ENSRNOG00000022242	246759	Cxcl9	protein_coding	1.46238	6.80927	10.8333	0.000996913	0.0344793	2.75563
ENSRNOG00000046452	289211	Fcgr2b	protein_coding	1.45307	2.92892	12.8633	0.000335083	0.0184723	2.73789		ENSRNOG00000046452	289211	Fcgr2b	protein_coding	1.45307	2.92892	12.8633	0.000335083	0.0184723	2.73789
ENSRNOG00000021441	24718	Reln	protein_coding	1.44814	0.140433	12.4529	0.000417339	0.0208998	2.72855		ENSRNOG00000021441	24718	Reln	protein_coding	1.44814	0.140433	12.4529	0.000417339	0.0208998	2.72855
ENSRNOG00000013641	266714	Myo7a	protein_coding	1.44639	1.42695	9.8392	0.00170832	0.0453504	2.72525		ENSRNOG00000013641	266714	Myo7a	protein_coding	1.44639	1.42695	9.8392	0.00170832	0.0453504	2.72525
ENSRNOG00000006631	296789	Sema3e	protein_coding	1.44402	-1.13829	9.70638	0.00183629	0.0469517	2.72077		ENSRNOG00000006631	296789	Sema3e	protein_coding	1.44402	-1.13829	9.70638	0.00183629	0.0469517	2.72077
ENSRNOG00000012779	498638	Msr1	protein_coding	1.44375	3.18775	10.0577	0.00151716	0.0422646	2.72028		ENSRNOG00000012779	498638	Msr1	protein_coding	1.44375	3.18775	10.0577	0.00151716	0.0422646	2.72028
ENSRNOG00000051691	363677	Gjd3	protein_coding	1.43386	-1.64187	11.4189	0.000727017	0.0288471	2.70169		ENSRNOG00000051691	363677	Gjd3	protein_coding	1.43386	-1.64187	11.4189	0.000727017	0.0288471	2.70169
ENSRNOG00000018251	291327	Mrc1	protein_coding	1.42237	5.33303	14.0357	0.000179372	0.0123666	2.68025		ENSRNOG00000018251	291327	Mrc1	protein_coding	1.42237	5.33303	14.0357	0.000179372	0.0123666	2.68025
ENSRNOG00000057101	NA	AABR07050652.1	lincRNA	1.41891	-1.76386	9.3925	0.00217875	0.0509498	2.67384		ENSRNOG00000057101	NA	AABR07050652.1	lincRNA	1.41891	-1.76386	9.3925	0.00217875	0.0509498	2.67384
ENSRNOG00000010253	312701	Cd163	protein_coding	1.41571	4.44686	12.9757	0.000315554	0.0178545	2.6679		ENSRNOG00000010253	312701	Cd163	protein_coding	1.41571	4.44686	12.9757	0.000315554	0.0178545	2.6679
ENSRNOG00000053140	NA	AABR07027866.1	pseudogene	1.40792	-2.35115	10.6377	0.00110806	0.0363438	2.65355		ENSRNOG00000053140	NA	AABR07027866.1	pseudogene	1.40792	-2.35115	10.6377	0.00110806	0.0363438	2.65355
ENSRNOG00000039504	360919	LOC360919	protein_coding	1.3745	-2.4092	9.51522	0.00203775	0.0495495	2.59278		ENSRNOG00000039504	360919	LOC360919	protein_coding	1.3745	-2.4092	9.51522	0.00203775	0.0495495	2.59278
ENSRNOG00000021902	497856	Rmi2	protein_coding	1.37341	-1.62234	10.8872	0.000968312	0.0338589	2.59082		ENSRNOG00000021902	497856	Rmi2	protein_coding	1.37341	-1.62234	10.8872	0.000968312	0.0338589	2.59082
ENSRNOG00000025184	315866	Prss35	protein_coding	1.36744	-2.09983	9.12839	0.00251674	0.0558006	2.58013		ENSRNOG00000025184	315866	Prss35	protein_coding	1.36744	-2.09983	9.12839	0.00251674	0.0558006	2.58013
ENSRNOG00000019216	171333	Il12rb1	protein_coding	1.36218	0.510213	8.92054	0.0028198	0.0587696	2.57073		ENSRNOG00000019216	171333	Il12rb1	protein_coding	1.36218	0.510213	8.92054	0.0028198	0.0587696	2.57073
ENSRNOG00000013917	310448	Igsf10	protein_coding	1.35738	3.30011	18.9251	1.3595e-05	0.00198	2.56219		ENSRNOG00000013917	310448	Igsf10	protein_coding	1.35738	3.30011	18.9251	1.3595e-05	0.00198	2.56219
ENSRNOG00000008930	252878	Tnfsf15	protein_coding	1.33875	-1.77302	8.04182	0.00457095	0.0748037	2.52932		ENSRNOG00000008930	252878	Tnfsf15	protein_coding	1.33875	-1.77302	8.04182	0.00457095	0.0748037	2.52932
ENSRNOG00000017819	60350	Cd14	protein_coding	1.33607	4.08241	12.8323	0.000340684	0.0186774	2.52463		ENSRNOG00000017819	60350	Cd14	protein_coding	1.33607	4.08241	12.8323	0.000340684	0.0186774	2.52463
ENSRNOG00000046699	84386	Slpi	protein_coding	1.33372	5.14433	9.64148	0.00190232	0.0477837	2.52052		ENSRNOG00000046699	84386	Slpi	protein_coding	1.33372	5.14433	9.64148	0.00190232	0.0477837	2.52052
ENSRNOG00000048567	684015	Ankmy1	protein_coding	1.33202	-2.25309	8.62131	0.00332253	0.0642235	2.51755		ENSRNOG00000048567	684015	Ankmy1	protein_coding	1.33202	-2.25309	8.62131	0.00332253	0.0642235	2.51755
ENSRNOG00000017063	83517	Fcna	protein_coding	1.32062	4.14226	18.9359	1.35184e-05	0.00198	2.49774		ENSRNOG00000017063	83517	Fcna	protein_coding	1.32062	4.14226	18.9359	1.35184e-05	0.00198	2.49774
ENSRNOG00000004273	293618	Ifitm1	protein_coding	1.31213	4.58197	8.38791	0.00377726	0.0682961	2.48307		ENSRNOG00000004273	293618	Ifitm1	protein_coding	1.31213	4.58197	8.38791	0.00377726	0.0682961	2.48307
ENSRNOG00000039759	554353	Gpr34	protein_coding	1.30448	1.35766	24.7991	6.36259e-07	0.000246356	2.46994		ENSRNOG00000039759	554353	Gpr34	protein_coding	1.30448	1.35766	24.7991	6.36259e-07	0.000246356	2.46994
ENSRNOG00000025889	24896	Gnas	protein_coding	1.3031	2.97532	12.6359	0.000378415	0.0199708	2.46759		ENSRNOG00000025889	24896	Gnas	protein_coding	1.3031	2.97532	12.6359	0.000378415	0.0199708	2.46759
ENSRNOG00000024420	287634	Eme1	protein_coding	1.30233	-0.631196	9.36763	0.00220851	0.0512639	2.46627		ENSRNOG00000024420	287634	Eme1	protein_coding	1.30233	-0.631196	9.36763	0.00220851	0.0512639	2.46627
ENSRNOG00000005708	65205	Mmp16	protein_coding	1.29449	-1.47418	10.1069	0.00147713	0.0418739	2.45289		ENSRNOG00000005708	65205	Mmp16	protein_coding	1.29449	-1.47418	10.1069	0.00147713	0.0418739	2.45289
ENSRNOG00000019890	293154	Folr2	protein_coding	1.29441	4.4284	13.528	0.000235035	0.0148652	2.45277		ENSRNOG00000019890	293154	Folr2	protein_coding	1.29441	4.4284	13.528	0.000235035	0.0148652	2.45277
ENSRNOG00000017525	312279	Epha1	protein_coding	1.27814	-0.449851	8.15909	0.00428458	0.0730587	2.42526		ENSRNOG00000017525	312279	Epha1	protein_coding	1.27814	-0.449851	8.15909	0.00428458	0.0730587	2.42526
ENSRNOG00000005277	64576	Ptprv	protein_coding	1.27634	0.702378	10.2302	0.0013816	0.0406794	2.42224		ENSRNOG00000005277	64576	Ptprv	protein_coding	1.27634	0.702378	10.2302	0.0013816	0.0406794	2.42224
ENSRNOG00000018715	64195	Clec10a	protein_coding	1.27456	5.48993	10.194	0.00140899	0.0409474	2.41926		ENSRNOG00000018715	64195	Clec10a	protein_coding	1.27456	5.48993	10.194	0.00140899	0.0409474	2.41926
ENSRNOG00000018454	25728	Apoe	protein_coding	1.25595	9.49259	11.9065	0.000559394	0.0243298	2.38825		ENSRNOG00000018454	25728	Apoe	protein_coding	1.25595	9.49259	11.9065	0.000559394	0.0243298	2.38825
ENSRNOG00000060399	NA	AABR07065429.2	lincRNA	1.24323	-2.36795	8.93239	0.00280157	0.0587516	2.36728		ENSRNOG00000060399	NA	AABR07065429.2	lincRNA	1.24323	-2.36795	8.93239	0.00280157	0.0587516	2.36728
ENSRNOG00000013902	64803	P2ry12	protein_coding	1.23352	0.671831	7.95166	0.00480432	0.0771949	2.3514		ENSRNOG00000013902	64803	P2ry12	protein_coding	1.23352	0.671831	7.95166	0.00480432	0.0771949	2.3514
ENSRNOG00000013794	25056	Rbp1	protein_coding	1.23282	1.26873	10.8015	0.00101419	0.0346988	2.35027		ENSRNOG00000013794	25056	Rbp1	protein_coding	1.23282	1.26873	10.8015	0.00101419	0.0346988	2.35027
ENSRNOG00000013231	58949	Ptafr	protein_coding	1.22874	4.11755	11.3766	0.000743758	0.0292981	2.34361		ENSRNOG00000013231	58949	Ptafr	protein_coding	1.22874	4.11755	11.3766	0.000743758	0.0292981	2.34361
ENSRNOG00000061379	117517	C7	protein_coding	1.22763	5.25059	22.7347	1.8598e-06	0.000548536	2.34182		ENSRNOG00000061379	117517	C7	protein_coding	1.22763	5.25059	22.7347	1.8598e-06	0.000548536	2.34182
ENSRNOG00000047653	25421	Crybb1	protein_coding	1.22601	-2.3203	8.24694	0.00408207	0.0713687	2.33918		ENSRNOG00000047653	25421	Crybb1	protein_coding	1.22601	-2.3203	8.24694	0.00408207	0.0713687	2.33918
ENSRNOG00000007805	296344	Mybl2	protein_coding	1.22588	1.85443	9.71689	0.00182582	0.0468253	2.33899		ENSRNOG00000007805	296344	Mybl2	protein_coding	1.22588	1.85443	9.71689	0.00182582	0.0468253	2.33899
ENSRNOG00000003959	289076	Rgs18	protein_coding	1.21362	1.03381	9.21955	0.00239444	0.054002	2.31918		ENSRNOG00000003959	289076	Rgs18	protein_coding	1.21362	1.03381	9.21955	0.00239444	0.054002	2.31918
ENSRNOG00000014464	498666	Tnfsf13b	protein_coding	1.2086	1.13233	7.93445	0.00485025	0.0776048	2.31114		ENSRNOG00000014464	498666	Tnfsf13b	protein_coding	1.2086	1.13233	7.93445	0.00485025	0.0776048	2.31114
ENSRNOG00000008947	83575	Cpz	protein_coding	1.20194	2.37918	9.29354	0.00229963	0.0527553	2.30048		ENSRNOG00000008947	83575	Cpz	protein_coding	1.20194	2.37918	9.29354	0.00229963	0.0527553	2.30048
ENSRNOG00000012735	313170	Kif24	protein_coding	1.19145	0.392734	8.99791	0.00270288	0.0577676	2.28382		ENSRNOG00000012735	313170	Kif24	protein_coding	1.19145	0.392734	8.99791	0.00270288	0.0577676	2.28382
ENSRNOG00000001528	29423	Gap43	protein_coding	1.18802	-0.524238	9.80185	0.00174336	0.0459732	2.2784		ENSRNOG00000001528	29423	Gap43	protein_coding	1.18802	-0.524238	9.80185	0.00174336	0.0459732	2.2784
ENSRNOG00000001692	288242	Chaf1b	protein_coding	1.17569	0.418501	10.7799	0.00102611	0.0350312	2.25901		ENSRNOG00000001692	288242	Chaf1b	protein_coding	1.17569	0.418501	10.7799	0.00102611	0.0350312	2.25901
ENSRNOG00000058568	170635	Dhrs9	protein_coding	1.1753	1.29182	9.7405	0.00180252	0.0464529	2.2584		ENSRNOG00000058568	170635	Dhrs9	protein_coding	1.1753	1.29182	9.7405	0.00180252	0.0464529	2.2584
ENSRNOG00000000858	406170	Sapcd1	protein_coding	1.17404	-0.301867	22.5555	2.04157e-06	0.000568595	2.25642		ENSRNOG00000000858	406170	Sapcd1	protein_coding	1.17404	-0.301867	22.5555	2.04157e-06	0.000568595	2.25642
ENSRNOG00000014137	315191	Fbln1	protein_coding	1.16892	2.83989	10.4261	0.00124243	0.0389796	2.24843		ENSRNOG00000014137	315191	Fbln1	protein_coding	1.16892	2.83989	10.4261	0.00124243	0.0389796	2.24843
ENSRNOG00000015529	297594	Cdca3	protein_coding	1.16769	1.98389	19.0917	1.24585e-05	0.00190172	2.24652		ENSRNOG00000015529	297594	Cdca3	protein_coding	1.16769	1.98389	19.0917	1.24585e-05	0.00190172	2.24652
ENSRNOG00000004578	282836	Cthrc1	protein_coding	1.16753	2.30305	13.6579	0.000219315	0.0142107	2.24626		ENSRNOG00000004578	282836	Cthrc1	protein_coding	1.16753	2.30305	13.6579	0.000219315	0.0142107	2.24626
ENSRNOG00000003064	81506	Bst1	protein_coding	1.16697	1.74589	9.07878	0.00258592	0.0564063	2.24539		ENSRNOG00000003064	81506	Bst1	protein_coding	1.16697	1.74589	9.07878	0.00258592	0.0564063	2.24539
ENSRNOG00000045771	89828	Chl1	protein_coding	1.16099	0.347044	10.4779	0.00120811	0.0382469	2.23611		ENSRNOG00000045771	89828	Chl1	protein_coding	1.16099	0.347044	10.4779	0.00120811	0.0382469	2.23611
ENSRNOG00000029212	114122	Vcan	protein_coding	1.15252	5.00864	8.57122	0.00341518	0.0649917	2.22301		ENSRNOG00000029212	114122	Vcan	protein_coding	1.15252	5.00864	8.57122	0.00341518	0.0649917	2.22301
ENSRNOG00000012280	689388	Ptx3	protein_coding	1.14611	1.84324	11.2025	0.00081686	0.0311458	2.21317		ENSRNOG00000012280	689388	Ptx3	protein_coding	1.14611	1.84324	11.2025	0.00081686	0.0311458	2.21317
ENSRNOG00000016294	24932	Cd4	protein_coding	1.14608	5.96527	9.46763	0.00209129	0.0504513	2.21312		ENSRNOG00000016294	24932	Cd4	protein_coding	1.14608	5.96527	9.46763	0.00209129	0.0504513	2.21312
ENSRNOG00000018414	307403	Csf1r	protein_coding	1.13736	6.51249	10.6153	0.00112155	0.0367104	2.19978		ENSRNOG00000018414	307403	Csf1r	protein_coding	1.13736	6.51249	10.6153	0.00112155	0.0367104	2.19978
ENSRNOG00000022030	689656	Aunip	protein_coding	1.13677	-0.938646	9.41693	0.00214991	0.0509399	2.19888		ENSRNOG00000022030	689656	Aunip	protein_coding	1.13677	-0.938646	9.41693	0.00214991	0.0509399	2.19888
ENSRNOG00000010045	474143	Clec4a	protein_coding	1.13487	2.34605	7.89055	0.00496936	0.0781075	2.19599		ENSRNOG00000010045	474143	Clec4a	protein_coding	1.13487	2.34605	7.89055	0.00496936	0.0781075	2.19599
ENSRNOG00000004781	25415	Crmp1	protein_coding	1.13399	0.192759	13.479	0.000241247	0.0150188	2.19465		ENSRNOG00000004781	25415	Crmp1	protein_coding	1.13399	0.192759	13.479	0.000241247	0.0150188	2.19465
ENSRNOG00000032178	298850	Cenpa	protein_coding	1.12821	0.0300311	8.8166	0.00298502	0.0599933	2.18588		ENSRNOG00000032178	298850	Cenpa	protein_coding	1.12821	0.0300311	8.8166	0.00298502	0.0599933	2.18588
ENSRNOG00000045683	102553715	LOC102553715	protein_coding	1.12731	-0.424188	9.89423	0.00165798	0.0444268	2.18451		ENSRNOG00000045683	102553715	LOC102553715	protein_coding	1.12731	-0.424188	9.89423	0.00165798	0.0444268	2.18451
ENSRNOG00000058329	113931	Prrx2	protein_coding	1.12377	1.13617	18.0379	2.16551e-05	0.00286478	2.17916		ENSRNOG00000058329	113931	Prrx2	protein_coding	1.12377	1.13617	18.0379	2.16551e-05	0.00286478	2.17916
ENSRNOG00000016643	100359680	Lpcat2	protein_coding	1.12365	1.63639	16.6007	4.6134e-05	0.00478678	2.17897		ENSRNOG00000016643	100359680	Lpcat2	protein_coding	1.12365	1.63639	16.6007	4.6134e-05	0.00478678	2.17897
ENSRNOG00000059459	NA	AABR07047256.1	lincRNA	1.12029	-0.891806	20.8524	4.9608e-06	0.00115262	2.17391		ENSRNOG00000059459	NA	AABR07047256.1	lincRNA	1.12029	-0.891806	20.8524	4.9608e-06	0.00115262	2.17391
ENSRNOG00000001270	304485	Hvcn1	protein_coding	1.11784	2.24875	8.60758	0.00334767	0.0643895	2.17022		ENSRNOG00000001270	304485	Hvcn1	protein_coding	1.11784	2.24875	8.60758	0.00334767	0.0643895	2.17022
ENSRNOG00000012358	286936	Pcyt1b	protein_coding	1.11728	-1.31463	8.45573	0.00363895	0.0672363	2.16938		ENSRNOG00000012358	286936	Pcyt1b	protein_coding	1.11728	-1.31463	8.45573	0.00363895	0.0672363	2.16938
ENSRNOG00000054957	89803	Sfrp4	protein_coding	1.11525	4.58913	19.8905	8.20059e-06	0.00149956	2.16632		ENSRNOG00000054957	89803	Sfrp4	protein_coding	1.11525	4.58913	19.8905	8.20059e-06	0.00149956	2.16632
ENSRNOG00000053232	306782	Ror2	protein_coding	1.11483	0.490205	17.9822	2.2298e-05	0.00292547	2.1657		ENSRNOG00000053232	306782	Ror2	protein_coding	1.11483	0.490205	17.9822	2.2298e-05	0.00292547	2.1657
ENSRNOG00000021569	304109	Tiam1	protein_coding	1.11017	1.94305	8.07785	0.00448096	0.0743688	2.15871		ENSRNOG00000021569	304109	Tiam1	protein_coding	1.11017	1.94305	8.07785	0.00448096	0.0743688	2.15871
ENSRNOG00000017084	25117	Hsd11b2	protein_coding	1.10283	0.583727	11.3973	0.000735494	0.0290447	2.14776		ENSRNOG00000017084	25117	Hsd11b2	protein_coding	1.10283	0.583727	11.3973	0.000735494	0.0290447	2.14776
ENSRNOG00000004067	497815	Nrcam	protein_coding	1.10029	1.10786	8.96732	0.00274851	0.0581616	2.14398		ENSRNOG00000004067	497815	Nrcam	protein_coding	1.10029	1.10786	8.96732	0.00274851	0.0581616	2.14398
ENSRNOG00000016163	29483	Slc1a3	protein_coding	1.09704	2.12485	19.7403	8.87087e-06	0.0015604	2.13916		ENSRNOG00000016163	29483	Slc1a3	protein_coding	1.09704	2.12485	19.7403	8.87087e-06	0.0015604	2.13916
ENSRNOG00000057458	499873	Oip5	protein_coding	1.09566	-1.1447	11.4146	0.000728674	0.0288471	2.13711		ENSRNOG00000057458	499873	Oip5	protein_coding	1.09566	-1.1447	11.4146	0.000728674	0.0288471	2.13711
ENSRNOG00000014837	316736	Emilin2	protein_coding	1.09348	3.54006	8.85565	0.00292183	0.0596693	2.13388		ENSRNOG00000014837	316736	Emilin2	protein_coding	1.09348	3.54006	8.85565	0.00292183	0.0596693	2.13388
ENSRNOG00000046309	314386	Gpr68	protein_coding	1.09135	0.383385	8.68179	0.00321406	0.0629916	2.13073		ENSRNOG00000046309	314386	Gpr68	protein_coding	1.09135	0.383385	8.68179	0.00321406	0.0629916	2.13073
ENSRNOG00000019472	140473	Ackr2	protein_coding	1.09017	-0.435957	8.63223	0.00330267	0.0642084	2.12899		ENSRNOG00000019472	140473	Ackr2	protein_coding	1.09017	-0.435957	8.63223	0.00330267	0.0642084	2.12899
ENSRNOG00000011971	192262	C1s	protein_coding	1.08873	7.34478	13.5055	0.000237866	0.0149149	2.12687		ENSRNOG00000011971	192262	C1s	protein_coding	1.08873	7.34478	13.5055	0.000237866	0.0149149	2.12687
ENSRNOG00000021220	296156	Cpxm1	protein_coding	1.0878	3.63473	12.2132	0.000474535	0.0221566	2.1255		ENSRNOG00000021220	296156	Cpxm1	protein_coding	1.0878	3.63473	12.2132	0.000474535	0.0221566	2.1255
ENSRNOG00000016561	300795	Ns5atp9	protein_coding	1.08716	1.09086	8.69689	0.00318753	0.0626264	2.12455		ENSRNOG00000016561	300795	Ns5atp9	protein_coding	1.08716	1.09086	8.69689	0.00318753	0.0626264	2.12455
ENSRNOG00000058337	85240	Plcb2	protein_coding	1.0846	1.11445	9.29931	0.0022924	0.0526655	2.12079		ENSRNOG00000058337	85240	Plcb2	protein_coding	1.0846	1.11445	9.29931	0.0022924	0.0526655	2.12079
ENSRNOG00000009773	315851	Elovl4	protein_coding	1.08308	-0.932517	8.97369	0.00273895	0.0581294	2.11855		ENSRNOG00000009773	315851	Elovl4	protein_coding	1.08308	-0.932517	8.97369	0.00273895	0.0581294	2.11855
ENSRNOG00000013069	680531	Sapcd2	protein_coding	1.07827	1.34656	15.0379	0.000105371	0.00866717	2.11151		ENSRNOG00000013069	680531	Sapcd2	protein_coding	1.07827	1.34656	15.0379	0.000105371	0.00866717	2.11151
ENSRNOG00000009871	306011	Piwil2	protein_coding	1.07636	-0.0842228	10.1742	0.00142421	0.0410381	2.1087		ENSRNOG00000009871	306011	Piwil2	protein_coding	1.07636	-0.0842228	10.1742	0.00142421	0.0410381	2.1087
ENSRNOG00000016469	29639	Fxyd2	protein_coding	1.07408	3.72321	8.90186	0.00284881	0.0590058	2.10538		ENSRNOG00000016469	29639	Fxyd2	protein_coding	1.07408	3.72321	8.90186	0.00284881	0.0590058	2.10538
ENSRNOG00000010529	292406	Thbs2	protein_coding	1.07315	4.02336	10.2723	0.00135039	0.040194	2.10403		ENSRNOG00000010529	292406	Thbs2	protein_coding	1.07315	4.02336	10.2723	0.00135039	0.040194	2.10403
ENSRNOG00000006778	304608	Mmp19	protein_coding	1.07284	3.63669	10.535	0.00117134	0.0377948	2.10358		ENSRNOG00000006778	304608	Mmp19	protein_coding	1.07284	3.63669	10.535	0.00117134	0.0377948	2.10358
ENSRNOG00000024733	295160	Mnd1	protein_coding	1.06825	-0.999458	11.9979	0.000532594	0.0236833	2.09689		ENSRNOG00000024733	295160	Mnd1	protein_coding	1.06825	-0.999458	11.9979	0.000532594	0.0236833	2.09689
ENSRNOG00000016164	310694	Fcrl2	protein_coding	1.06727	4.02672	8.39001	0.00377288	0.0682948	2.09546		ENSRNOG00000016164	310694	Fcrl2	protein_coding	1.06727	4.02672	8.39001	0.00377288	0.0682948	2.09546
ENSRNOG00000002525	29527	Ptgs2	protein_coding	1.06697	-1.6682	10.583	0.00114132	0.0371281	2.09503		ENSRNOG00000002525	29527	Ptgs2	protein_coding	1.06697	-1.6682	10.583	0.00114132	0.0371281	2.09503
ENSRNOG00000012972	25290	Alox5	protein_coding	1.06359	2.78893	9.77021	0.00177362	0.0462259	2.09012		ENSRNOG00000012972	25290	Alox5	protein_coding	1.06359	2.78893	9.77021	0.00177362	0.0462259	2.09012
ENSRNOG00000059605	25113	Ddn	protein_coding	1.05812	1.67006	9.09197	0.00256734	0.0562936	2.08222		ENSRNOG00000059605	25113	Ddn	protein_coding	1.05812	1.67006	9.09197	0.00256734	0.0562936	2.08222
ENSRNOG00000010941	310877	Tifa	protein_coding	1.05451	3.25066	8.42845	0.00369395	0.0674809	2.07701		ENSRNOG00000010941	310877	Tifa	protein_coding	1.05451	3.25066	8.42845	0.00369395	0.0674809	2.07701
ENSRNOG00000049361	85246	Gas7	protein_coding	1.0542	4.51266	11.9357	0.000550698	0.0242843	2.07657		ENSRNOG00000049361	85246	Gas7	protein_coding	1.0542	4.51266	11.9357	0.000550698	0.0242843	2.07657
ENSRNOG00000019737	310630	Sema4a	protein_coding	1.05195	4.24262	8.13333	0.00434589	0.0734728	2.07333		ENSRNOG00000019737	310630	Sema4a	protein_coding	1.05195	4.24262	8.13333	0.00434589	0.0734728	2.07333
ENSRNOG00000011644	366432	Slc1a7	protein_coding	1.0461	-1.3057	10.7691	0.00103207	0.0350836	2.06494		ENSRNOG00000011644	366432	Slc1a7	protein_coding	1.0461	-1.3057	10.7691	0.00103207	0.0350836	2.06494
ENSRNOG00000037211	NA	Kif14	protein_coding	1.03595	0.374372	12.0626	0.000514447	0.0230702	2.05046		ENSRNOG00000037211	NA	Kif14	protein_coding	1.03595	0.374372	12.0626	0.000514447	0.0230702	2.05046
ENSRNOG00000030726	29403	Asgr2	protein_coding	1.03506	1.86123	8.92686	0.00281008	0.0587696	2.0492		ENSRNOG00000030726	29403	Asgr2	protein_coding	1.03506	1.86123	8.92686	0.00281008	0.0587696	2.0492
ENSRNOG00000014333	25361	Vcam1	protein_coding	1.03286	4.23007	8.89583	0.00285823	0.0590058	2.04608		ENSRNOG00000014333	25361	Vcam1	protein_coding	1.03286	4.23007	8.89583	0.00285823	0.0590058	2.04608
ENSRNOG00000005115	304648	Asf1b	protein_coding	1.02876	1.88166	10.9113	0.000955803	0.0337469	2.04026		ENSRNOG00000005115	304648	Asf1b	protein_coding	1.02876	1.88166	10.9113	0.000955803	0.0337469	2.04026
ENSRNOG00000049766	81779	Sctr	protein_coding	1.02788	-1.7695	9.08072	0.00258319	0.0564063	2.03902		ENSRNOG00000049766	81779	Sctr	protein_coding	1.02788	-1.7695	9.08072	0.00258319	0.0564063	2.03902
ENSRNOG00000007600	302822	Igsf1	protein_coding	1.02726	5.06004	9.69459	0.00184812	0.0470174	2.03815		ENSRNOG00000007600	302822	Igsf1	protein_coding	1.02726	5.06004	9.69459	0.00184812	0.0470174	2.03815
ENSRNOG00000059947	25216	Sdc1	protein_coding	1.02712	3.68147	8.88217	0.0028797	0.0592934	2.03795		ENSRNOG00000059947	25216	Sdc1	protein_coding	1.02712	3.68147	8.88217	0.0028797	0.0592934	2.03795
ENSRNOG00000003715	317181	Srpx2	protein_coding	1.02329	2.4797	11.9231	0.000554434	0.0243139	2.03255		ENSRNOG00000003715	317181	Srpx2	protein_coding	1.02329	2.4797	11.9231	0.000554434	0.0243139	2.03255
ENSRNOG00000047924	679155	Zbtb7c	protein_coding	1.02267	1.20898	11.62	0.000652475	0.0271153	2.03167		ENSRNOG00000047924	679155	Zbtb7c	protein_coding	1.02267	1.20898	11.62	0.000652475	0.0271153	2.03167
ENSRNOG00000012660	361945	Postn	protein_coding	1.01937	6.87177	11.5142	0.000690668	0.0281137	2.02704		ENSRNOG00000012660	361945	Postn	protein_coding	1.01937	6.87177	11.5142	0.000690668	0.0281137	2.02704
ENSRNOG00000024294	NA	AABR07019083.1	pseudogene	1.0161	3.02816	9.14192	0.00249819	0.0555445	2.02245		ENSRNOG00000024294	NA	AABR07019083.1	pseudogene	1.0161	3.02816	9.14192	0.00249819	0.0555445	2.02245
ENSRNOG00000033658	304477	Kntc1	protein_coding	1.01544	1.81956	8.06742	0.00450682	0.0746554	2.02151		ENSRNOG00000033658	304477	Kntc1	protein_coding	1.01544	1.81956	8.06742	0.00450682	0.0746554	2.02151
ENSRNOG00000058539	25203	Ccnb1	protein_coding	1.01267	2.37479	12.244	0.000466753	0.0220527	2.01764		ENSRNOG00000058539	25203	Ccnb1	protein_coding	1.01267	2.37479	12.244	0.000466753	0.0220527	2.01764
ENSRNOG00000053047	NA	Top2a	protein_coding	1.01211	4.09837	13.1378	0.000289395	0.0170153	2.01686		ENSRNOG00000053047	NA	Top2a	protein_coding	1.01211	4.09837	13.1378	0.000289395	0.0170153	2.01686
ENSRNOG00000020349	171452	Rab3il1	protein_coding	1.01195	3.09688	15.3784	8.7988e-05	0.00755032	2.01664		ENSRNOG00000020349	171452	Rab3il1	protein_coding	1.01195	3.09688	15.3784	8.7988e-05	0.00755032	2.01664
ENSRNOG00000014258	365042	Rab32	protein_coding	1.00926	3.8848	8.53971	0.0034748	0.065436	2.01288		ENSRNOG00000014258	365042	Rab32	protein_coding	1.00926	3.8848	8.53971	0.0034748	0.065436	2.01288
ENSRNOG00000049052	171498	Sgk3	protein_coding	1.00678	1.59857	9.52449	0.00202748	0.0495173	2.00943		ENSRNOG00000049052	171498	Sgk3	protein_coding	1.00678	1.59857	9.52449	0.00202748	0.0495173	2.00943
ENSRNOG00000007839	29735	Slc16a7	protein_coding	1.00579	0.311	8.92192	0.00281767	0.0587696	2.00805		ENSRNOG00000007839	29735	Slc16a7	protein_coding	1.00579	0.311	8.92192	0.00281767	0.0587696	2.00805
ENSRNOG00000018282	83585	Gda	protein_coding	1.00101	4.9239	10.3459	0.00129759	0.03938	2.0014		ENSRNOG00000018282	83585	Gda	protein_coding	1.00101	4.9239	10.3459	0.00129759	0.03938	2.0014
ENSRNOG00000003703	29685	Mcm6	protein_coding	0.999791	3.42142	9.3973	0.00217306	0.0509498	1.99971		ENSRNOG00000003703	29685	Mcm6	protein_coding	0.999791	3.42142	9.3973	0.00217306	0.0509498	1.99971
ENSRNOG00000054008	65171	Scamp5	protein_coding	0.997812	1.4907	10.0071	0.00155939	0.0427785	1.99697		ENSRNOG00000054008	65171	Scamp5	protein_coding	0.997812	1.4907	10.0071	0.00155939	0.0427785	1.99697
ENSRNOG00000010701	310074	Depdc1b	protein_coding	0.990919	0.215598	8.55225	0.00345095	0.0652524	1.98745		ENSRNOG00000010701	310074	Depdc1b	protein_coding	0.990919	0.215598	8.55225	0.00345095	0.0652524	1.98745
ENSRNOG00000050792	84397	Tnfaip6	protein_coding	0.987328	1.20602	26.6009	2.50128e-07	0.000124087	1.98251		ENSRNOG00000050792	84397	Tnfaip6	protein_coding	0.987328	1.20602	26.6009	2.50128e-07	0.000124087	1.98251
ENSRNOG00000005535	100361923	Ikzf4	protein_coding	0.98431	-1.04506	14.8964	0.000113579	0.00919933	1.97837		ENSRNOG00000005535	100361923	Ikzf4	protein_coding	0.98431	-1.04506	14.8964	0.000113579	0.00919933	1.97837
ENSRNOG00000011032	294643	Lhfpl2	protein_coding	0.982725	4.01881	11.4278	0.000723526	0.0288279	1.97619		ENSRNOG00000011032	294643	Lhfpl2	protein_coding	0.982725	4.01881	11.4278	0.000723526	0.0288279	1.97619
ENSRNOG00000002244	25267	Pdgfra	protein_coding	0.979684	5.0703	20.5118	5.92636e-06	0.00125441	1.97203		ENSRNOG00000002244	25267	Pdgfra	protein_coding	0.979684	5.0703	20.5118	5.92636e-06	0.00125441	1.97203
ENSRNOG00000011292	84352	NEWGENE_621351	protein_coding	0.972604	4.1647	12.4034	0.000428561	0.0211796	1.96238		ENSRNOG00000011292	84352	NEWGENE_621351	protein_coding	0.972604	4.1647	12.4034	0.000428561	0.0211796	1.96238
ENSRNOG00000026415	314981	Col14a1	protein_coding	0.970739	5.86604	12.6088	0.000383942	0.0200064	1.95984		ENSRNOG00000026415	314981	Col14a1	protein_coding	0.970739	5.86604	12.6088	0.000383942	0.0200064	1.95984
ENSRNOG00000000700	304581	Tmem119	protein_coding	0.967875	2.58381	7.89507	0.00495698	0.0780721	1.95596		ENSRNOG00000000700	304581	Tmem119	protein_coding	0.967875	2.58381	7.89507	0.00495698	0.0780721	1.95596
ENSRNOG00000047712	84394	Dcx	protein_coding	0.967715	1.62372	8.23062	0.00411895	0.0716703	1.95574		ENSRNOG00000047712	84394	Dcx	protein_coding	0.967715	1.62372	8.23062	0.00411895	0.0716703	1.95574
ENSRNOG00000008412	312790	Gprc5a	protein_coding	0.965795	0.766809	8.98282	0.0027253	0.0579949	1.95314		ENSRNOG00000008412	312790	Gprc5a	protein_coding	0.965795	0.766809	8.98282	0.0027253	0.0579949	1.95314
ENSRNOG00000015131	296368	Ube2c	protein_coding	0.964074	2.06411	9.82341	0.00172305	0.0456651	1.95081		ENSRNOG00000015131	296368	Ube2c	protein_coding	0.964074	2.06411	9.82341	0.00172305	0.0456651	1.95081
ENSRNOG00000005621	688618	Gxylt2	protein_coding	0.962549	0.926421	12.8103	0.000344722	0.0186774	1.94875		ENSRNOG00000005621	688618	Gxylt2	protein_coding	0.962549	0.926421	12.8103	0.000344722	0.0186774	1.94875
ENSRNOG00000060329	NA	Emb	protein_coding	0.961572	2.80309	13.4521	0.000244737	0.0150589	1.94743		ENSRNOG00000060329	NA	Emb	protein_coding	0.961572	2.80309	13.4521	0.000244737	0.0150589	1.94743
ENSRNOG00000016488	296371	Pltp	protein_coding	0.960558	6.40848	10.6931	0.00107537	0.0358646	1.94606		ENSRNOG00000016488	296371	Pltp	protein_coding	0.960558	6.40848	10.6931	0.00107537	0.0358646	1.94606
ENSRNOG00000008885	314694	Chst11	protein_coding	0.957891	0.905909	9.58263	0.00196427	0.048647	1.94247		ENSRNOG00000008885	314694	Chst11	protein_coding	0.957891	0.905909	9.58263	0.00196427	0.048647	1.94247
ENSRNOG00000018815	25515	Plk1	protein_coding	0.954614	2.13916	10.9848	0.000918639	0.0333384	1.93806		ENSRNOG00000018815	25515	Plk1	protein_coding	0.954614	2.13916	10.9848	0.000918639	0.0333384	1.93806
ENSRNOG00000007483	117524	Ccnf	protein_coding	0.949524	2.01896	8.44418	0.00366213	0.0673654	1.93124		ENSRNOG00000007483	117524	Ccnf	protein_coding	0.949524	2.01896	8.44418	0.00366213	0.0673654	1.93124
ENSRNOG00000024428	361308	Kif20a	protein_coding	0.949483	2.72407	12.0955	0.000505437	0.0228599	1.93118		ENSRNOG00000024428	361308	Kif20a	protein_coding	0.949483	2.72407	12.0955	0.000505437	0.0228599	1.93118
ENSRNOG00000012817	502715	Lrrc17	protein_coding	0.946476	2.6221	11.794	0.000594224	0.0253584	1.92716		ENSRNOG00000012817	502715	Lrrc17	protein_coding	0.946476	2.6221	11.794	0.000594224	0.0253584	1.92716
ENSRNOG00000012051	NA	Ncaph	protein_coding	0.945745	1.98833	11.1773	0.000828059	0.0312243	1.92618		ENSRNOG00000012051	NA	Ncaph	protein_coding	0.945745	1.98833	11.1773	0.000828059	0.0312243	1.92618
ENSRNOG00000013720	305494	Aebp1	protein_coding	0.945051	5.75779	20.5838	5.70766e-06	0.00124122	1.92526		ENSRNOG00000013720	305494	Aebp1	protein_coding	0.945051	5.75779	20.5838	5.70766e-06	0.00124122	1.92526
ENSRNOG00000008187	315579	Ubash3b	protein_coding	0.943319	2.61404	9.20428	0.0024145	0.0542921	1.92295		ENSRNOG00000008187	315579	Ubash3b	protein_coding	0.943319	2.61404	9.20428	0.0024145	0.0542921	1.92295
ENSRNOG00000061524	NA	AABR07068285.2	pseudogene	0.942499	1.3794	9.46027	0.0020997	0.0504513	1.92185		ENSRNOG00000061524	NA	AABR07068285.2	pseudogene	0.942499	1.3794	9.46027	0.0020997	0.0504513	1.92185
ENSRNOG00000047363	64120	Kcnk13	protein_coding	0.938424	1.63475	7.94502	0.004822	0.0774006	1.91643		ENSRNOG00000047363	64120	Kcnk13	protein_coding	0.938424	1.63475	7.94502	0.004822	0.0774006	1.91643
ENSRNOG00000010986	501065	Cmtm7	protein_coding	0.934918	4.3848	7.92227	0.004883	0.0777509	1.91178		ENSRNOG00000010986	501065	Cmtm7	protein_coding	0.934918	4.3848	7.92227	0.004883	0.0777509	1.91178
ENSRNOG00000006060	299996	Matn2	protein_coding	0.933866	3.30023	18.254	1.93318e-05	0.00262301	1.91039		ENSRNOG00000006060	299996	Matn2	protein_coding	0.933866	3.30023	18.254	1.93318e-05	0.00262301	1.91039
ENSRNOG00000004610	81682	Lum	protein_coding	0.933765	6.18318	12.2936	0.00045452	0.0216682	1.91025		ENSRNOG00000004610	81682	Lum	protein_coding	0.933765	6.18318	12.2936	0.00045452	0.0216682	1.91025
ENSRNOG00000000907	29624	Alox5ap	protein_coding	0.932717	3.04267	10.0116	0.0015556	0.0427785	1.90887		ENSRNOG00000000907	29624	Alox5ap	protein_coding	0.932717	3.04267	10.0116	0.0015556	0.0427785	1.90887
ENSRNOG00000006320	59103	Ptges	protein_coding	0.932177	0.693251	10.4459	0.0012292	0.0386407	1.90815		ENSRNOG00000006320	59103	Ptges	protein_coding	0.932177	0.693251	10.4459	0.0012292	0.0386407	1.90815
ENSRNOG00000002922	29316	Adora2b	protein_coding	0.930182	-0.431779	10.1626	0.00143318	0.0410682	1.90552		ENSRNOG00000002922	29316	Adora2b	protein_coding	0.930182	-0.431779	10.1626	0.00143318	0.0410682	1.90552
ENSRNOG00000003388	257649	Cenpf	protein_coding	0.928448	2.93266	14.0278	0.000180126	0.0123666	1.90323		ENSRNOG00000003388	257649	Cenpf	protein_coding	0.928448	2.93266	14.0278	0.000180126	0.0123666	1.90323
ENSRNOG00000010791	688510	Fam65c	protein_coding	0.9284	-0.230607	10.5416	0.00116716	0.0377948	1.90316		ENSRNOG00000010791	688510	Fam65c	protein_coding	0.9284	-0.230607	10.5416	0.00116716	0.0377948	1.90316
ENSRNOG00000024178	307805	Cenpt	protein_coding	0.925294	1.20646	8.47729	0.00359607	0.0669256	1.89907		ENSRNOG00000024178	307805	Cenpt	protein_coding	0.925294	1.20646	8.47729	0.00359607	0.0669256	1.89907
ENSRNOG00000022499	363174	Sgo1	protein_coding	0.924921	0.53826	9.27846	0.00231865	0.0529211	1.89858		ENSRNOG00000022499	363174	Sgo1	protein_coding	0.924921	0.53826	9.27846	0.00231865	0.0529211	1.89858
ENSRNOG00000014288	25661	Fn1	protein_coding	0.924719	7.8252	16.6428	4.51216e-05	0.0047413	1.89831		ENSRNOG00000014288	25661	Fn1	protein_coding	0.924719	7.8252	16.6428	4.51216e-05	0.0047413	1.89831
ENSRNOG00000004317	29555	Vipr2	protein_coding	0.923944	0.938461	8.81631	0.0029855	0.0599933	1.89729		ENSRNOG00000004317	29555	Vipr2	protein_coding	0.923944	0.938461	8.81631	0.0029855	0.0599933	1.89729
ENSRNOG00000008680	315714	Loxl1	protein_coding	0.921646	5.02591	12.5492	0.000396368	0.0203806	1.89428		ENSRNOG00000008680	315714	Loxl1	protein_coding	0.921646	5.02591	12.5492	0.000396368	0.0203806	1.89428
ENSRNOG00000061779	360955	Man2b2	protein_coding	0.920654	0.705897	9.09316	0.00256567	0.0562936	1.89297		ENSRNOG00000061779	360955	Man2b2	protein_coding	0.920654	0.705897	9.09316	0.00256567	0.0562936	1.89297
ENSRNOG00000010165	299339	Tnfaip2	protein_coding	0.919019	6.50054	9.16914	0.0024613	0.054878	1.89083		ENSRNOG00000010165	299339	Tnfaip2	protein_coding	0.919019	6.50054	9.16914	0.0024613	0.054878	1.89083
ENSRNOG00000015921	691979	Esco2	protein_coding	0.918748	0.0278831	12.3527	0.000440356	0.0211796	1.89047		ENSRNOG00000015921	691979	Esco2	protein_coding	0.918748	0.0278831	12.3527	0.000440356	0.0211796	1.89047
ENSRNOG00000031475	366474	Col16a1	protein_coding	0.913326	4.7055	15.7883	7.08395e-05	0.00669391	1.88338		ENSRNOG00000031475	366474	Col16a1	protein_coding	0.913326	4.7055	15.7883	7.08395e-05	0.00669391	1.88338
ENSRNOG00000016623	363228	Tmeff2	protein_coding	0.910246	2.00676	12.2547	0.000464093	0.0220527	1.87937		ENSRNOG00000016623	363228	Tmeff2	protein_coding	0.910246	2.00676	12.2547	0.000464093	0.0220527	1.87937
ENSRNOG00000020908	303566	LOC303566	protein_coding	0.910146	-0.0697487	9.63458	0.00190948	0.047849	1.87924		ENSRNOG00000020908	303566	LOC303566	protein_coding	0.910146	-0.0697487	9.63458	0.00190948	0.047849	1.87924
ENSRNOG00000028137	291234	Mki67	protein_coding	0.907194	4.17989	8.81416	0.00298902	0.0599933	1.87539		ENSRNOG00000028137	291234	Mki67	protein_coding	0.907194	4.17989	8.81416	0.00298902	0.0599933	1.87539
ENSRNOG00000058111	170921	Itga2	protein_coding	0.905804	-0.450549	9.79428	0.00175056	0.0460122	1.87359		ENSRNOG00000058111	170921	Itga2	protein_coding	0.905804	-0.450549	9.79428	0.00175056	0.0460122	1.87359
ENSRNOG00000005659	114592	Aurkb	protein_coding	0.905189	2.81299	10.2185	0.00139036	0.0407735	1.87279		ENSRNOG00000005659	114592	Aurkb	protein_coding	0.905189	2.81299	10.2185	0.00139036	0.0407735	1.87279
ENSRNOG00000004763	25528	Sirpa	protein_coding	0.904568	5.30568	8.21869	0.0041461	0.0717769	1.87198		ENSRNOG00000004763	25528	Sirpa	protein_coding	0.904568	5.30568	8.21869	0.0041461	0.0717769	1.87198
ENSRNOG00000004084	313969	Fam84a	protein_coding	0.901225	0.351638	8.04709	0.00455769	0.0747452	1.86765		ENSRNOG00000004084	313969	Fam84a	protein_coding	0.901225	0.351638	8.04709	0.00455769	0.0747452	1.86765
ENSRNOG00000010332	313211	Nipsnap3b	protein_coding	0.895563	2.27313	8.37901	0.00379579	0.0684752	1.86034		ENSRNOG00000010332	313211	Nipsnap3b	protein_coding	0.895563	2.27313	8.37901	0.00379579	0.0684752	1.86034
ENSRNOG00000053239	286939	Clmp	protein_coding	0.894069	4.00912	27.608	1.48565e-07	8.42308e-05	1.85841		ENSRNOG00000053239	286939	Clmp	protein_coding	0.894069	4.00912	27.608	1.48565e-07	8.42308e-05	1.85841
ENSRNOG00000016576	306941	Carmil1	protein_coding	0.893371	2.26553	8.10031	0.00442578	0.074186	1.85751		ENSRNOG00000016576	306941	Carmil1	protein_coding	0.893371	2.26553	8.10031	0.00442578	0.074186	1.85751
ENSRNOG00000017259	360962	Tacc3	protein_coding	0.89179	3.33625	7.98377	0.00471986	0.0765149	1.85548		ENSRNOG00000017259	360962	Tacc3	protein_coding	0.89179	3.33625	7.98377	0.00471986	0.0765149	1.85548
ENSRNOG00000055111	NA	AABR07000658.1	pseudogene	0.887171	2.13697	13.016	0.000308845	0.0178545	1.84955		ENSRNOG00000055111	NA	AABR07000658.1	pseudogene	0.887171	2.13697	13.016	0.000308845	0.0178545	1.84955
ENSRNOG00000008554	363115	Slc9a9	protein_coding	0.886287	2.7681	11.4489	0.000715372	0.0286781	1.84841		ENSRNOG00000008554	363115	Slc9a9	protein_coding	0.886287	2.7681	11.4489	0.000715372	0.0286781	1.84841
ENSRNOG00000050819	64041	Birc5	protein_coding	0.884245	1.60218	10.9725	0.000924758	0.0334409	1.8458		ENSRNOG00000050819	64041	Birc5	protein_coding	0.884245	1.60218	10.9725	0.000924758	0.0334409	1.8458
ENSRNOG00000015423	114494	Ccna2	protein_coding	0.882059	2.34505	9.37713	0.00219709	0.0511878	1.843		ENSRNOG00000015423	114494	Ccna2	protein_coding	0.882059	2.34505	9.37713	0.00219709	0.0511878	1.843
ENSRNOG00000004854	25694	Has2	protein_coding	0.876891	0.792381	15.6309	7.69873e-05	0.00694416	1.83641		ENSRNOG00000004854	25694	Has2	protein_coding	0.876891	0.792381	15.6309	7.69873e-05	0.00694416	1.83641
ENSRNOG00000018929	309523	Kif20b	protein_coding	0.873259	1.68525	14.9499	0.000110405	0.00898806	1.8318		ENSRNOG00000018929	309523	Kif20b	protein_coding	0.873259	1.68525	14.9499	0.000110405	0.00898806	1.8318
ENSRNOG00000001103	NA	Sdk1	processed_transcript	0.871082	1.53806	8.93709	0.00279438	0.0586783	1.82903		ENSRNOG00000001103	NA	Sdk1	processed_transcript	0.871082	1.53806	8.93709	0.00279438	0.0586783	1.82903
ENSRNOG00000004666	362171	Prr5l	protein_coding	0.869939	1.0693	9.66789	0.00187516	0.047334	1.82759		ENSRNOG00000004666	362171	Prr5l	protein_coding	0.869939	1.0693	9.66789	0.00187516	0.047334	1.82759
ENSRNOG00000060879	NA	LOC100910996	protein_coding	0.869733	-1.16212	8.91981	0.00282094	0.0587696	1.82732		ENSRNOG00000060879	NA	LOC100910996	protein_coding	0.869733	-1.16212	8.91981	0.00282094	0.0587696	1.82732
ENSRNOG00000060100	311327	Knl1	protein_coding	0.868279	0.503413	8.41359	0.00372426	0.0677235	1.82548		ENSRNOG00000060100	311327	Knl1	protein_coding	0.868279	0.503413	8.41359	0.00372426	0.0677235	1.82548
ENSRNOG00000009785	289993	Cdkn3	protein_coding	0.865508	1.76747	9.73158	0.00181129	0.0466032	1.82198		ENSRNOG00000009785	289993	Cdkn3	protein_coding	0.865508	1.76747	9.73158	0.00181129	0.0466032	1.82198
ENSRNOG00000015357	300455	Bmper	protein_coding	0.863987	3.00713	20.4306	6.18318e-06	0.00126744	1.82006		ENSRNOG00000015357	300455	Bmper	protein_coding	0.863987	3.00713	20.4306	6.18318e-06	0.00126744	1.82006
ENSRNOG00000022521	499204	Ddias	protein_coding	0.863582	-0.221001	10.3035	0.00132777	0.0397233	1.81955		ENSRNOG00000022521	499204	Ddias	protein_coding	0.863582	-0.221001	10.3035	0.00132777	0.0397233	1.81955
ENSRNOG00000012367	360942	Pcdh7	protein_coding	0.863073	1.18084	10.0189	0.00154944	0.042778	1.81891		ENSRNOG00000012367	360942	Pcdh7	protein_coding	0.863073	1.18084	10.0189	0.00154944	0.042778	1.81891
ENSRNOG00000029055	315852	Ttk	protein_coding	0.862572	1.52885	9.26806	0.00233185	0.0531107	1.81828		ENSRNOG00000029055	315852	Ttk	protein_coding	0.862572	1.52885	9.26806	0.00233185	0.0531107	1.81828
ENSRNOG00000020119	116741	Pcdha4	protein_coding	0.860692	0.469896	14.7166	0.000124943	0.00971097	1.81591		ENSRNOG00000020119	116741	Pcdha4	protein_coding	0.860692	0.469896	14.7166	0.000124943	0.00971097	1.81591
ENSRNOG00000019422	24330	Egr1	protein_coding	0.859313	4.93376	8.85413	0.00292427	0.0596693	1.81417		ENSRNOG00000019422	24330	Egr1	protein_coding	0.859313	4.93376	8.85413	0.00292427	0.0596693	1.81417
ENSRNOG00000010721	289997	Dlgap5	protein_coding	0.858375	2.2978	10.8201	0.00100405	0.0345214	1.81299		ENSRNOG00000010721	289997	Dlgap5	protein_coding	0.858375	2.2978	10.8201	0.00100405	0.0345214	1.81299
ENSRNOG00000033335	25448	Cenpi	protein_coding	0.858034	0.675611	9.61635	0.00192852	0.0480617	1.81257		ENSRNOG00000033335	25448	Cenpi	protein_coding	0.858034	0.675611	9.61635	0.00192852	0.0480617	1.81257
ENSRNOG00000012531	313633	Ephb2	protein_coding	0.857907	0.636727	10.933	0.000944681	0.0336477	1.81241		ENSRNOG00000012531	313633	Ephb2	protein_coding	0.857907	0.636727	10.933	0.000944681	0.0336477	1.81241
ENSRNOG00000017625	29581	Htr2b	protein_coding	0.855907	-0.206773	8.0965	0.00443508	0.074186	1.8099		ENSRNOG00000017625	29581	Htr2b	protein_coding	0.855907	-0.206773	8.0965	0.00443508	0.074186	1.8099
ENSRNOG00000026060	307404	Arsi	protein_coding	0.855078	1.66271	15.4648	8.40552e-05	0.00725204	1.80886		ENSRNOG00000026060	307404	Arsi	protein_coding	0.855078	1.66271	15.4648	8.40552e-05	0.00725204	1.80886
ENSRNOG00000030715	155012	Cfh	protein_coding	0.853787	5.90357	25.7172	3.95281e-07	0.000169597	1.80724		ENSRNOG00000030715	155012	Cfh	protein_coding	0.853787	5.90357	25.7172	3.95281e-07	0.000169597	1.80724
ENSRNOG00000059903	681309	Thbs3	protein_coding	0.85363	3.6131	13.5789	0.000228743	0.0146423	1.80704		ENSRNOG00000059903	681309	Thbs3	protein_coding	0.85363	3.6131	13.5789	0.000228743	0.0146423	1.80704
ENSRNOG00000023931	292765	Ggn	protein_coding	0.853307	-0.197204	9.11008	0.00254205	0.0560486	1.80664		ENSRNOG00000023931	292765	Ggn	protein_coding	0.853307	-0.197204	9.11008	0.00254205	0.0560486	1.80664
ENSRNOG00000027125	498741	Mboat1	protein_coding	0.851517	2.56667	8.52121	0.00351031	0.0656374	1.8044		ENSRNOG00000027125	498741	Mboat1	protein_coding	0.851517	2.56667	8.52121	0.00351031	0.0656374	1.8044
ENSRNOG00000003802	64193	Pttg1	protein_coding	0.849485	1.40268	10.676	0.00108532	0.0359698	1.80186		ENSRNOG00000003802	64193	Pttg1	protein_coding	0.849485	1.40268	10.676	0.00108532	0.0359698	1.80186
ENSRNOG00000009144	313325	Lad1	protein_coding	0.847925	0.583234	7.95205	0.00480329	0.0771949	1.79991		ENSRNOG00000009144	313325	Lad1	protein_coding	0.847925	0.583234	7.95205	0.00480329	0.0771949	1.79991
ENSRNOG00000012216	116487	Tgfbi	protein_coding	0.847428	6.58622	12.9783	0.000315127	0.0178545	1.79929		ENSRNOG00000012216	116487	Tgfbi	protein_coding	0.847428	6.58622	12.9783	0.000315127	0.0178545	1.79929
ENSRNOG00000024365	361921	Ect2	protein_coding	0.846516	1.56371	9.75249	0.0017908	0.0462259	1.79815		ENSRNOG00000024365	361921	Ect2	protein_coding	0.846516	1.56371	9.75249	0.0017908	0.0462259	1.79815
ENSRNOG00000047699	25554	Snai2	protein_coding	0.845027	0.601132	10.0029	0.00156293	0.0427785	1.7963		ENSRNOG00000047699	25554	Snai2	protein_coding	0.845027	0.601132	10.0029	0.00156293	0.0427785	1.7963
ENSRNOG00000025053	299858	Lrp1	protein_coding	0.839506	7.8075	8.28766	0.00399155	0.0704065	1.78944		ENSRNOG00000025053	299858	Lrp1	protein_coding	0.839506	7.8075	8.28766	0.00399155	0.0704065	1.78944
ENSRNOG00000014426	24914	Lox	protein_coding	0.839433	4.33397	8.59375	0.0033732	0.0646957	1.78935		ENSRNOG00000014426	24914	Lox	protein_coding	0.839433	4.33397	8.59375	0.0033732	0.0646957	1.78935
ENSRNOG00000055962	25181	Bgn	protein_coding	0.838883	7.49232	10.4751	0.00120994	0.0382469	1.78867		ENSRNOG00000055962	25181	Bgn	protein_coding	0.838883	7.49232	10.4751	0.00120994	0.0382469	1.78867
ENSRNOG00000006359	287835	Galk1	protein_coding	0.837317	2.72087	22.0255	2.69054e-06	0.000710934	1.78672		ENSRNOG00000006359	287835	Galk1	protein_coding	0.837317	2.72087	22.0255	2.69054e-06	0.000710934	1.78672
ENSRNOG00000028415	64515	Cdc20	protein_coding	0.83635	3.04457	12.2461	0.000466225	0.0220527	1.78553		ENSRNOG00000028415	64515	Cdc20	protein_coding	0.83635	3.04457	12.2461	0.000466225	0.0220527	1.78553
ENSRNOG00000047786	108348095	Ogn	protein_coding	0.835909	-0.101235	12.8631	0.00033512	0.0184723	1.78498		ENSRNOG00000047786	108348095	Ogn	protein_coding	0.835909	-0.101235	12.8631	0.00033512	0.0184723	1.78498
ENSRNOG00000005038	360847	Ube2t	protein_coding	0.833513	-0.336731	9.46531	0.00209394	0.0504513	1.78202		ENSRNOG00000005038	360847	Ube2t	protein_coding	0.833513	-0.336731	9.46531	0.00209394	0.0504513	1.78202
ENSRNOG00000003897	29393	Col1a1	protein_coding	0.8333	10.6042	9.00718	0.00268922	0.0577247	1.78176		ENSRNOG00000003897	29393	Col1a1	protein_coding	0.8333	10.6042	9.00718	0.00268922	0.0577247	1.78176
ENSRNOG00000001193	499413	Hsf2bp	protein_coding	0.831238	0.761895	8.7392	0.0031144	0.0616473	1.77921		ENSRNOG00000001193	499413	Hsf2bp	protein_coding	0.831238	0.761895	8.7392	0.0031144	0.0616473	1.77921
ENSRNOG00000013727	301701	Ndc80	protein_coding	0.830397	2.18185	7.9095	0.00491758	0.0777817	1.77817		ENSRNOG00000013727	301701	Ndc80	protein_coding	0.830397	2.18185	7.9095	0.00491758	0.0777817	1.77817
ENSRNOG00000018113	307056	Anlnl1	protein_coding	0.829186	1.76981	10.394	0.00126428	0.0391208	1.77668		ENSRNOG00000018113	307056	Anlnl1	protein_coding	0.829186	1.76981	10.394	0.00126428	0.0391208	1.77668
ENSRNOG00000001514	311742	Cdca7	protein_coding	0.82918	2.13873	11.335	0.000760616	0.0298143	1.77667		ENSRNOG00000001514	311742	Cdca7	protein_coding	0.82918	2.13873	11.335	0.000760616	0.0298143	1.77667
ENSRNOG00000025625	56759	Rnase4	protein_coding	0.828783	1.04742	12.3551	0.000439773	0.0211796	1.77619		ENSRNOG00000025625	56759	Rnase4	protein_coding	0.828783	1.04742	12.3551	0.000439773	0.0211796	1.77619
ENSRNOG00000003357	84032	Col3a1	protein_coding	0.828694	11.4473	13.203	0.000279508	0.0167374	1.77608		ENSRNOG00000003357	84032	Col3a1	protein_coding	0.828694	11.4473	13.203	0.000279508	0.0167374	1.77608
ENSRNOG00000000800	294410	Man1a1	protein_coding	0.823734	4.9286	10.9317	0.000945314	0.0336477	1.76998		ENSRNOG00000000800	294410	Man1a1	protein_coding	0.823734	4.9286	10.9317	0.000945314	0.0336477	1.76998
ENSRNOG00000056069	171304	Kif11	protein_coding	0.822365	2.80403	8.34776	0.00386163	0.0691912	1.7683		ENSRNOG00000056069	171304	Kif11	protein_coding	0.822365	2.80403	8.34776	0.00386163	0.0691912	1.7683
ENSRNOG00000006611	311111	Nostrin	protein_coding	0.821169	0.471977	9.46718	0.00209181	0.0504513	1.76684		ENSRNOG00000006611	311111	Nostrin	protein_coding	0.821169	0.471977	9.46718	0.00209181	0.0504513	1.76684
ENSRNOG00000009339	362044	Cenpe	protein_coding	0.81932	2.39904	9.47824	0.00207923	0.0503935	1.76457		ENSRNOG00000009339	362044	Cenpe	protein_coding	0.81932	2.39904	9.47824	0.00207923	0.0503935	1.76457
ENSRNOG00000009712	114860	Gale	protein_coding	0.818687	2.36288	8.09665	0.00443471	0.074186	1.7638		ENSRNOG00000009712	114860	Gale	protein_coding	0.818687	2.36288	8.09665	0.00443471	0.074186	1.7638
ENSRNOG00000019100	171529	Kif2c	protein_coding	0.818662	1.77252	8.13813	0.00433439	0.0733566	1.76377		ENSRNOG00000019100	171529	Kif2c	protein_coding	0.818662	1.77252	8.13813	0.00433439	0.0733566	1.76377
ENSRNOG00000011774	362650	Fblim1	protein_coding	0.816228	2.61363	14.6789	0.000127466	0.00977546	1.7608		ENSRNOG00000011774	362650	Fblim1	protein_coding	0.816228	2.61363	14.6789	0.000127466	0.00977546	1.7608
ENSRNOG00000014080	315740	Kif23	protein_coding	0.814244	2.48594	8.74349	0.00310709	0.0615793	1.75838		ENSRNOG00000014080	315740	Kif23	protein_coding	0.814244	2.48594	8.74349	0.00310709	0.0615793	1.75838
ENSRNOG00000032018	688757	Tmem200b	protein_coding	0.813139	-0.560617	10.5139	0.0011848	0.0378732	1.75703		ENSRNOG00000032018	688757	Tmem200b	protein_coding	0.813139	-0.560617	10.5139	0.0011848	0.0378732	1.75703
ENSRNOG00000019977	360406	Ptprf	protein_coding	0.811176	3.63787	10.901	0.000961133	0.0338315	1.75464		ENSRNOG00000019977	360406	Ptprf	protein_coding	0.811176	3.63787	10.901	0.000961133	0.0338315	1.75464
ENSRNOG00000009334	311325	Knstrn	protein_coding	0.810122	1.64615	10.3738	0.00127813	0.0392463	1.75336		ENSRNOG00000009334	311325	Knstrn	protein_coding	0.810122	1.64615	10.3738	0.00127813	0.0392463	1.75336
ENSRNOG00000011796	312705	C1r	protein_coding	0.80831	7.85087	8.04301	0.00456795	0.0748037	1.75116		ENSRNOG00000011796	312705	C1r	protein_coding	0.80831	7.85087	8.04301	0.00456795	0.0748037	1.75116
ENSRNOG00000002711	304951	Nuf2	protein_coding	0.806504	1.73748	8.81356	0.00299001	0.0599933	1.74897		ENSRNOG00000002711	304951	Nuf2	protein_coding	0.806504	1.73748	8.81356	0.00299001	0.0599933	1.74897
ENSRNOG00000000805	24392	Gja1	protein_coding	0.805981	4.35664	20.5916	5.68454e-06	0.00124122	1.74833		ENSRNOG00000000805	24392	Gja1	protein_coding	0.805981	4.35664	20.5916	5.68454e-06	0.00124122	1.74833
ENSRNOG00000001300	29659	P2rx4	protein_coding	0.805789	4.35019	8.23459	0.00410994	0.0716703	1.7481		ENSRNOG00000001300	29659	P2rx4	protein_coding	0.805789	4.35019	8.23459	0.00410994	0.0716703	1.7481
ENSRNOG00000006719	313253	Zfp618	protein_coding	0.804093	-0.789375	12.5477	0.000396701	0.0203806	1.74605		ENSRNOG00000006719	313253	Zfp618	protein_coding	0.804093	-0.789375	12.5477	0.000396701	0.0203806	1.74605
ENSRNOG00000013656	116744	Lpar1	protein_coding	0.80293	3.15721	26.5134	2.61721e-07	0.000125904	1.74464		ENSRNOG00000013656	116744	Lpar1	protein_coding	0.80293	3.15721	26.5134	2.61721e-07	0.000125904	1.74464
ENSRNOG00000015967	298544	Sh3bgrl3	protein_coding	0.799201	5.17665	10.238	0.00137575	0.0406704	1.74014		ENSRNOG00000015967	298544	Sh3bgrl3	protein_coding	0.799201	5.17665	10.238	0.00137575	0.0406704	1.74014
ENSRNOG00000015275	291441	Ska1	protein_coding	0.799123	0.189064	8.56834	0.00342058	0.0649917	1.74004		ENSRNOG00000015275	291441	Ska1	protein_coding	0.799123	0.189064	8.56834	0.00342058	0.0649917	1.74004
ENSRNOG00000015439	25478	Man2a1	protein_coding	0.797391	4.6836	10.3022	0.0013287	0.0397233	1.73796		ENSRNOG00000015439	25478	Man2a1	protein_coding	0.797391	4.6836	10.3022	0.0013287	0.0397233	1.73796
ENSRNOG00000017087	362625	Man1c1	protein_coding	0.797081	4.3344	11.7731	0.000600916	0.0255752	1.73758		ENSRNOG00000017087	362625	Man1c1	protein_coding	0.797081	4.3344	11.7731	0.000600916	0.0255752	1.73758
ENSRNOG00000038035	84393	Kif4a	protein_coding	0.797052	1.92542	7.96723	0.00476318	0.0769929	1.73755		ENSRNOG00000038035	84393	Kif4a	protein_coding	0.797052	1.92542	7.96723	0.00476318	0.0769929	1.73755
ENSRNOG00000055049	116676	Aldh1a2	protein_coding	0.794796	3.75456	10.0508	0.00152286	0.0422646	1.73483		ENSRNOG00000055049	116676	Aldh1a2	protein_coding	0.794796	3.75456	10.0508	0.00152286	0.0422646	1.73483
ENSRNOG00000052925	103689932	NEWGENE_621351	protein_coding	0.794631	3.94952	9.72195	0.0018208	0.0467723	1.73463		ENSRNOG00000052925	103689932	NEWGENE_621351	protein_coding	0.794631	3.94952	9.72195	0.0018208	0.0467723	1.73463
ENSRNOG00000016687	308341	Ssc5d	protein_coding	0.793261	4.70311	21.0445	4.48729e-06	0.00106322	1.73299		ENSRNOG00000016687	308341	Ssc5d	protein_coding	0.793261	4.70311	21.0445	4.48729e-06	0.00106322	1.73299
ENSRNOG00000015441	25084	Il4r	protein_coding	0.791249	5.35706	9.28567	0.00230953	0.0529059	1.73057		ENSRNOG00000015441	25084	Il4r	protein_coding	0.791249	5.35706	9.28567	0.00230953	0.0529059	1.73057
ENSRNOG00000002810	360518	Gfpt2	protein_coding	0.789845	3.31956	9.81312	0.00173271	0.0458447	1.72889		ENSRNOG00000002810	360518	Gfpt2	protein_coding	0.789845	3.31956	9.81312	0.00173271	0.0458447	1.72889
ENSRNOG00000059997	360588	Brip1	protein_coding	0.789791	0.245056	7.87395	0.00501521	0.0784398	1.72882		ENSRNOG00000059997	360588	Brip1	protein_coding	0.789791	0.245056	7.87395	0.00501521	0.0784398	1.72882
ENSRNOG00000014961	54320	Pdpn	protein_coding	0.787535	4.12679	8.85033	0.00293036	0.059717	1.72612		ENSRNOG00000014961	54320	Pdpn	protein_coding	0.787535	4.12679	8.85033	0.00293036	0.059717	1.72612
ENSRNOG00000011631	24373	Fst	protein_coding	0.78697	2.15179	15.6136	7.76925e-05	0.00696818	1.72545		ENSRNOG00000011631	24373	Fst	protein_coding	0.78697	2.15179	15.6136	7.76925e-05	0.00696818	1.72545
ENSRNOG00000013215	290741	Dctd	protein_coding	0.786423	0.921194	9.01217	0.00268187	0.0577247	1.72479		ENSRNOG00000013215	290741	Dctd	protein_coding	0.786423	0.921194	9.01217	0.00268187	0.0577247	1.72479
ENSRNOG00000014987	501097	Mdfi	protein_coding	0.783571	0.146409	10.7161	0.00106208	0.0357855	1.72139		ENSRNOG00000014987	501097	Mdfi	protein_coding	0.783571	0.146409	10.7161	0.00106208	0.0357855	1.72139
ENSRNOG00000017469	25380	Anxa1	protein_coding	0.78268	6.21451	10.124	0.00146352	0.0416866	1.72032		ENSRNOG00000017469	25380	Anxa1	protein_coding	0.78268	6.21451	10.124	0.00146352	0.0416866	1.72032
ENSRNOG00000010635	360622	Igfbp4	protein_coding	0.782196	5.55332	8.98755	0.00271826	0.0579949	1.71975		ENSRNOG00000010635	360622	Igfbp4	protein_coding	0.782196	5.55332	8.98755	0.00271826	0.0579949	1.71975
ENSRNOG00000017560	81517	Mdk	protein_coding	0.781113	1.70072	12.9855	0.000313907	0.0178545	1.71846		ENSRNOG00000017560	81517	Mdk	protein_coding	0.781113	1.70072	12.9855	0.000313907	0.0178545	1.71846
ENSRNOG00000020653	29415	S1pr2	protein_coding	0.777396	3.7868	10.4933	0.00119806	0.0381148	1.71403		ENSRNOG00000020653	29415	S1pr2	protein_coding	0.777396	3.7868	10.4933	0.00119806	0.0381148	1.71403
ENSRNOG00000021847	361047	Ska3	protein_coding	0.774737	1.14465	8.12253	0.00437186	0.0735375	1.71088		ENSRNOG00000021847	361047	Ska3	protein_coding	0.774737	1.14465	8.12253	0.00437186	0.0735375	1.71088
ENSRNOG00000027990	691657	Crip1	protein_coding	0.774028	6.253	9.37788	0.00219619	0.0511878	1.71004		ENSRNOG00000027990	691657	Crip1	protein_coding	0.774028	6.253	9.37788	0.00219619	0.0511878	1.71004
ENSRNOG00000037620	313511	Mob3c	protein_coding	0.773325	2.74926	8.08356	0.00446685	0.0743304	1.7092		ENSRNOG00000037620	313511	Mob3c	protein_coding	0.773325	2.74926	8.08356	0.00446685	0.0743304	1.7092
ENSRNOG00000043465	54323	Arc	protein_coding	0.769234	2.10542	8.07694	0.00448321	0.0743688	1.70437		ENSRNOG00000043465	54323	Arc	protein_coding	0.769234	2.10542	8.07694	0.00448321	0.0743688	1.70437
ENSRNOG00000034134	314855	Cpm	protein_coding	0.7683	1.44923	12.1531	0.000490074	0.0224853	1.70326		ENSRNOG00000034134	314855	Cpm	protein_coding	0.7683	1.44923	12.1531	0.000490074	0.0224853	1.70326
ENSRNOG00000008257	313662	Mfap2	protein_coding	0.768158	2.94984	8.16321	0.00427486	0.0729881	1.70309		ENSRNOG00000008257	313662	Mfap2	protein_coding	0.768158	2.94984	8.16321	0.00427486	0.0729881	1.70309
ENSRNOG00000008246	298845	Emilin1	protein_coding	0.767481	4.99219	14.6219	0.000131376	0.00993139	1.7023		ENSRNOG00000008246	298845	Emilin1	protein_coding	0.767481	4.99219	14.6219	0.000131376	0.00993139	1.7023
ENSRNOG00000010610	79242	Hpgd	protein_coding	0.764595	1.0794	11.2286	0.000805444	0.0308107	1.69889		ENSRNOG00000010610	79242	Hpgd	protein_coding	0.764595	1.0794	11.2286	0.000805444	0.0308107	1.69889
ENSRNOG00000047931	81814	Tmsb4x	protein_coding	0.76435	8.90537	8.44835	0.00365374	0.0672891	1.6986		ENSRNOG00000047931	81814	Tmsb4x	protein_coding	0.76435	8.90537	8.44835	0.00365374	0.0672891	1.6986
ENSRNOG00000000563	309837	Adamts14	protein_coding	0.763662	3.12892	8.54851	0.00345804	0.0652752	1.6978		ENSRNOG00000000563	309837	Adamts14	protein_coding	0.763662	3.12892	8.54851	0.00345804	0.0652752	1.6978
ENSRNOG00000005936	58921	Foxm1	protein_coding	0.762021	2.30733	8.0622	0.00451983	0.0746554	1.69586		ENSRNOG00000005936	58921	Foxm1	protein_coding	0.762021	2.30733	8.0622	0.00451983	0.0746554	1.69586
ENSRNOG00000021713	303575	Kif18b	protein_coding	0.761856	2.00546	10.0105	0.00155648	0.0427785	1.69567		ENSRNOG00000021713	303575	Kif18b	protein_coding	0.761856	2.00546	10.0105	0.00155648	0.0427785	1.69567
ENSRNOG00000010626	170897	Sphk1	protein_coding	0.760801	0.460102	7.91168	0.00491167	0.0777817	1.69443		ENSRNOG00000010626	170897	Sphk1	protein_coding	0.760801	0.460102	7.91168	0.00491167	0.0777817	1.69443
ENSRNOG00000002052	64387	Ccdc80	protein_coding	0.759394	6.68342	16.0114	6.29617e-05	0.00620079	1.69278		ENSRNOG00000002052	64387	Ccdc80	protein_coding	0.759394	6.68342	16.0114	6.29617e-05	0.00620079	1.69278
ENSRNOG00000016695	81686	Mmp2	protein_coding	0.757451	6.89343	12.3317	0.00044533	0.021294	1.6905		ENSRNOG00000016695	81686	Mmp2	protein_coding	0.757451	6.89343	12.3317	0.00044533	0.021294	1.6905
ENSRNOG00000000632	54237	Cdk1	protein_coding	0.756166	2.89496	10.2283	0.00138301	0.0406794	1.689		ENSRNOG00000000632	54237	Cdk1	protein_coding	0.756166	2.89496	10.2283	0.00138301	0.0406794	1.689
ENSRNOG00000004921	311336	Nusap1	protein_coding	0.756157	2.35151	9.6228	0.00192177	0.0479687	1.68899		ENSRNOG00000004921	311336	Nusap1	protein_coding	0.756157	2.35151	9.6228	0.00192177	0.0479687	1.68899
ENSRNOG00000008421	305351	Klhl5	protein_coding	0.752992	2.90323	8.06211	0.00452005	0.0746554	1.68528		ENSRNOG00000008421	305351	Klhl5	protein_coding	0.752992	2.90323	8.06211	0.00452005	0.0746554	1.68528
ENSRNOG00000020587	293677	Efemp2	protein_coding	0.75169	3.99355	11.7571	0.000606113	0.0257274	1.68376		ENSRNOG00000020587	293677	Efemp2	protein_coding	0.75169	3.99355	11.7571	0.000606113	0.0257274	1.68376
ENSRNOG00000010897	360161	Nek6	protein_coding	0.751398	3.28945	12.7156	0.000362618	0.0195801	1.68342		ENSRNOG00000010897	360161	Nek6	protein_coding	0.751398	3.28945	12.7156	0.000362618	0.0195801	1.68342
ENSRNOG00000042592	54290	Rgs10	protein_coding	0.74962	3.81331	7.89323	0.00496201	0.0780721	1.68135		ENSRNOG00000042592	54290	Rgs10	protein_coding	0.74962	3.81331	7.89323	0.00496201	0.0780721	1.68135
ENSRNOG00000009892	300474	Adamts15	protein_coding	0.748704	3.45902	13.9455	0.000188184	0.0126981	1.68028		ENSRNOG00000009892	300474	Adamts15	protein_coding	0.748704	3.45902	13.9455	0.000188184	0.0126981	1.68028
ENSRNOG00000018087	81818	Vim	protein_coding	0.746382	9.03411	13.5173	0.000236377	0.0148908	1.67758		ENSRNOG00000018087	81818	Vim	protein_coding	0.746382	9.03411	13.5173	0.000236377	0.0148908	1.67758
ENSRNOG00000008165	311546	Tpx2	protein_coding	0.74599	3.49095	14.5035	0.000139902	0.0103782	1.67712		ENSRNOG00000008165	311546	Tpx2	protein_coding	0.74599	3.49095	14.5035	0.000139902	0.0103782	1.67712
ENSRNOG00000008951	364190	Rasl10a	protein_coding	0.743213	1.04286	14.7309	0.000123999	0.00971097	1.6739		ENSRNOG00000008951	364190	Rasl10a	protein_coding	0.743213	1.04286	14.7309	0.000123999	0.00971097	1.6739
ENSRNOG00000016177	364405	Scara3	protein_coding	0.742503	3.84691	15.8241	6.95102e-05	0.00664744	1.67308		ENSRNOG00000016177	364405	Scara3	protein_coding	0.742503	3.84691	15.8241	6.95102e-05	0.00664744	1.67308
ENSRNOG00000010718	619550	Gpr153	protein_coding	0.740049	1.8352	14.2223	0.000162437	0.0116157	1.67023		ENSRNOG00000010718	619550	Gpr153	protein_coding	0.740049	1.8352	14.2223	0.000162437	0.0116157	1.67023
ENSRNOG00000001249	294337	Col6a1	protein_coding	0.7389	8.09341	13.0227	0.000307732	0.0178545	1.6689		ENSRNOG00000001249	294337	Col6a1	protein_coding	0.7389	8.09341	13.0227	0.000307732	0.0178545	1.6689
ENSRNOG00000043167	NA	Itga9	protein_coding	0.737539	1.8498	10.3193	0.00131644	0.0395058	1.66733		ENSRNOG00000043167	NA	Itga9	protein_coding	0.737539	1.8498	10.3193	0.00131644	0.0395058	1.66733
ENSRNOG00000013503	498515	Cdh24	protein_coding	0.736812	-0.212921	8.50313	0.00354536	0.066137	1.66649		ENSRNOG00000013503	498515	Cdh24	protein_coding	0.736812	-0.212921	8.50313	0.00354536	0.066137	1.66649
ENSRNOG00000010691	291813	Cmtm3	protein_coding	0.736495	3.60495	12.1956	0.000479011	0.0222348	1.66612		ENSRNOG00000010691	291813	Cmtm3	protein_coding	0.736495	3.60495	12.1956	0.000479011	0.0222348	1.66612
ENSRNOG00000058057	NA	Uggt2	processed_transcript	0.736269	1.18052	12.4278	0.000422992	0.0209844	1.66586		ENSRNOG00000058057	NA	Uggt2	processed_transcript	0.736269	1.18052	12.4278	0.000422992	0.0209844	1.66586
ENSRNOG00000008749	85490	Col5a1	protein_coding	0.730492	7.23434	10.7089	0.00106624	0.0357855	1.6592		ENSRNOG00000008749	85490	Col5a1	protein_coding	0.730492	7.23434	10.7089	0.00106624	0.0357855	1.6592
ENSRNOG00000047314	24834	Tk1	protein_coding	0.729155	3.43008	14.0689	0.00017623	0.0122168	1.65767		ENSRNOG00000047314	24834	Tk1	protein_coding	0.729155	3.43008	14.0689	0.00017623	0.0122168	1.65767
ENSRNOG00000056599	NA	SNORA53	snoRNA	0.727309	-1.20251	7.87159	0.00502175	0.0784649	1.65555		ENSRNOG00000056599	NA	SNORA53	snoRNA	0.727309	-1.20251	7.87159	0.00502175	0.0784649	1.65555
ENSRNOG00000026604	296616	Cercam	protein_coding	0.726959	3.7658	17.6619	2.6386e-05	0.00329825	1.65515		ENSRNOG00000026604	296616	Cercam	protein_coding	0.726959	3.7658	17.6619	2.6386e-05	0.00329825	1.65515
ENSRNOG00000018346	24180	Agtr1a	protein_coding	0.725362	2.6531	11.5539	0.000676073	0.0277993	1.65332		ENSRNOG00000018346	24180	Agtr1a	protein_coding	0.725362	2.6531	11.5539	0.000676073	0.0277993	1.65332
ENSRNOG00000018242	60341	Camkk1	protein_coding	0.724918	2.3219	7.93483	0.00484922	0.0776048	1.65281		ENSRNOG00000018242	60341	Camkk1	protein_coding	0.724918	2.3219	7.93483	0.00484922	0.0776048	1.65281
ENSRNOG00000009620	295669	Cybrd1	protein_coding	0.724265	2.46509	16.5744	4.67789e-05	0.00482218	1.65206		ENSRNOG00000009620	295669	Cybrd1	protein_coding	0.724265	2.46509	16.5744	4.67789e-05	0.00482218	1.65206
ENSRNOG00000015941	360627	Fkbp10	protein_coding	0.723969	4.4824	20.3536	6.43734e-06	0.00127741	1.65172		ENSRNOG00000015941	360627	Fkbp10	protein_coding	0.723969	4.4824	20.3536	6.43734e-06	0.00127741	1.65172
ENSRNOG00000011800	25584	F3	protein_coding	0.722464	2.90486	15.771	7.14882e-05	0.00671523	1.65		ENSRNOG00000011800	25584	F3	protein_coding	0.722464	2.90486	15.771	7.14882e-05	0.00671523	1.65
ENSRNOG00000056474	NA	AC096239.2	pseudogene	0.72193	0.898739	10.8689	0.000977906	0.0341192	1.64939		ENSRNOG00000056474	NA	AC096239.2	pseudogene	0.72193	0.898739	10.8689	0.000977906	0.0341192	1.64939
ENSRNOG00000048924	686539	Islr	protein_coding	0.721802	4.45525	16.9982	3.74153e-05	0.00421798	1.64924		ENSRNOG00000048924	686539	Islr	protein_coding	0.721802	4.45525	16.9982	3.74153e-05	0.00421798	1.64924
ENSRNOG00000018830	363220	Aff3	protein_coding	0.719616	0.820725	10.0222	0.00154665	0.0427753	1.64674		ENSRNOG00000018830	363220	Aff3	protein_coding	0.719616	0.820725	10.0222	0.00154665	0.0427753	1.64674
ENSRNOG00000048389	NA	Fgf18	protein_coding	0.719588	-0.00598986	11.2511	0.00079576	0.0306619	1.64671		ENSRNOG00000048389	NA	Fgf18	protein_coding	0.719588	-0.00598986	11.2511	0.00079576	0.0306619	1.64671
ENSRNOG00000019112	308965	Chp2	protein_coding	0.716106	4.07313	10.4699	0.00121337	0.0382469	1.64274		ENSRNOG00000019112	308965	Chp2	protein_coding	0.716106	4.07313	10.4699	0.00121337	0.0382469	1.64274
ENSRNOG00000015232	309419	Pip5k1b	protein_coding	0.715846	0.556947	10.3553	0.00129102	0.03938	1.64245		ENSRNOG00000015232	309419	Pip5k1b	protein_coding	0.715846	0.556947	10.3553	0.00129102	0.03938	1.64245
ENSRNOG00000016456	361749	Il33	protein_coding	0.714698	4.23237	11.9241	0.000554128	0.0243139	1.64114		ENSRNOG00000016456	361749	Il33	protein_coding	0.714698	4.23237	11.9241	0.000554128	0.0243139	1.64114
ENSRNOG00000018434	NA	Stab1	protein_coding	0.714564	4.21743	9.66381	0.00187934	0.0473563	1.64099		ENSRNOG00000018434	NA	Stab1	protein_coding	0.714564	4.21743	9.66381	0.00187934	0.0473563	1.64099
ENSRNOG00000002746	79210	Fstl1	protein_coding	0.714155	6.426	22.6585	1.93499e-06	0.000548536	1.64052		ENSRNOG00000002746	79210	Fstl1	protein_coding	0.714155	6.426	22.6585	1.93499e-06	0.000548536	1.64052
ENSRNOG00000014650	361764	Sema4g	protein_coding	0.713452	-0.59546	7.91166	0.00491172	0.0777817	1.63972		ENSRNOG00000014650	361764	Sema4g	protein_coding	0.713452	-0.59546	7.91166	0.00491172	0.0777817	1.63972
ENSRNOG00000007302	83727	Fbn1	protein_coding	0.712264	6.9359	13.5547	0.000231707	0.0147134	1.63837		ENSRNOG00000007302	83727	Fbn1	protein_coding	0.712264	6.9359	13.5547	0.000231707	0.0147134	1.63837
ENSRNOG00000012318	289054	Aspm	protein_coding	0.711038	2.46755	8.70644	0.00317088	0.0625624	1.63698		ENSRNOG00000012318	289054	Aspm	protein_coding	0.711038	2.46755	8.70644	0.00317088	0.0625624	1.63698
ENSRNOG00000014395	140588	Gli3	protein_coding	0.708156	1.02438	10.6594	0.0010951	0.036068	1.63371		ENSRNOG00000014395	140588	Gli3	protein_coding	0.708156	1.02438	10.6594	0.0010951	0.036068	1.63371
ENSRNOG00000039971	498690	Ctla2a	protein_coding	0.706892	3.24309	8.05093	0.00454803	0.0747411	1.63228		ENSRNOG00000039971	498690	Ctla2a	protein_coding	0.706892	3.24309	8.05093	0.00454803	0.0747411	1.63228
ENSRNOG00000010196	316033	Glb1	protein_coding	0.704492	4.81113	10.733	0.00105243	0.0356232	1.62957		ENSRNOG00000010196	316033	Glb1	protein_coding	0.704492	4.81113	10.733	0.00105243	0.0356232	1.62957
ENSRNOG00000001254	361821	Col6a2	protein_coding	0.703199	8.40992	15.5802	7.90771e-05	0.00697416	1.62811		ENSRNOG00000001254	361821	Col6a2	protein_coding	0.703199	8.40992	15.5802	7.90771e-05	0.00697416	1.62811
ENSRNOG00000001375	498166	Gal3st4	protein_coding	0.702008	0.531351	8.5333	0.00348706	0.065589	1.62677		ENSRNOG00000001375	498166	Gal3st4	protein_coding	0.702008	0.531351	8.5333	0.00348706	0.065589	1.62677
ENSRNOG00000012534	305449	Mfsd10	protein_coding	0.696409	2.653	8.20819	0.00417018	0.0718788	1.62047		ENSRNOG00000012534	305449	Mfsd10	protein_coding	0.696409	2.653	8.20819	0.00417018	0.0718788	1.62047
ENSRNOG00000013791	54410	Enpp3	protein_coding	0.693946	3.80358	9.85762	0.0016913	0.0449737	1.6177		ENSRNOG00000013791	54410	Enpp3	protein_coding	0.693946	3.80358	9.85762	0.0016913	0.0449737	1.6177
ENSRNOG00000001627	363767	Abi3bp	protein_coding	0.690542	4.10935	15.0588	0.000104215	0.00861672	1.61389		ENSRNOG00000001627	363767	Abi3bp	protein_coding	0.690542	4.10935	15.0588	0.000104215	0.00861672	1.61389
ENSRNOG00000002947	289178	Dpt	protein_coding	0.688799	6.52654	24.4522	7.61755e-07	0.000274838	1.61194		ENSRNOG00000002947	289178	Dpt	protein_coding	0.688799	6.52654	24.4522	7.61755e-07	0.000274838	1.61194
ENSRNOG00000006460	302972	Amdhd2	protein_coding	0.688199	3.10933	8.48737	0.0035762	0.0666341	1.61127		ENSRNOG00000006460	302972	Amdhd2	protein_coding	0.688199	3.10933	8.48737	0.0035762	0.0666341	1.61127
ENSRNOG00000001767	498107	RGD1562339	protein_coding	0.684028	1.73729	10.1737	0.00142455	0.0410381	1.60662		ENSRNOG00000001767	498107	RGD1562339	protein_coding	0.684028	1.73729	10.1737	0.00142455	0.0410381	1.60662
ENSRNOG00000000479	294286	Kifc1	protein_coding	0.681265	2.92363	9.15384	0.00248196	0.055261	1.60355		ENSRNOG00000000479	294286	Kifc1	protein_coding	0.681265	2.92363	9.15384	0.00248196	0.055261	1.60355
ENSRNOG00000021693	361153	Fam149a	protein_coding	0.680256	2.58346	11.3415	0.000757922	0.0297822	1.60242		ENSRNOG00000021693	361153	Fam149a	protein_coding	0.680256	2.58346	11.3415	0.000757922	0.0297822	1.60242
ENSRNOG00000025001	29569	Pcolce	protein_coding	0.679845	6.97229	15.6498	7.62209e-05	0.00691697	1.60197		ENSRNOG00000025001	29569	Pcolce	protein_coding	0.679845	6.97229	15.6498	7.62209e-05	0.00691697	1.60197
ENSRNOG00000004540	100912012	Clec3b	protein_coding	0.679438	5.39547	15.1141	0.000101202	0.00841146	1.60152		ENSRNOG00000004540	100912012	Clec3b	protein_coding	0.679438	5.39547	15.1141	0.000101202	0.00841146	1.60152
ENSRNOG00000059059	294790	Skp2	protein_coding	0.67932	1.45508	8.43786	0.00367488	0.0673658	1.60138		ENSRNOG00000059059	294790	Skp2	protein_coding	0.67932	1.45508	8.43786	0.00367488	0.0673658	1.60138
ENSRNOG00000038001	29743	Slc25a1	protein_coding	0.678223	2.29525	14.1012	0.000173231	0.0121626	1.60017		ENSRNOG00000038001	29743	Slc25a1	protein_coding	0.678223	2.29525	14.1012	0.000173231	0.0121626	1.60017
ENSRNOG00000061484	287899	Adamts2	protein_coding	0.678218	4.97394	12.6425	0.000377066	0.0199708	1.60016		ENSRNOG00000061484	287899	Adamts2	protein_coding	0.678218	4.97394	12.6425	0.000377066	0.0199708	1.60016
ENSRNOG00000011777	252918	Spag5	protein_coding	0.677004	2.37047	11.7454	0.000609934	0.0258205	1.59882		ENSRNOG00000011777	252918	Spag5	protein_coding	0.677004	2.37047	11.7454	0.000609934	0.0258205	1.59882
ENSRNOG00000008678	362393	Antxr1	protein_coding	0.676357	3.98697	10.3447	0.0012985	0.03938	1.5981		ENSRNOG00000008678	362393	Antxr1	protein_coding	0.676357	3.98697	10.3447	0.0012985	0.03938	1.5981
ENSRNOG00000016366	361289	Colec12	protein_coding	0.674996	5.07829	9.89624	0.00165616	0.0444268	1.59659		ENSRNOG00000016366	361289	Colec12	protein_coding	0.674996	5.07829	9.89624	0.00165616	0.0444268	1.59659
ENSRNOG00000008445	500666	Dact1	protein_coding	0.674954	1.92641	12.0154	0.00052762	0.023528	1.59655		ENSRNOG00000008445	500666	Dact1	protein_coding	0.674954	1.92641	12.0154	0.00052762	0.023528	1.59655
ENSRNOG00000003736	85250	Col5a2	protein_coding	0.673186	7.27301	10.2078	0.00139849	0.0408108	1.59459		ENSRNOG00000003736	85250	Col5a2	protein_coding	0.673186	7.27301	10.2078	0.00139849	0.0408108	1.59459
ENSRNOG00000019698	364534	Ssbp4	protein_coding	0.671522	4.26624	24.1683	8.82741e-07	0.000304642	1.59275		ENSRNOG00000019698	364534	Ssbp4	protein_coding	0.671522	4.26624	24.1683	8.82741e-07	0.000304642	1.59275
ENSRNOG00000006548	498011	Mrc2	protein_coding	0.670107	4.91779	8.25382	0.00406663	0.0712558	1.59119		ENSRNOG00000006548	498011	Mrc2	protein_coding	0.670107	4.91779	8.25382	0.00406663	0.0712558	1.59119
ENSRNOG00000017359	301575	Itm2c	protein_coding	0.669574	6.17406	14.6415	0.000130022	0.00989574	1.5906		ENSRNOG00000017359	301575	Itm2c	protein_coding	0.669574	6.17406	14.6415	0.000130022	0.00989574	1.5906
ENSRNOG00000049780	683667	Sri	protein_coding	0.669518	4.44067	8.14386	0.00432073	0.0732207	1.59054		ENSRNOG00000049780	683667	Sri	protein_coding	0.669518	4.44067	8.14386	0.00432073	0.0732207	1.59054
ENSRNOG00000010219	29622	Ralgds	protein_coding	0.669042	5.09188	12.9604	0.000318142	0.0178545	1.59002		ENSRNOG00000010219	29622	Ralgds	protein_coding	0.669042	5.09188	12.9604	0.000318142	0.0178545	1.59002
ENSRNOG00000012960	296560	Uap1l1	protein_coding	0.668382	3.29607	10.3766	0.00127621	0.0392463	1.58929		ENSRNOG00000012960	296560	Uap1l1	protein_coding	0.668382	3.29607	10.3766	0.00127621	0.0392463	1.58929
ENSRNOG00000042980	303068	Adam19	protein_coding	0.667754	6.33529	11.1068	0.00086014	0.0320533	1.5886		ENSRNOG00000042980	303068	Adam19	protein_coding	0.667754	6.33529	11.1068	0.00086014	0.0320533	1.5886
ENSRNOG00000005695	25333	Mgp	protein_coding	0.667609	7.65645	9.8648	0.00168471	0.0449224	1.58844		ENSRNOG00000005695	25333	Mgp	protein_coding	0.667609	7.65645	9.8648	0.00168471	0.0449224	1.58844
ENSRNOG00000010457	503052	Vash1	protein_coding	0.666184	3.30128	11.6679	0.000635861	0.0265863	1.58687		ENSRNOG00000010457	503052	Vash1	protein_coding	0.666184	3.30128	11.6679	0.000635861	0.0265863	1.58687
ENSRNOG00000023109	499415	Icoslg	protein_coding	0.664304	3.6985	16.8041	4.14446e-05	0.00453747	1.5848		ENSRNOG00000023109	499415	Icoslg	protein_coding	0.664304	3.6985	16.8041	4.14446e-05	0.00453747	1.5848
ENSRNOG00000010832	290771	Pdgfrl	protein_coding	0.664273	3.7892	19.8033	8.58345e-06	0.00154844	1.58477		ENSRNOG00000010832	290771	Pdgfrl	protein_coding	0.664273	3.7892	19.8033	8.58345e-06	0.00154844	1.58477
ENSRNOG00000010872	24264	Ckb	protein_coding	0.663584	6.05151	9.96916	0.00159184	0.0430501	1.58401		ENSRNOG00000010872	24264	Ckb	protein_coding	0.663584	6.05151	9.96916	0.00159184	0.0430501	1.58401
ENSRNOG00000012815	140568	Chst10	protein_coding	0.66224	-0.47782	8.26936	0.00403197	0.0709527	1.58254		ENSRNOG00000012815	140568	Chst10	protein_coding	0.66224	-0.47782	8.26936	0.00403197	0.0709527	1.58254
ENSRNOG00000010947	81707	Mmp14	protein_coding	0.661714	5.95248	10.6932	0.0010753	0.0358646	1.58196		ENSRNOG00000010947	81707	Mmp14	protein_coding	0.661714	5.95248	10.6932	0.0010753	0.0358646	1.58196
ENSRNOG00000019648	NA	Col6a3	processed_transcript	0.661533	7.51923	8.99736	0.00270371	0.0577676	1.58176		ENSRNOG00000019648	NA	Col6a3	processed_transcript	0.661533	7.51923	8.99736	0.00270371	0.0577676	1.58176
ENSRNOG00000016167	498963	Spata2L	protein_coding	0.66071	1.30043	7.97452	0.00474404	0.0767703	1.58086		ENSRNOG00000016167	498963	Spata2L	protein_coding	0.66071	1.30043	7.97452	0.00474404	0.0767703	1.58086
ENSRNOG00000004517	24482	Igf1	protein_coding	0.659684	3.91061	9.45397	0.00210693	0.0505248	1.57974		ENSRNOG00000004517	24482	Igf1	protein_coding	0.659684	3.91061	9.45397	0.00210693	0.0505248	1.57974
ENSRNOG00000026502	299933	Dscc1	protein_coding	0.659025	0.49538	8.66578	0.00324241	0.0634688	1.57902		ENSRNOG00000026502	299933	Dscc1	protein_coding	0.659025	0.49538	8.66578	0.00324241	0.0634688	1.57902
ENSRNOG00000016064	64524	Tkt	protein_coding	0.657021	5.39703	7.95652	0.00479143	0.077144	1.57682		ENSRNOG00000016064	64524	Tkt	protein_coding	0.657021	5.39703	7.95652	0.00479143	0.077144	1.57682
ENSRNOG00000039469	548106	Pcdhb19	protein_coding	0.655006	1.51906	11.7073	0.000622541	0.0261985	1.57462		ENSRNOG00000039469	548106	Pcdhb19	protein_coding	0.655006	1.51906	11.7073	0.000622541	0.0261985	1.57462
ENSRNOG00000004400	25107	Avpr1a	protein_coding	0.65302	0.753606	8.98503	0.00272201	0.0579949	1.57246		ENSRNOG00000004400	25107	Avpr1a	protein_coding	0.65302	0.753606	8.98503	0.00272201	0.0579949	1.57246
ENSRNOG00000016071	297595	P3h3	protein_coding	0.651288	4.72714	22.1065	2.57936e-06	0.000694022	1.57057		ENSRNOG00000016071	297595	P3h3	protein_coding	0.651288	4.72714	22.1065	2.57936e-06	0.000694022	1.57057
ENSRNOG00000000142	361282	Plxdc2	protein_coding	0.650223	4.6932	12.3982	0.000429749	0.0211796	1.56941		ENSRNOG00000000142	361282	Plxdc2	protein_coding	0.650223	4.6932	12.3982	0.000429749	0.0211796	1.56941
ENSRNOG00000061768	311170	Slc43a3	protein_coding	0.647762	2.50253	8.65328	0.00326473	0.0637485	1.56674		ENSRNOG00000061768	311170	Slc43a3	protein_coding	0.647762	2.50253	8.65328	0.00326473	0.0637485	1.56674
ENSRNOG00000000913	24434	Gusb	protein_coding	0.64726	4.08618	11.914	0.000557143	0.0243298	1.56619		ENSRNOG00000000913	24434	Gusb	protein_coding	0.64726	4.08618	11.914	0.000557143	0.0243298	1.56619
ENSRNOG00000002110	316729	Fam114a1l1	protein_coding	0.643636	1.22432	9.88802	0.00166358	0.0444602	1.56226		ENSRNOG00000002110	316729	Fam114a1l1	protein_coding	0.643636	1.22432	9.88802	0.00166358	0.0444602	1.56226
ENSRNOG00000062306	500801	Cyp4f17	protein_coding	0.642458	-0.66602	8.31976	0.0039216	0.0701075	1.56099		ENSRNOG00000062306	500801	Cyp4f17	protein_coding	0.642458	-0.66602	8.31976	0.0039216	0.0701075	1.56099
ENSRNOG00000002358	114861	Scpep1	protein_coding	0.64081	6.10439	11.2303	0.000804712	0.0308107	1.5592		ENSRNOG00000002358	114861	Scpep1	protein_coding	0.64081	6.10439	11.2303	0.000804712	0.0308107	1.5592
ENSRNOG00000010448	29497	Ptbp1	protein_coding	0.640396	5.49299	7.98998	0.0047037	0.0763509	1.55876		ENSRNOG00000010448	29497	Ptbp1	protein_coding	0.640396	5.49299	7.98998	0.0047037	0.0763509	1.55876
ENSRNOG00000009401	362176	Lmo2	protein_coding	0.640201	4.41291	9.01012	0.00268489	0.0577247	1.55855		ENSRNOG00000009401	362176	Lmo2	protein_coding	0.640201	4.41291	9.01012	0.00268489	0.0577247	1.55855
ENSRNOG00000043007	494125	Rcn3	protein_coding	0.639334	4.49003	19.2814	1.12798e-05	0.00180875	1.55761		ENSRNOG00000043007	494125	Rcn3	protein_coding	0.639334	4.49003	19.2814	1.12798e-05	0.00180875	1.55761
ENSRNOG00000020376	294025	Stn1	protein_coding	0.638551	3.9574	12.2278	0.000470818	0.0220898	1.55676		ENSRNOG00000020376	294025	Stn1	protein_coding	0.638551	3.9574	12.2278	0.000470818	0.0220898	1.55676
ENSRNOG00000050534	64043	Gcnt1	protein_coding	0.637474	3.52877	9.77211	0.00177179	0.0462259	1.5556		ENSRNOG00000050534	64043	Gcnt1	protein_coding	0.637474	3.52877	9.77211	0.00177179	0.0462259	1.5556
ENSRNOG00000004554	29139	Dcn	protein_coding	0.636435	8.10998	18.5014	1.69776e-05	0.0023642	1.55448		ENSRNOG00000004554	29139	Dcn	protein_coding	0.636435	8.10998	18.5014	1.69776e-05	0.0023642	1.55448
ENSRNOG00000008182	360959	Htra3	protein_coding	0.635047	5.60091	13.4268	0.000248051	0.0151454	1.55299		ENSRNOG00000008182	360959	Htra3	protein_coding	0.635047	5.60091	13.4268	0.000248051	0.0151454	1.55299
ENSRNOG00000007636	312166	Cadps2	protein_coding	0.634797	1.37606	11.8106	0.00058893	0.0252683	1.55272		ENSRNOG00000007636	312166	Cadps2	protein_coding	0.634797	1.37606	11.8106	0.00058893	0.0252683	1.55272
ENSRNOG00000007722	100360533	Fam57a	protein_coding	0.634193	0.782413	10.9213	0.000950624	0.0336856	1.55207		ENSRNOG00000007722	100360533	Fam57a	protein_coding	0.634193	0.782413	10.9213	0.000950624	0.0336856	1.55207
ENSRNOG00000042189	246324	Rab31	protein_coding	0.631528	5.84166	10.5987	0.0011317	0.0369212	1.54921		ENSRNOG00000042189	246324	Rab31	protein_coding	0.631528	5.84166	10.5987	0.0011317	0.0369212	1.54921
ENSRNOG00000007025	289711	Evc2	protein_coding	0.630328	1.33588	9.8099	0.00173575	0.0458487	1.54792		ENSRNOG00000007025	289711	Evc2	protein_coding	0.630328	1.33588	9.8099	0.00173575	0.0458487	1.54792
ENSRNOG00000027022	NA	AABR07043654.1	pseudogene	0.629884	-0.100256	8.08397	0.00446584	0.0743304	1.54744		ENSRNOG00000027022	NA	AABR07043654.1	pseudogene	0.629884	-0.100256	8.08397	0.00446584	0.0743304	1.54744
ENSRNOG00000021086	293774	Dtx4	protein_coding	0.62865	3.3977	10.1111	0.00147377	0.0418534	1.54612		ENSRNOG00000021086	293774	Dtx4	protein_coding	0.62865	3.3977	10.1111	0.00147377	0.0418534	1.54612
ENSRNOG00000021155	29175	Ctsk	protein_coding	0.62643	4.22447	11.8125	0.000588357	0.0252683	1.54374		ENSRNOG00000021155	29175	Ctsk	protein_coding	0.62643	4.22447	11.8125	0.000588357	0.0252683	1.54374
ENSRNOG00000021855	296952	Kcp	protein_coding	0.624923	2.17737	7.89672	0.00495246	0.0780721	1.54213		ENSRNOG00000021855	296952	Kcp	protein_coding	0.624923	2.17737	7.89672	0.00495246	0.0780721	1.54213
ENSRNOG00000007300	315114	C1qtnf6	protein_coding	0.623156	4.43373	10.4009	0.00125956	0.0391208	1.54024		ENSRNOG00000007300	315114	C1qtnf6	protein_coding	0.623156	4.43373	10.4009	0.00125956	0.0391208	1.54024
ENSRNOG00000020726	361710	Sipa1	protein_coding	0.622809	5.29327	8.75639	0.00308519	0.0613751	1.53987		ENSRNOG00000020726	361710	Sipa1	protein_coding	0.622809	5.29327	8.75639	0.00308519	0.0613751	1.53987
ENSRNOG00000018198	306722	Dapk1	protein_coding	0.621305	4.10844	9.10195	0.00255336	0.0561422	1.53827		ENSRNOG00000018198	306722	Dapk1	protein_coding	0.621305	4.10844	9.10195	0.00255336	0.0561422	1.53827
ENSRNOG00000020776	64191	Dhcr7	protein_coding	0.620376	1.90962	9.45941	0.00210068	0.0504513	1.53728		ENSRNOG00000020776	64191	Dhcr7	protein_coding	0.620376	1.90962	9.45941	0.00210068	0.0504513	1.53728
ENSRNOG00000012486	301323	Prim2	protein_coding	0.619448	1.63024	7.86786	0.00503212	0.0785496	1.53629		ENSRNOG00000012486	301323	Prim2	protein_coding	0.619448	1.63024	7.86786	0.00503212	0.0785496	1.53629
ENSRNOG00000004659	362978	Creld2	protein_coding	0.618141	3.24594	8.12403	0.00436824	0.0735375	1.5349		ENSRNOG00000004659	362978	Creld2	protein_coding	0.618141	3.24594	8.12403	0.00436824	0.0735375	1.5349
ENSRNOG00000017854	54315	Ucp2	protein_coding	0.617816	7.18184	7.93254	0.00485536	0.0776048	1.53455		ENSRNOG00000017854	54315	Ucp2	protein_coding	0.617816	7.18184	7.93254	0.00485536	0.0776048	1.53455
ENSRNOG00000029778	25750	Maob	protein_coding	0.616343	1.76182	9.9982	0.00156693	0.0428141	1.53298		ENSRNOG00000029778	25750	Maob	protein_coding	0.616343	1.76182	9.9982	0.00156693	0.0428141	1.53298
ENSRNOG00000003031	29600	Atp2b4	protein_coding	0.615483	4.84766	12.3474	0.000441604	0.0211796	1.53207		ENSRNOG00000003031	29600	Atp2b4	protein_coding	0.615483	4.84766	12.3474	0.000441604	0.0211796	1.53207
ENSRNOG00000025731	100359583	Ptma	protein_coding	0.613059	5.83957	8.6197	0.00332546	0.0642235	1.5295		ENSRNOG00000025731	100359583	Ptma	protein_coding	0.613059	5.83957	8.6197	0.00332546	0.0642235	1.5295
ENSRNOG00000007047	312812	Eps8	protein_coding	0.612707	3.83257	10.5147	0.0011843	0.0378732	1.52913		ENSRNOG00000007047	312812	Eps8	protein_coding	0.612707	3.83257	10.5147	0.0011843	0.0378732	1.52913
ENSRNOG00000001304	NA	Bcr	protein_coding	0.611956	3.10366	9.75373	0.0017896	0.0462259	1.52833		ENSRNOG00000001304	NA	Bcr	protein_coding	0.611956	3.10366	9.75373	0.0017896	0.0462259	1.52833
ENSRNOG00000004332	24329	Egfr	protein_coding	0.611879	2.88552	10.2533	0.00136442	0.0404701	1.52825		ENSRNOG00000004332	24329	Egfr	protein_coding	0.611879	2.88552	10.2533	0.00136442	0.0404701	1.52825
ENSRNOG00000000697	501841	Coro1c	protein_coding	0.611725	5.52998	10.4721	0.00121193	0.0382469	1.52808		ENSRNOG00000000697	501841	Coro1c	protein_coding	0.611725	5.52998	10.4721	0.00121193	0.0382469	1.52808
ENSRNOG00000056562	361621	Olfml1	protein_coding	0.610356	2.35222	15.5323	8.11084e-05	0.00711379	1.52664		ENSRNOG00000056562	361621	Olfml1	protein_coding	0.610356	2.35222	15.5323	8.11084e-05	0.00711379	1.52664
ENSRNOG00000000579	25603	Marcks	protein_coding	0.608551	5.12502	8.45914	0.00363214	0.0672363	1.52473		ENSRNOG00000000579	25603	Marcks	protein_coding	0.608551	5.12502	8.45914	0.00363214	0.0672363	1.52473
ENSRNOG00000053895	291958	B3gnt9	protein_coding	0.608004	1.32368	10.6409	0.00110614	0.0363438	1.52415		ENSRNOG00000053895	291958	B3gnt9	protein_coding	0.608004	1.32368	10.6409	0.00110614	0.0363438	1.52415
ENSRNOG00000009751	298376	Gpx7	protein_coding	0.60748	3.32856	17.8675	2.36827e-05	0.00303195	1.5236		ENSRNOG00000009751	298376	Gpx7	protein_coding	0.60748	3.32856	17.8675	2.36827e-05	0.00303195	1.5236
ENSRNOG00000024577	25257	Gamt	protein_coding	0.605818	5.12491	7.93906	0.0048379	0.0775774	1.52184		ENSRNOG00000024577	25257	Gamt	protein_coding	0.605818	5.12491	7.93906	0.0048379	0.0775774	1.52184
ENSRNOG00000003018	304960	Olfml2b	protein_coding	0.604826	5.65322	9.70103	0.00184165	0.0469517	1.52079		ENSRNOG00000003018	304960	Olfml2b	protein_coding	0.604826	5.65322	9.70103	0.00184165	0.0469517	1.52079
ENSRNOG00000008301	304983	Tagln2	protein_coding	0.604312	7.72905	8.37666	0.00380071	0.0684861	1.52025		ENSRNOG00000008301	304983	Tagln2	protein_coding	0.604312	7.72905	8.37666	0.00380071	0.0684861	1.52025
ENSRNOG00000050794	24915	Pdlim4	protein_coding	0.602687	4.48371	10.5562	0.001158	0.0375937	1.51854		ENSRNOG00000050794	24915	Pdlim4	protein_coding	0.602687	4.48371	10.5562	0.001158	0.0375937	1.51854
ENSRNOG00000018338	298683	Vwa1	protein_coding	0.602549	4.50429	19.1138	1.23149e-05	0.00189805	1.5184		ENSRNOG00000018338	298683	Vwa1	protein_coding	0.602549	4.50429	19.1138	1.23149e-05	0.00189805	1.5184
ENSRNOG00000014170	81653	Dbn1	protein_coding	0.600603	4.48477	12.6912	0.000367389	0.0197037	1.51635		ENSRNOG00000014170	81653	Dbn1	protein_coding	0.600603	4.48477	12.6912	0.000367389	0.0197037	1.51635
ENSRNOG00000013889	300888	Tmed3	protein_coding	0.599295	4.15805	12.3693	0.00043646	0.0211796	1.51498		ENSRNOG00000013889	300888	Tmed3	protein_coding	0.599295	4.15805	12.3693	0.00043646	0.0211796	1.51498
ENSRNOG00000001469	25043	Eln	protein_coding	0.598388	6.14606	8.83896	0.00294867	0.059783	1.51402		ENSRNOG00000001469	25043	Eln	protein_coding	0.598388	6.14606	8.83896	0.00294867	0.059783	1.51402
ENSRNOG00000018865	294809	Adamts12	protein_coding	0.595183	4.53828	9.2507	0.00235405	0.0533104	1.51066		ENSRNOG00000018865	294809	Adamts12	protein_coding	0.595183	4.53828	9.2507	0.00235405	0.0533104	1.51066
ENSRNOG00000013577	315131	Kdelr3	protein_coding	0.594569	3.1843	12.169	0.000485916	0.0223849	1.51002		ENSRNOG00000013577	315131	Kdelr3	protein_coding	0.594569	3.1843	12.169	0.000485916	0.0223849	1.51002
ENSRNOG00000008810	117536	Nsmf	protein_coding	0.59427	3.22213	16.5106	4.83791e-05	0.00495496	1.50971		ENSRNOG00000008810	117536	Nsmf	protein_coding	0.59427	3.22213	16.5106	4.83791e-05	0.00495496	1.50971
ENSRNOG00000006075	81730	Fez1	protein_coding	0.593137	-0.265334	8.29988	0.00396476	0.0701679	1.50852		ENSRNOG00000006075	81730	Fez1	protein_coding	0.593137	-0.265334	8.29988	0.00396476	0.0701679	1.50852
ENSRNOG00000018666	246254	Gpsm1	protein_coding	0.590845	2.85971	16.3106	5.37631e-05	0.00547108	1.50613		ENSRNOG00000018666	246254	Gpsm1	protein_coding	0.590845	2.85971	16.3106	5.37631e-05	0.00547108	1.50613
ENSRNOG00000018616	361505	Cdc42ep5	protein_coding	0.590583	0.528889	9.3674	0.00220879	0.0512639	1.50586		ENSRNOG00000018616	361505	Cdc42ep5	protein_coding	0.590583	0.528889	9.3674	0.00220879	0.0512639	1.50586
ENSRNOG00000020533	65164	Htra1	protein_coding	0.588185	6.59561	8.41126	0.00372905	0.067733	1.50335		ENSRNOG00000020533	65164	Htra1	protein_coding	0.588185	6.59561	8.41126	0.00372905	0.067733	1.50335
ENSRNOG00000000081	305633	Antxr2	protein_coding	0.587279	4.36541	10.8873	0.000968254	0.0338589	1.50241		ENSRNOG00000000081	305633	Antxr2	protein_coding	0.587279	4.36541	10.8873	0.000968254	0.0338589	1.50241
ENSRNOG00000004968	362798	Ncapg2	protein_coding	0.586266	3.48531	10.3427	0.00129985	0.03938	1.50136		ENSRNOG00000004968	362798	Ncapg2	protein_coding	0.586266	3.48531	10.3427	0.00129985	0.03938	1.50136
ENSRNOG00000007261	304729	Gli2	protein_coding	0.582909	1.27857	7.9824	0.00472344	0.0765149	1.49787		ENSRNOG00000052247	310864	Manba	protein_coding	-0.588332	4.61067	17.7063	2.57771e-05	0.00324771	0.665111
ENSRNOG00000005034	314904	Arhgef25	protein_coding	0.580175	3.01567	14.2375	0.00016113	0.0116157	1.49503		ENSRNOG00000048205	296956	Ube2h	protein_coding	-0.588528	7.39299	13.9317	0.000189572	0.0126981	0.665021
ENSRNOG00000037225	29261	Tyms	protein_coding	0.578591	2.05235	9.21928	0.0023948	0.054002	1.49339		ENSRNOG00000020651	293638	Cars	protein_coding	-0.589401	5.06242	18.0926	2.10414e-05	0.002807	0.664619
ENSRNOG00000000842	294239	Ddah2	protein_coding	0.577126	3.48677	15.8054	7.02033e-05	0.00667351	1.49187		ENSRNOG00000060248	297436	Chchd6	protein_coding	-0.593216	2.44057	8.45619	0.00363804	0.0672363	0.662863
ENSRNOG00000015505	362429	Mfap5	protein_coding	0.575829	4.48511	11.1969	0.000819342	0.0311458	1.49053		ENSRNOG00000012582	116636	Eif4ebp1	protein_coding	-0.596223	6.2675	18.9525	1.34014e-05	0.00198	0.661484
ENSRNOG00000013057	308761	Prc1	protein_coding	0.574884	3.82176	8.7932	0.00302356	0.0605283	1.48956		ENSRNOG00000018421	361594	Aen	protein_coding	-0.598712	4.14632	19.6543	9.2793e-06	0.00159035	0.660343
ENSRNOG00000028526	690606	Mansc1	protein_coding	0.574082	1.35887	11.5697	0.000670367	0.0277137	1.48873		ENSRNOG00000016776	313610	Extl1	protein_coding	-0.606321	5.34506	8.83629	0.00295299	0.0597944	0.65687
ENSRNOG00000004589	362760	Galnt16	protein_coding	0.572822	2.70622	12.3549	0.000439839	0.0211796	1.48743		ENSRNOG00000010921	363017	Taf1d	protein_coding	-0.608173	2.33797	12.5105	0.000404676	0.0205247	0.656027
ENSRNOG00000000906	360757	Medag	protein_coding	0.571391	4.45722	16.8588	4.02665e-05	0.00443911	1.48596		ENSRNOG00000019525	291671	Hspa9	protein_coding	-0.61068	7.96069	14.0215	0.000180728	0.0123666	0.654888
ENSRNOG00000005931	58952	Cpq	protein_coding	0.570843	3.93166	12.5121	0.000404322	0.0205247	1.48539		ENSRNOG00000014132	499090	Mypop	protein_coding	-0.613801	2.63416	8.04867	0.00455371	0.0747452	0.653473
ENSRNOG00000016810	29332	Stmn1	protein_coding	0.568999	4.17616	11.1774	0.000828009	0.0312243	1.48349		ENSRNOG00000007213	313047	Yars	protein_coding	-0.614237	5.65456	19.1921	1.18204e-05	0.00185791	0.653275
ENSRNOG00000000614	361832	Bicc1	protein_coding	0.568136	4.07831	9.43407	0.00212991	0.0506889	1.48261		ENSRNOG00000019332	363195	Gtpbp2	protein_coding	-0.614619	5.43638	24.8642	6.15136e-07	0.000244132	0.653102
ENSRNOG00000060853	298917	Iah1	protein_coding	0.568023	4.39289	8.57301	0.00341183	0.0649917	1.48249		ENSRNOG00000018375	171145	Eif2b3	protein_coding	-0.616357	3.83155	22.7524	1.8427e-06	0.000548536	0.652316
ENSRNOG00000016758	NA	Loxl2	protein_coding	0.564773	4.47542	10.1475	0.00144499	0.0413318	1.47915		ENSRNOG00000038025	291317	Rpp38	protein_coding	-0.619433	2.62069	19.7245	8.94465e-06	0.0015604	0.650927
ENSRNOG00000001195	66026	Trpv4	protein_coding	0.563812	0.674653	8.20484	0.00417788	0.0718788	1.47817		ENSRNOG00000018410	297416	Nfu1	protein_coding	-0.61955	4.91925	23.2759	1.40347e-06	0.000445601	0.650874
ENSRNOG00000002461	25494	Nid1	protein_coding	0.563252	6.972	9.44721	0.00211471	0.0505709	1.4776		ENSRNOG00000018969	295228	Gpatch4	protein_coding	-0.621575	3.20715	18.3298	1.85778e-05	0.00254243	0.649961
ENSRNOG00000025843	361363	Ccdc102a	protein_coding	0.562893	3.07628	10.1673	0.00142955	0.0410381	1.47723		ENSRNOG00000005299	314906	Kif5a	protein_coding	-0.623495	4.50091	7.88797	0.00497646	0.0781418	0.649096
ENSRNOG00000006956	NA	Adamtsl1	protein_coding	0.562828	3.74736	10.0435	0.00152891	0.0423584	1.47716		ENSRNOG00000017647	311414	Zc3h8	protein_coding	-0.626818	3.05885	14.0794	0.000175249	0.0122021	0.647603
ENSRNOG00000011435	316039	Osbpl10	protein_coding	0.562791	1.44171	8.62326	0.00331897	0.0642235	1.47712		ENSRNOG00000004821	299940	Sntb1	protein_coding	-0.627505	4.39528	14.8313	0.000117567	0.00937877	0.647295
ENSRNOG00000010977	25641	Igfbp6	protein_coding	0.561434	5.72296	10.4685	0.00121426	0.0382469	1.47574		ENSRNOG00000008555	NA	Rps20	protein_coding	-0.632045	-0.000640679	8.84377	0.00294091	0.0597444	0.645261
ENSRNOG00000001072	304208	Cers4	protein_coding	0.559507	1.91321	10.7725	0.00103018	0.0350836	1.47377		ENSRNOG00000019996	25027	Slc16a1	protein_coding	-0.632807	6.49023	11.0595	0.000882362	0.0324248	0.644921
ENSRNOG00000023910	361378	Man2b1	protein_coding	0.557241	5.2196	8.90984	0.00283638	0.0590058	1.47145		ENSRNOG00000006998	314678	Fhl4	protein_coding	-0.637051	1.27748	9.44677	0.00211522	0.0505709	0.643026
ENSRNOG00000020325	294019	Calhm2	protein_coding	0.555749	3.036	7.89317	0.00496219	0.0780721	1.46993		ENSRNOG00000012864	498013	Ern1	protein_coding	-0.644052	4.98206	23.4354	1.29178e-06	0.000418512	0.639913
ENSRNOG00000007564	289712	Evc	protein_coding	0.554256	3.31065	8.06518	0.0045124	0.0746554	1.46841		ENSRNOG00000003597	316531	Tuba4a	protein_coding	-0.644974	7.59974	9.27797	0.00231926	0.0529211	0.639504
ENSRNOG00000006570	314249	Plekhg3	protein_coding	0.55283	2.95354	12.381	0.000433726	0.0211796	1.46696		ENSRNOG00000014188	290686	Tma16	protein_coding	-0.647271	1.34975	10.3663	0.00128335	0.0393304	0.638487
ENSRNOG00000001425	114203	Sh2b2	protein_coding	0.552201	4.48491	10.0703	0.00150682	0.0421454	1.46632		ENSRNOG00000047895	679091	Mettl1	protein_coding	-0.648195	3.2912	18.5138	1.68683e-05	0.0023642	0.638078
ENSRNOG00000002881	685781	Ddr2	protein_coding	0.549853	3.76863	8.05827	0.00452963	0.0746707	1.46394		ENSRNOG00000013744	361624	Akip1	protein_coding	-0.648311	3.60326	15.6775	7.5113e-05	0.00691697	0.638027
ENSRNOG00000005413	362165	Creb3l1	protein_coding	0.548478	3.66359	12.5313	0.000400189	0.0204328	1.46254		ENSRNOG00000050997	29596	Ifrd1	protein_coding	-0.650014	5.25062	15.7165	7.35795e-05	0.00687103	0.637274
ENSRNOG00000002506	305242	Cdkl2	protein_coding	0.547441	2.56526	8.59092	0.00337844	0.0646957	1.46149		ENSRNOG00000014616	306804	Iars	protein_coding	-0.65256	5.61706	28.5366	9.1942e-08	5.83832e-05	0.636151
ENSRNOG00000033581	NA	Tnxb	processed_transcript	0.546397	6.15908	13.8	0.000203337	0.0133941	1.46043		ENSRNOG00000017852	291556	Nars	protein_coding	-0.652952	6.43146	30.762	2.91696e-08	2.10486e-05	0.635978
ENSRNOG00000014936	114709	Ifitm2	protein_coding	0.544882	5.69663	9.70291	0.00183977	0.0469517	1.4589		ENSRNOG00000025459	299851	Mars	protein_coding	-0.653362	6.41812	20.8335	5.00983e-06	0.00115262	0.635797
ENSRNOG00000008676	25314	Emp1	protein_coding	0.544578	6.11732	8.63279	0.00330165	0.0642084	1.45859		ENSRNOG00000008336	25341	Tnfrsf11b	protein_coding	-0.654681	2.09611	8.95333	0.00276964	0.0582357	0.635216
ENSRNOG00000008332	25273	Smo	protein_coding	0.542722	3.13694	10.4026	0.00125839	0.0391208	1.45672		ENSRNOG00000061312	292404	Phf10	protein_coding	-0.676715	5.28464	22.3182	2.31005e-06	0.000632277	0.625588
ENSRNOG00000020822	685152	Atp8b2	protein_coding	0.542622	4.57192	10.6809	0.00108245	0.0359698	1.45662		ENSRNOG00000007999	286965	Abra	protein_coding	-0.677517	7.36105	11.2643	0.000790132	0.0305191	0.625241
ENSRNOG00000026128	362988	Cpne8	protein_coding	0.541235	2.6871	8.4324	0.00368593	0.0674126	1.45522		ENSRNOG00000023376	361293	Riok3	protein_coding	-0.678372	6.30186	25.6189	4.15937e-07	0.000173763	0.62487
ENSRNOG00000001348	117030	Erp29	protein_coding	0.539553	4.55226	8.82314	0.00297434	0.0599933	1.45352		ENSRNOG00000013719	295394	Dph5	protein_coding	-0.681682	3.27824	15.3124	9.11168e-05	0.00769404	0.623438
ENSRNOG00000015655	29602	Ptgfrn	protein_coding	0.537824	6.02893	10.9333	0.000944533	0.0336477	1.45178		ENSRNOG00000056332	362058	Miga1	protein_coding	-0.682062	1.96706	12.1865	0.00048137	0.0222792	0.623274
ENSRNOG00000013408	316351	Npas2	protein_coding	0.536692	2.77192	10.0843	0.00149539	0.0421454	1.45064		ENSRNOG00000021552	317237	Uprt	protein_coding	-0.690271	2.63225	11.0073	0.000907526	0.0331195	0.619737
ENSRNOG00000011541	170520	Cygb	protein_coding	0.534399	4.90317	19.4442	1.03583e-05	0.0017129	1.44834		ENSRNOG00000002393	289352	Eprs	protein_coding	-0.691185	7.32909	19.6466	9.31669e-06	0.00159035	0.619345
ENSRNOG00000008937	29276	Csrp1	protein_coding	0.533423	6.67387	13.7709	0.000206514	0.0134914	1.44736		ENSRNOG00000054017	64627	RGD1562378	protein_coding	-0.693913	3.67305	19.3609	1.08201e-05	0.00177081	0.618175
ENSRNOG00000013265	81810	Tgfbr2	protein_coding	0.531002	5.87751	12.9869	0.000313682	0.0178545	1.44493		ENSRNOG00000021144	25301	Cebpg	protein_coding	-0.698527	5.88805	30.7755	2.89676e-08	2.10486e-05	0.616201
ENSRNOG00000003969	303635	Fam20a	protein_coding	0.530662	1.88145	10.3973	0.001262	0.0391208	1.44459		ENSRNOG00000019570	114117	Gng3	protein_coding	-0.703217	0.681693	8.1534	0.00429805	0.0731749	0.614201
ENSRNOG00000020948	56813	Pth1r	protein_coding	0.530089	1.87922	8.52899	0.00349533	0.065589	1.44402		ENSRNOG00000020255	266975	Sars	protein_coding	-0.704522	6.85247	25.7661	3.85399e-07	0.000169597	0.613646
ENSRNOG00000013024	306375	Csgalnact1	protein_coding	0.525292	2.84974	9.96421	0.00159613	0.0430927	1.43923		ENSRNOG00000011668	114519	Nfil3	protein_coding	-0.705745	5.39462	13.9797	0.000184792	0.0125905	0.613126
ENSRNOG00000016408	310695	Kirrel	protein_coding	0.523832	4.64964	8.58679	0.0033861	0.0647642	1.43777		ENSRNOG00000029529	102551435	LOC102551435	protein_coding	-0.707631	2.6876	16.6317	4.53852e-05	0.0047413	0.612325
ENSRNOG00000033893	114862	Cacna1h	protein_coding	0.522747	2.27426	8.77758	0.00304956	0.0608954	1.43669		ENSRNOG00000018487	50567	Slc3a2	protein_coding	-0.711335	6.73537	20.7877	5.13102e-06	0.00116189	0.610755
ENSRNOG00000016781	64367	Ppib	protein_coding	0.522603	6.12576	15.5969	7.83817e-05	0.00697416	1.43654		ENSRNOG00000054031	NA	LOC102549726	lincRNA	-0.71273	2.29105	10.4	0.00126017	0.0391208	0.610165
ENSRNOG00000000599	309816	Lama4	protein_coding	0.521972	5.92797	10.0739	0.00150382	0.0421454	1.43592		ENSRNOG00000002831	287631	Wfikkn2	protein_coding	-0.724787	3.03581	9.60565	0.0019398	0.048267	0.605087
ENSRNOG00000012475	315189	Prr5	protein_coding	0.521383	2.57825	8.8611	0.00291313	0.0595952	1.43533		ENSRNOG00000021579	362359	Mpp6	protein_coding	-0.735081	5.21153	14.2527	0.000159831	0.0116157	0.600784
ENSRNOG00000003120	84400	Prelp	protein_coding	0.520307	5.67877	10.5264	0.00117681	0.0378732	1.43426		ENSRNOG00000007964	297822	Tp53inp1	protein_coding	-0.740119	4.14186	11.7213	0.000617896	0.026088	0.59869
ENSRNOG00000042620	309375	Marveld1	protein_coding	0.519664	3.76935	18.6709	1.55337e-05	0.00220176	1.43362		ENSRNOG00000009263	170512	Ifi27	protein_coding	-0.746868	9.54913	9.34274	0.00223871	0.0516562	0.595896
ENSRNOG00000014604	29336	Sigmar1	protein_coding	0.51537	3.09319	18.8955	1.38081e-05	0.00199276	1.42936		ENSRNOG00000018940	116642	Slc28a1	protein_coding	-0.750262	-0.761233	8.34955	0.00385783	0.0691912	0.594496
ENSRNOG00000019741	290651	Isyna1	protein_coding	0.515093	4.12724	21.9537	2.79301e-06	0.000715146	1.42909		ENSRNOG00000017167	NA	AABR07033851.1	protein_coding	-0.750805	-1.53707	8.20506	0.00417736	0.0718788	0.594272
ENSRNOG00000025167	293042	Sema4b	protein_coding	0.51494	3.15859	8.28848	0.00398973	0.0704065	1.42893		ENSRNOG00000011052	297113	Gars	protein_coding	-0.752162	6.50371	28.8863	7.67551e-08	5.07703e-05	0.593713
ENSRNOG00000039666	64316	Srpx	protein_coding	0.513481	4.87004	14.5564	0.000136026	0.0101859	1.42749		ENSRNOG00000010682	84360	Clcn3	protein_coding	-0.754415	5.29931	20.0286	7.62929e-06	0.00144185	0.592787
ENSRNOG00000004516	498564	Itgbl1	protein_coding	0.513438	4.16452	11.1215	0.000853332	0.0318745	1.42745		ENSRNOG00000000638	499425	Zfp365	protein_coding	-0.755779	3.63245	8.76244	0.00307498	0.0612487	0.592227
ENSRNOG00000013521	24312	Dhfr	protein_coding	0.513365	2.4544	8.26758	0.00403593	0.0709527	1.42738		ENSRNOG00000004500	24577	Myc	protein_coding	-0.772979	4.34774	13.1231	0.000291683	0.0170866	0.585208
ENSRNOG00000002347	289080	Rgl1	protein_coding	0.512508	5.15269	8.69956	0.00318287	0.0626264	1.42653		ENSRNOG00000020938	171071	Ppp1r15a	protein_coding	-0.777443	6.3126	17.8948	2.33459e-05	0.00301314	0.5834
ENSRNOG00000048723	81750	Pros1	protein_coding	0.512319	3.85107	12.9155	0.000325868	0.0181514	1.42634		ENSRNOG00000014230	25152	Map1a	protein_coding	-0.778484	7.46648	8.81256	0.00299163	0.0599933	0.582979
ENSRNOG00000008602	499991	Steap4	protein_coding	0.512102	5.61203	18.4631	1.7323e-05	0.00239133	1.42613		ENSRNOG00000003546	302965	Tnfrsf12a	protein_coding	-0.778947	5.08985	10.3984	0.00126124	0.0391208	0.582792
ENSRNOG00000020038	316533	Chpf	protein_coding	0.511711	4.70697	11.8975	0.000562083	0.02438	1.42574		ENSRNOG00000000850	55939	Apom	protein_coding	-0.781069	-0.96553	10.5088	0.00118808	0.0378732	0.581936
ENSRNOG00000000288	287949	Scarf2	protein_coding	0.510816	3.33411	8.01632	0.00463576	0.0754024	1.42486		ENSRNOG00000010345	500068	Ssmem1	protein_coding	-0.790404	0.926132	9.94013	0.00161714	0.0435859	0.578182
ENSRNOG00000001229	85251	Col18a1	protein_coding	0.508738	5.98415	11.2676	0.000788724	0.0305191	1.42281		ENSRNOG00000007100	362331	Ccdc136	protein_coding	-0.800694	4.48348	26.7628	2.30018e-07	0.000117791	0.574073
ENSRNOG00000024677	NA	Arhgap33	protein_coding	0.507555	0.959307	8.18304	0.00422839	0.072499	1.42164		ENSRNOG00000046502	170916	Lonp1	protein_coding	-0.800741	7.04914	22.6936	1.89998e-06	0.000548536	0.574054
ENSRNOG00000010890	83470	Bmp1	protein_coding	0.507395	5.18	10.5103	0.00118714	0.0378732	1.42148		ENSRNOG00000042601	NA	Zglp1	protein_coding	-0.804346	-1.18957	10.3244	0.00131281	0.0395058	0.572622
ENSRNOG00000002093	29610	Tgfbr3	protein_coding	0.506833	4.67654	12.083	0.000508838	0.0229483	1.42093		ENSRNOG00000010819	294993	Hspa4l	protein_coding	-0.805008	2.00142	17.756	2.5113e-05	0.00318935	0.572359
ENSRNOG00000015845	362115	Fam129b	protein_coding	0.505641	5.66424	8.2556	0.00406264	0.0712558	1.41975		ENSRNOG00000037124	296118	Fam227b	protein_coding	-0.8145	1.88739	14.9758	0.000108899	0.00891123	0.568606
ENSRNOG00000060753	29579	Esyt1	protein_coding	0.499589	5.89818	8.30794	0.00394722	0.0701156	1.41381		ENSRNOG00000031167	NA	Srxn1	protein_coding	-0.815162	1.79944	9.49514	0.00206017	0.050008	0.568345
ENSRNOG00000019244	313770	Mxra8	protein_coding	0.49809	5.38298	9.5329	0.00201821	0.0494429	1.41234		ENSRNOG00000007088	314879	Xpot	protein_coding	-0.82586	5.22471	24.2958	8.26191e-07	0.000291462	0.564146
ENSRNOG00000011071	58813	Nt5e	protein_coding	0.497878	3.48256	8.73298	0.00312506	0.0617812	1.41214		ENSRNOG00000005053	54702	Egln3	protein_coding	-0.827142	5.5743	9.37549	0.00219906	0.0511878	0.563645
ENSRNOG00000000728	294141	Clic2	protein_coding	0.497207	3.80826	9.46461	0.00209473	0.0504513	1.41148		ENSRNOG00000018536	NA	Pck2	protein_coding	-0.829612	2.91649	16.6373	4.52524e-05	0.0047413	0.562681
ENSRNOG00000017628	25123	Tagln	protein_coding	0.496048	5.65783	13.9343	0.000189309	0.0126981	1.41035		ENSRNOG00000053577	300644	Gramd1b	protein_coding	-0.82996	4.33663	22.9766	1.63984e-06	0.00051044	0.562545
ENSRNOG00000010516	25619	Plau	protein_coding	0.494229	5.73913	11.5495	0.000677691	0.0277993	1.40857		ENSRNOG00000025160	365924	Tmem56	protein_coding	-0.842471	3.07302	11.1239	0.000852241	0.0318745	0.557688
ENSRNOG00000062276	NA	Ggt5	protein_coding	0.490893	2.87055	11.2355	0.000802457	0.0308107	1.40531		ENSRNOG00000057527	NA	RNase_MRP	ribozyme	-0.853753	-0.368782	13.4994	0.000238639	0.0149149	0.553343
ENSRNOG00000009878	NA	Crtapl1	protein_coding	0.490474	2.94313	12.354	0.000440042	0.0211796	1.40491		ENSRNOG00000051964	NA	LOC103691699	protein_coding	-0.859726	-1.14986	8.42638	0.00369817	0.0674809	0.551057
ENSRNOG00000017976	140860	Slco2b1	protein_coding	0.489663	4.66104	12.5894	0.000387939	0.0200604	1.40412		ENSRNOG00000021691	100036765	Ccdc92	protein_coding	-0.865955	4.49284	13.8078	0.000202492	0.013394	0.548683
ENSRNOG00000006069	29702	Eif2ak3	protein_coding	0.487998	3.1928	8.0947	0.00443948	0.074186	1.4025		ENSRNOG00000023085	362818	Pmel	protein_coding	-0.870726	-0.641185	11.9114	0.000557905	0.0243298	0.546872
ENSRNOG00000010461	294744	Gpx8	protein_coding	0.483985	2.79416	8.8117	0.00299305	0.0599933	1.3986		ENSRNOG00000062049	NA	Rn60_10_0923.1	antisense	-0.871666	-0.716427	11.4252	0.000724557	0.0288279	0.546515
ENSRNOG00000020525	60379	Col5a3	protein_coding	0.483584	6.39065	9.43166	0.00213271	0.0506889	1.39821		ENSRNOG00000029394	NA	Dusp8	protein_coding	-0.875398	3.82856	13.4089	0.000250433	0.0152323	0.545104
ENSRNOG00000019018	25692	Plat	protein_coding	0.483576	3.98552	9.6902	0.00185254	0.0470214	1.39821		ENSRNOG00000050933	364723	RGD1562378	protein_coding	-0.877092	1.94119	8.62192	0.00332142	0.0642235	0.544464
ENSRNOG00000001163	288701	Srsf9	protein_coding	0.481095	2.78862	10.2701	0.00135204	0.040194	1.3958		ENSRNOG00000020385	286922	Fads3	protein_coding	-0.884103	3.63166	16.8884	3.96423e-05	0.00442706	0.541824
ENSRNOG00000005749	315112	Foxred2	protein_coding	0.480195	2.40229	9.76012	0.00178338	0.0462259	1.39493		ENSRNOG00000009734	286921	Akr1b10	protein_coding	-0.897371	2.70041	12.0746	0.000511133	0.0229865	0.536864
ENSRNOG00000009760	170673	Palm	protein_coding	0.47917	4.46324	15.1381	9.99253e-05	0.00834902	1.39394		ENSRNOG00000013961	290596	Ghitm	protein_coding	-0.904797	8.60977	27.5301	1.54668e-07	8.46674e-05	0.534108
ENSRNOG00000029134	65096	Adgrl1	protein_coding	0.478614	3.56711	10.6964	0.00107343	0.0358646	1.3934		ENSRNOG00000013484	24421	Gsta1	protein_coding	-0.920444	2.60469	20.0975	7.3594e-06	0.00142476	0.528346
ENSRNOG00000010747	64322	Dap	protein_coding	0.477332	4.6976	10.3807	0.00127343	0.0392463	1.39217		ENSRNOG00000036682	NA	Pycr1	protein_coding	-0.920726	2.82261	14.6377	0.000130281	0.00989574	0.528243
ENSRNOG00000001214	25741	Pfkl	protein_coding	0.477113	4.09362	9.76887	0.00177492	0.0462259	1.39196		ENSRNOG00000024678	499152	Izumo1	protein_coding	-0.921779	-0.197454	8.97608	0.00273537	0.0581294	0.527858
ENSRNOG00000047867	306589	Klhdc8b	protein_coding	0.47444	3.23978	13.5912	0.000227248	0.0146055	1.38938		ENSRNOG00000017428	29456	Map1b	protein_coding	-0.95316	5.60757	19.2133	1.16895e-05	0.00185571	0.5165
ENSRNOG00000052564	64317	Gpx3	protein_coding	0.474376	7.4982	10.0548	0.00151955	0.0422646	1.38932		ENSRNOG00000058444	364723	RGD1562378	protein_coding	-1.04047	-0.729957	9.3941	0.00217684	0.0509498	0.486168
ENSRNOG00000003148	29543	Timp2	protein_coding	0.474317	6.77449	9.40398	0.00216515	0.0509498	1.38926		ENSRNOG00000005615	25112	Gadd45a	protein_coding	-1.04674	6.48005	15.9562	6.4826e-05	0.00627508	0.484062
ENSRNOG00000027194	303304	Sgsm2	protein_coding	0.473102	3.45766	8.3112	0.00394014	0.0701156	1.38809		ENSRNOG00000033803	81770	LOC100360781	protein_coding	-1.0525	-0.897258	12.2243	0.000471713	0.0220898	0.482132
ENSRNOG00000013102	64467	Entpd2	protein_coding	0.468503	4.67872	13.1826	0.000282559	0.0167374	1.38367		ENSRNOG00000062112	NA	Rn60_16_0648.2	antisense	-1.08169	-1.42853	12.9586	0.000318453	0.0178545	0.472476
ENSRNOG00000009037	171396	Sulf1	protein_coding	0.468437	4.68109	8.04006	0.00457539	0.0748037	1.38361		ENSRNOG00000010134	192272	Acot2	protein_coding	-1.08468	5.57048	11.4829	0.000702409	0.0283202	0.471496
ENSRNOG00000006623	295629	Cd302	protein_coding	0.468338	4.24551	8.22653	0.00412825	0.0716703	1.38351		ENSRNOG00000019484	116509	Slc6a9	protein_coding	-1.10427	2.263	14.8002	0.000119521	0.00948697	0.465138
ENSRNOG00000006228	116598	Pdia4	protein_coding	0.467709	5.24465	8.01114	0.00464904	0.0755409	1.38291		ENSRNOG00000010658	24962	LOC103691744	protein_coding	-1.14893	-0.903218	8.12211	0.00437288	0.0735375	0.450958
ENSRNOG00000010417	362240	Nol4l	protein_coding	0.466777	0.567934	8.46921	0.00361209	0.0669882	1.38202		ENSRNOG00000055259	308431	Phldb3	protein_coding	-1.14991	1.94596	20.0377	7.59285e-06	0.00144185	0.450652
ENSRNOG00000056585	NA	Fscn1	protein_coding	0.465486	5.18411	8.88314	0.00287816	0.0592934	1.38078		ENSRNOG00000019325	360967	Rnf185	protein_coding	-1.18252	5.62835	40.3707	2.10067e-10	2.77902e-07	0.440581
ENSRNOG00000017212	313722	Spsb1	protein_coding	0.464454	3.94272	14.762	0.000121967	0.00963299	1.3798		ENSRNOG00000023337	29751	Sema3a	protein_coding	-1.18659	1.88788	13.856	0.000197364	0.0131645	0.439339
ENSRNOG00000046996	364052	Pea15	protein_coding	0.456924	5.88498	8.84272	0.0029426	0.0597444	1.37261		ENSRNOG00000045644	684762	LOC684762	protein_coding	-1.2154	-0.105334	17.2343	3.30417e-05	0.00394388	0.430653
ENSRNOG00000018179	306253	Glt8d1	protein_coding	0.454443	3.0743	7.93112	0.00485916	0.0776048	1.37025		ENSRNOG00000056941	NA	AABR07066529.3	lincRNA	-1.22082	-2.40014	9.31737	0.00226992	0.0522246	0.429038
ENSRNOG00000009085	373545	Prkag2	protein_coding	0.449879	3.52073	9.04803	0.00262978	0.0571106	1.36593		ENSRNOG00000058515	NA	AABR07054460.4	lincRNA	-1.26999	-0.121275	20.4698	6.05797e-06	0.0012654	0.414664
ENSRNOG00000019965	84574	Tgfb1i1	protein_coding	0.448793	3.12658	9.57753	0.00196973	0.0487063	1.3649		ENSRNOG00000055221	NA	Acot1	protein_coding	-1.27285	-0.782873	8.30375	0.00395632	0.0701156	0.413843
ENSRNOG00000010775	293019	Arrdc4	protein_coding	0.444871	4.01998	8.22519	0.00413128	0.0716703	1.36119		ENSRNOG00000003463	78968	Srebf1	protein_coding	-1.27694	6.83604	29.3139	6.15522e-08	4.24844e-05	0.412671
ENSRNOG00000001793	689710	Heg1	protein_coding	0.443022	4.91425	12.1309	0.00049593	0.0226884	1.35945		ENSRNOG00000036585	365476	Cfap43	protein_coding	-1.28733	-2.77696	8.60616	0.00335028	0.0643895	0.40971
ENSRNOG00000050539	29158	Fbln5	protein_coding	0.442402	3.97893	8.56729	0.00342255	0.0649917	1.35886		ENSRNOG00000002218	305234	Stbd1	protein_coding	-1.29702	7.8917	60.0704	9.15258e-15	7.26486e-11	0.406966
ENSRNOG00000008857	314655	Adamts10	protein_coding	0.442274	4.54448	9.12474	0.00252176	0.0558339	1.35874		ENSRNOG00000009425	29348	Fgf7	protein_coding	-1.30012	2.60664	51.5875	6.84754e-13	2.71762e-09	0.406093
ENSRNOG00000016534	NA	Fam171a1	protein_coding	0.440986	2.58187	9.18603	0.00243869	0.0546638	1.35753		ENSRNOG00000054667	NA	AABR07049288.1	lincRNA	-1.30641	-2.22059	7.91408	0.00490514	0.0777817	0.404325
ENSRNOG00000011150	25227	Arsb	protein_coding	0.440816	4.70945	11.4825	0.000702548	0.0283202	1.35737		ENSRNOG00000033262	362835	Reep6	protein_coding	-1.31173	1.8852	12.0958	0.000505349	0.0228599	0.402837
ENSRNOG00000011582	140665	Rab3d	protein_coding	0.437058	3.32969	15.6524	7.61179e-05	0.00691697	1.35384		ENSRNOG00000020060	282840	Atf5	protein_coding	-1.33029	6.07154	23.8647	1.03351e-06	0.000349084	0.397687
ENSRNOG00000053607	311692	Fam217b	protein_coding	0.435018	1.77793	9.11413	0.00253643	0.0560026	1.35193		ENSRNOG00000016760	291965	Kctd19	protein_coding	-1.35245	-1.13447	14.84	0.000117027	0.00937877	0.391628
ENSRNOG00000021517	361410	Tmem231	protein_coding	0.434594	1.47769	8.5225	0.00350782	0.0656374	1.35153		ENSRNOG00000018824	50719	Slc7a5	protein_coding	-1.38378	4.57315	8.47095	0.00360863	0.0669882	0.383214
ENSRNOG00000013426	266762	Mrgprf	protein_coding	0.434248	3.29389	9.07683	0.00258869	0.0564063	1.35121		ENSRNOG00000004753	499903	Napb	protein_coding	-1.38385	1.22089	16.2272	5.6183e-05	0.00568092	0.383195
ENSRNOG00000004766	302946	Glis2	protein_coding	0.432549	4.26727	9.78291	0.00176141	0.0461425	1.34962		ENSRNOG00000043390	NA	Samd12	protein_coding	-1.38508	0.354406	33.5257	7.03303e-09	6.56761e-06	0.382867
ENSRNOG00000016763	25114	Fgfr4	protein_coding	0.432496	4.57906	8.7514	0.00309364	0.0614511	1.34957		ENSRNOG00000020444	114245	Hcn3	protein_coding	-1.41772	-2.49779	10.3431	0.0012996	0.03938	0.374303
ENSRNOG00000026336	290877	Tmem255b	protein_coding	0.426449	2.07818	9.331	0.00225309	0.0519126	1.34392		ENSRNOG00000019328	58835	Phgdh	protein_coding	-1.42398	3.24679	9.9024	0.00165063	0.0444133	0.372682
ENSRNOG00000010557	83833	Smarcd2	protein_coding	0.426282	4.96215	10.9824	0.000919824	0.0333384	1.34377		ENSRNOG00000048122	24828	Hist1h2aa	protein_coding	-1.45135	-2.0422	12.0516	0.00051747	0.0231404	0.36568
ENSRNOG00000014405	292072	Aprt	protein_coding	0.423437	5.36007	10.1915	0.00141091	0.0409474	1.34112		ENSRNOG00000019963	301255	Spats1	protein_coding	-1.47792	0.838138	18.9888	1.31487e-05	0.00198	0.359006
ENSRNOG00000055010	29134	Axin2	protein_coding	0.421835	2.49943	8.89578	0.0028583	0.0590058	1.33963		ENSRNOG00000018327	309071	Fank1	protein_coding	-1.47947	-2.65704	10.1855	0.0014155	0.0410056	0.35862
ENSRNOG00000020698	303553	Rnd2	protein_coding	0.420862	1.45395	9.39685	0.00217359	0.0509498	1.33873		ENSRNOG00000018399	691478	Cpne6	protein_coding	-1.48034	-2.58068	8.96593	0.00275061	0.0581616	0.358404
ENSRNOG00000001252	304322	Chst12	protein_coding	0.420749	3.69725	9.34993	0.00222995	0.0515289	1.33862		ENSRNOG00000054795	NA	AABR07041096.1	lincRNA	-1.51007	-0.229545	9.51897	0.00203359	0.0495495	0.351095
ENSRNOG00000014153	499615	Lhfp	protein_coding	0.42073	3.99017	11.5636	0.000672553	0.0277319	1.3386		ENSRNOG00000053400	79126	Cfi	protein_coding	-1.5958	0.0955728	17.2031	3.35887e-05	0.00397305	0.330838
ENSRNOG00000008941	24356	Ets1	protein_coding	0.416087	6.4487	11.5225	0.000687603	0.0280721	1.3343		ENSRNOG00000061101	NA	Ripply1	protein_coding	-1.6481	0.760909	14.5692	0.000135107	0.010165	0.319061
ENSRNOG00000008215	690374	Trim47	protein_coding	0.414086	4.17896	9.75724	0.00178618	0.0462259	1.33245		ENSRNOG00000033697	114555	Casp4	protein_coding	-1.72629	4.39494	18.8418	1.42022e-05	0.00203117	0.302228
ENSRNOG00000002041	360715	Boc	protein_coding	0.409306	5.06638	9.17751	0.00245007	0.0547815	1.32805		ENSRNOG00000006350	NA	Tle6	protein_coding	-1.74923	-2.72513	10.0975	0.00148469	0.0420134	0.297461
ENSRNOG00000002215	288057	Mylk	protein_coding	0.402935	4.79099	10.9891	0.000916478	0.0333384	1.32219		ENSRNOG00000059748	64646	Hist1h2ac	protein_coding	-1.7601	-2.0546	17.1021	3.54235e-05	0.00405267	0.295228
ENSRNOG00000020480	84575	Fads1	protein_coding	0.400527	3.07157	8.62573	0.00331448	0.0642235	1.31999		ENSRNOG00000003143	303395	RGD1310166	protein_coding	-1.81985	-2.32251	12.6523	0.000375102	0.0199708	0.283251
ENSRNOG00000018526	29495	Dlg4	protein_coding	0.398502	2.51785	8.3932	0.00376628	0.0682531	1.31814		ENSRNOG00000007546	25612	Asns	protein_coding	-1.84198	4.27579	17.1919	3.37866e-05	0.00397305	0.278939
ENSRNOG00000009972	24705	Rara	protein_coding	0.397692	4.80793	10.8205	0.00100381	0.0345214	1.3174		ENSRNOG00000055078	24307	Cyp4b1	protein_coding	-1.87509	4.9067	32.1345	1.43856e-08	1.20196e-05	0.27261
ENSRNOG00000010104	311551	Pofut1	protein_coding	0.39263	3.43295	7.8777	0.0050048	0.0784315	1.31278		ENSRNOG00000042785	502988	Sesn2	protein_coding	-1.92627	4.96395	37.3229	1.00105e-09	1.13511e-06	0.263108
ENSRNOG00000008956	54238	Cdkn2c	protein_coding	0.391762	1.4804	8.14771	0.00431156	0.0732207	1.31199		ENSRNOG00000015279	295322	Vtcn1	protein_coding	-1.92754	2.93318	19.8865	8.21806e-06	0.00149956	0.262877
ENSRNOG00000016879	NA	Ldlrad4	protein_coding	0.391478	3.36329	8.55623	0.00344343	0.065232	1.31174		ENSRNOG00000050419	79253	Avil	protein_coding	-1.96204	0.951218	27.7936	1.34969e-07	7.93568e-05	0.256665
ENSRNOG00000019080	246211	Hsd3b7	protein_coding	0.390124	3.62168	9.99266	0.00157165	0.0428145	1.31051		ENSRNOG00000054495	300920	Cldn2	protein_coding	-2.04036	1.11121	25.4776	4.47559e-07	0.000182179	0.243102
ENSRNOG00000019357	360564	Tax1bp3	protein_coding	0.38886	4.47765	11.7949	0.000593935	0.0253584	1.30936		ENSRNOG00000055803	NA	AABR07047840.1	lincRNA	-2.07268	-2.64694	9.54361	0.00200647	0.049344	0.237718
ENSRNOG00000004367	362871	Elk3	protein_coding	0.38829	5.37609	8.21248	0.00416033	0.0718788	1.30884		ENSRNOG00000032745	266730	Slc17a3	protein_coding	-2.08373	-1.60755	11.9632	0.000542614	0.0240614	0.235903
ENSRNOG00000013160	365037	Sash1	protein_coding	0.381694	5.03265	7.90231	0.00493716	0.0779875	1.30287		ENSRNOG00000005343	NA	Esr2	protein_coding	-2.11912	-2.48804	12.7019	0.000365292	0.0196577	0.230188
ENSRNOG00000019556	24936	Cd9	protein_coding	0.380583	4.70795	13.4272	0.000248006	0.0151454	1.30187		ENSRNOG00000056375	NA	AABR07072559.2	lincRNA	-2.12511	-1.99904	15.5857	7.8847e-05	0.00697416	0.229234
ENSRNOG00000015599	362211	Mall	protein_coding	0.378502	2.37386	8.12977	0.00435443	0.0735375	1.29999		ENSRNOG00000054373	NA	AABR07000484.1	lincRNA	-2.14184	-2.42823	17.3286	3.1442e-05	0.00381025	0.226591
ENSRNOG00000019147	296655	Stom	protein_coding	0.377739	5.70206	11.4825	0.000702556	0.0283202	1.2993		ENSRNOG00000014970	500571	Kif17	protein_coding	-2.15141	-0.717861	26.0112	3.39449e-07	0.000153964	0.225093
ENSRNOG00000053787	362325	Mdfic	protein_coding	0.376289	3.82729	8.1436	0.00432133	0.0732207	1.298		ENSRNOG00000010210	310392	Slc7a11	protein_coding	-2.27746	0.379225	16.6546	4.4842e-05	0.0047413	0.20626
ENSRNOG00000015442	65042	Sfxn3	protein_coding	0.365762	4.79272	12.6233	0.000380967	0.0200064	1.28856		ENSRNOG00000004133	29485	Slc7a3	protein_coding	-2.33839	1.05752	11.1581	0.000836653	0.0314736	0.19773
ENSRNOG00000021919	299145	Rhoj	protein_coding	0.364042	4.65269	8.89733	0.00285588	0.0590058	1.28703		ENSRNOG00000025848	474348	Sspo	protein_coding	-2.39556	1.10784	39.5418	3.2111e-10	3.92124e-07	0.190049
ENSRNOG00000059538	362447	Clec2g	protein_coding	0.358916	7.01207	7.87559	0.00501066	0.0784398	1.28246		ENSRNOG00000001714	288026	Atp13a4	protein_coding	-2.44405	-0.354698	20.5135	5.92107e-06	0.00125441	0.183767
ENSRNOG00000050258	25193	Ccnd3	protein_coding	0.358537	5.9521	7.96418	0.00477122	0.0769929	1.28212		ENSRNOG00000028362	NA	Unc80	protein_coding	-2.57611	-1.6039	16.8772	3.98784e-05	0.00442706	0.167692
ENSRNOG00000016242	58868	Fzd1	protein_coding	0.35043	3.64359	9.26041	0.00234161	0.0531804	1.27494		ENSRNOG00000027383	498456	Sntn	protein_coding	-2.7205	-1.90571	21.3156	3.89554e-06	0.000951411	0.151721
ENSRNOG00000031700	365057	Map3k5	protein_coding	0.344867	3.21849	8.18966	0.00421298	0.072382	1.27003		ENSRNOG00000052902	NA	AABR07030598.1	lincRNA	-2.76499	-2.8603	9.58531	0.0019614	0.048647	0.147115
ENSRNOG00000018461	24629	Pdgfrb	protein_coding	0.343458	5.77535	9.24706	0.00235874	0.0533405	1.26879		ENSRNOG00000007003	315162	Mei1	protein_coding	-2.80988	-0.854001	30.8659	2.76492e-08	2.10486e-05	0.142608
ENSRNOG00000002440	116546	Ralb	protein_coding	0.342169	4.58548	8.1628	0.00427584	0.0729881	1.26766		ENSRNOG00000059081	NA	AABR07026032.3	lincRNA	-2.87026	-0.302839	44.7602	2.22699e-11	3.21395e-08	0.136762
ENSRNOG00000018904	301622	Dtymk	protein_coding	0.338278	4.39701	8.24867	0.00407819	0.0713687	1.26425		ENSRNOG00000054809	NA	AABR07026032.1	lincRNA	-3.01354	-0.896712	47.6398	5.12183e-12	1.16156e-08	0.123832
ENSRNOG00000053828	499076	Ppp1r12c	protein_coding	0.333607	5.17444	8.55131	0.00345273	0.0652524	1.26016		ENSRNOG00000028064	500577	Fhad1	protein_coding	-3.01582	0.617155	34.8889	3.49062e-09	3.69424e-06	0.123637
ENSRNOG00000001817	297725	Tm7sf3	protein_coding	0.321299	4.25662	8.31066	0.00394131	0.0701156	1.24946		ENSRNOG00000027331	317498	Ppef1	protein_coding	-3.08812	0.673816	48.2808	3.69348e-12	9.77234e-09	0.117593
ENSRNOG00000051490	25738	Plcg1	protein_coding	0.321278	5.62528	8.07926	0.00447748	0.0743688	1.24944		ENSRNOG00000029830	399475	Adm2	protein_coding	-3.12726	-1.65647	21.9963	2.73178e-06	0.000710934	0.114446
ENSRNOG00000053991	114200	P3h1	protein_coding	0.313532	4.33817	9.97578	0.00158613	0.0430423	1.24275		ENSRNOG00000053769	266770	Soat2	protein_coding	-3.14075	-0.906321	21.2233	4.08766e-06	0.000983205	0.113381
ENSRNOG00000001065	NA	Cyth3	protein_coding	0.30952	4.91208	10.3257	0.00131191	0.0395058	1.2393		ENSRNOG00000005382	NA	Rn50_7_1158.1	processed_transcript	-3.18135	-3.5621	16.6385	4.52225e-05	0.0047413	0.110235
ENSRNOG00000060098	83801	Ptms	protein_coding	0.306606	6.81745	9.68855	0.0018542	0.0470214	1.23679		ENSRNOG00000007319	246273	Trib3	protein_coding	-3.52796	4.24263	27.4302	1.62872e-07	8.61863e-05	0.0866919
ENSRNOG00000001228	309686	Pofut2	protein_coding	0.293019	5.10307	8.22635	0.00412865	0.0716703	1.2252		ENSRNOG00000024283	502976	RGD1561212	protein_coding	-3.84371	-2.96214	24.7131	6.65302e-07	0.000247488	0.069651
ENSRNOG00000045670	360548	Tnfsf12	protein_coding	0.281802	4.54502	8.18281	0.00422892	0.072499	1.21571		ENSRNOG00000015671	292124	Tectb	protein_coding	-3.87281	0.999294	45.1028	1.86954e-11	3.17736e-08	0.0682601
ENSRNOG00000055597	84582	Hdac7	protein_coding	0.274951	4.75078	8.57785	0.00340277	0.0649917	1.20995		ENSRNOG00000020995	81919	Fut1	protein_coding	-4.05871	1.04247	28.0714	1.16919e-07	7.13879e-05	0.0600076
ENSRNOG00000022727	311405	Tmem127	protein_coding	0.248968	6.00293	7.91113	0.00491316	0.0777817	1.18836		ENSRNOG00000047100	367975	LOC367975	protein_coding	-4.0632	-2.85032	18.9439	1.34621e-05	0.00198	0.059821
ENSRNOG00000017254	361191	Nsun2	protein_coding	-0.256149	5.60769	8.06053	0.004524	0.0746554	0.83732		ENSRNOG00000007601	83711	Inhbe	protein_coding	-4.88355	0.285978	32.8202	1.0109e-08	8.91554e-06	0.0338769
ENSRNOG00000009432	54318	Eif2s1	protein_coding	-0.263923	5.46027	8.1189	0.00438061	0.0735897	0.83282		ENSRNOG00000020990	170580	Fgf21	protein_coding	-4.98945	2.51852	45.5744	1.46947e-11	2.91598e-08	0.0314794
ENSRNOG00000016974	NA	Ppp1r7	protein_coding	-0.264688	4.50103	8.30326	0.00395739	0.0701156	0.832379		ENSRNOG00000054322	NA	AABR07025051.3	pseudogene	-6.57915	-2.82482	48.7085	2.96983e-12	9.42922e-09	0.0104587
ENSRNOG00000003038	NA	Sft2d2	protein_coding	-0.26659	5.24036	8.43516	0.00368035	0.0673882	0.831282
ENSRNOG00000014160	24818	Tcp1	protein_coding	-0.266865	5.63705	8.05182	0.0045458	0.0747411	0.831123
ENSRNOG00000052934	688885	Nol11	protein_coding	-0.270391	4.8766	9.02561	0.00266224	0.0575007	0.829095
ENSRNOG00000000585	81640	Amd1	protein_coding	-0.273184	5.26748	8.15232	0.00430061	0.0731749	0.827491
ENSRNOG00000001598	288306	Usp16	protein_coding	-0.27382	4.78267	8.34481	0.0038679	0.0692254	0.827126
ENSRNOG00000021392	313777	Noc2l	protein_coding	-0.281077	5.04348	8.43921	0.00367215	0.0673658	0.822977
ENSRNOG00000011124	NA	AABR07067267.1	pseudogene	-0.284295	7.3189	7.92568	0.00487381	0.0777237	0.821143
ENSRNOG00000028292	288259	Gart	protein_coding	-0.288868	5.4816	8.42264	0.00370577	0.0675421	0.818544
ENSRNOG00000001064	304470	Sbno1	protein_coding	-0.289119	5.62796	8.4484	0.00365364	0.0672891	0.818402
ENSRNOG00000025025	100910753	Dnttip2	protein_coding	-0.289265	5.26596	10.4098	0.0012535	0.0391208	0.818319
ENSRNOG00000010409	313167	Nol6	protein_coding	-0.295294	5.66821	8.63124	0.00330446	0.0642084	0.814906
ENSRNOG00000000923	288620	Cct6a	protein_coding	-0.296595	6.32764	8.78975	0.00302928	0.0605666	0.814172
ENSRNOG00000007077	315745	Fem1b	protein_coding	-0.299607	4.14606	9.01887	0.00267207	0.0576347	0.812474
ENSRNOG00000017979	298586	Mrto4	protein_coding	-0.299613	4.44832	9.64268	0.00190108	0.0477837	0.81247
ENSRNOG00000017284	306768	Nop16	protein_coding	-0.301717	4.86193	8.17046	0.00425781	0.0728371	0.811286
ENSRNOG00000000909	288447	Uspl1	protein_coding	-0.302088	4.63897	10.3258	0.00131182	0.0395058	0.811078
ENSRNOG00000004951	311478	Kif16b	protein_coding	-0.303208	4.54581	8.09937	0.00442807	0.074186	0.810448
ENSRNOG00000012287	498599	Slc35e1	protein_coding	-0.305353	3.7843	8.30538	0.00395279	0.0701156	0.809244
ENSRNOG00000049121	359727	Bysl	protein_coding	-0.30698	4.9399	11.0655	0.000879481	0.0324071	0.808332
ENSRNOG00000016266	293828	Mphosph10	protein_coding	-0.307633	4.28475	9.98446	0.00157867	0.0429134	0.807966
ENSRNOG00000008604	83809	Nsfl1c	protein_coding	-0.307944	6.43014	8.96051	0.00275878	0.0581616	0.807792
ENSRNOG00000050016	246299	Gtf3a	protein_coding	-0.308255	4.25443	8.24071	0.0040961	0.0715353	0.807618
ENSRNOG00000008577	287836	Fbf1	protein_coding	-0.309189	4.30236	8.36575	0.00382358	0.0686906	0.807095
ENSRNOG00000004288	287593	Ptrh2	protein_coding	-0.310444	3.63135	7.96375	0.00477235	0.0769929	0.806393
ENSRNOG00000020333	291987	Utp4	protein_coding	-0.311664	4.79096	10.196	0.00140743	0.0409474	0.805712
ENSRNOG00000018590	305470	Drg1	protein_coding	-0.313118	4.73916	10.8171	0.00100568	0.0345214	0.8049
ENSRNOG00000003116	287523	Dph1	protein_coding	-0.314156	4.15848	9.51485	0.00203816	0.0495495	0.804321
ENSRNOG00000020004	307956	Rbm34	protein_coding	-0.314693	3.89381	10.8881	0.000967837	0.0338589	0.804022
ENSRNOG00000020317	296315	RGD1307752	protein_coding	-0.315678	5.6264	8.96184	0.00275677	0.0581616	0.803474
ENSRNOG00000003717	289324	Cnih4	protein_coding	-0.316064	4.50797	10.3905	0.00126665	0.0391208	0.803258
ENSRNOG00000031544	NA	Larp1	protein_coding	-0.317434	6.63284	8.9208	0.00281942	0.0587696	0.802496
ENSRNOG00000015491	309301	Rcl1	protein_coding	-0.317689	4.30175	8.01963	0.00462731	0.075342	0.802354
ENSRNOG00000012385	310399	Naa15	protein_coding	-0.318529	6.30644	9.2154	0.00239987	0.0540397	0.801887
ENSRNOG00000002713	303165	Zfp672	protein_coding	-0.319209	4.7225	8.90085	0.00285038	0.0590058	0.801509
ENSRNOG00000026742	298792	Ypel5	protein_coding	-0.321849	5.37098	9.39784	0.00217241	0.0509498	0.800044
ENSRNOG00000048733	65274	Nup62	protein_coding	-0.321855	5.3497	11.8654	0.00057187	0.0247169	0.800041
ENSRNOG00000020213	252921	Tubg1	protein_coding	-0.322718	4.91927	9.3548	0.00222402	0.0514701	0.799562
ENSRNOG00000007128	362214	Nop56	protein_coding	-0.323764	4.77559	10.2921	0.00133601	0.0398669	0.798983
ENSRNOG00000005468	312182	Rbm28	protein_coding	-0.324142	4.24093	10.6721	0.00108766	0.0359719	0.798773
ENSRNOG00000009663	79116	Apex1	protein_coding	-0.324508	5.26612	9.43749	0.00212594	0.0506889	0.798571
ENSRNOG00000052787	363099	Rsl24d1	protein_coding	-0.325763	5.27001	8.8991	0.00285312	0.0590058	0.797876
ENSRNOG00000004259	314644	Dohh	protein_coding	-0.326213	5.14744	9.86281	0.00168654	0.0449224	0.797627
ENSRNOG00000001456	25281	Nup153	protein_coding	-0.326546	5.79664	9.27724	0.00232019	0.0529211	0.797443
ENSRNOG00000008664	NA	Rn50_15_0083.1	processed_pseudogene	-0.327074	6.40936	9.53942	0.00201106	0.049344	0.797152
ENSRNOG00000004099	304763	R3hdm1	protein_coding	-0.328991	5.64286	12.9973	0.000311946	0.0178545	0.796093
ENSRNOG00000011955	NA	AABR07026997.1	protein_coding	-0.330487	7.22863	8.87337	0.0028936	0.0593918	0.795268
ENSRNOG00000007753	116645	Plaa	protein_coding	-0.333625	6.31655	9.5502	0.00199928	0.049344	0.79354
ENSRNOG00000013741	81920	Ube2d3	protein_coding	-0.334109	7.58726	9.43148	0.00213293	0.0506889	0.793274
ENSRNOG00000016509	307905	Usp10	protein_coding	-0.33672	5.58303	8.14343	0.00432175	0.0732207	0.79184
ENSRNOG00000009887	300756	Arih1	protein_coding	-0.336795	6.5058	8.31149	0.00393951	0.0701156	0.791798
ENSRNOG00000004183	314799	Ccdc59	protein_coding	-0.337382	3.82999	8.36506	0.00382504	0.0686906	0.791476
ENSRNOG00000010218	56783	NEWGENE_619861	protein_coding	-0.337466	6.56733	10.1706	0.00142701	0.0410381	0.79143
ENSRNOG00000019023	294810	Tars	protein_coding	-0.339443	5.49512	10.6792	0.00108346	0.0359698	0.790347
ENSRNOG00000058486	NA	AABR07021220.1	pseudogene	-0.339991	4.62297	7.90889	0.00491923	0.0777817	0.790046
ENSRNOG00000000397	361849	Ccar1	protein_coding	-0.341961	3.9975	10.9097	0.000956606	0.0337469	0.788968
ENSRNOG00000003743	116483	Dars	protein_coding	-0.344236	6.12309	9.39949	0.00217046	0.0509498	0.787725
ENSRNOG00000001148	64205	Rplp0	protein_coding	-0.344561	9.9717	8.54352	0.00346755	0.0653769	0.787548
ENSRNOG00000005524	289809	Pno1	protein_coding	-0.346111	4.81665	9.04105	0.00263985	0.0572508	0.786702
ENSRNOG00000017729	291539	Psmg2	protein_coding	-0.346917	4.03006	8.61725	0.00332995	0.0642319	0.786262
ENSRNOG00000054367	NA	Rn60_7_1086.1	processed_pseudogene	-0.347301	3.90073	8.87776	0.00288665	0.0593596	0.786053
ENSRNOG00000013002	294734	Gpbp1	protein_coding	-0.347473	5.77562	14.4304	0.000145438	0.010689	0.78596
ENSRNOG00000032919	316096	Zfp105	protein_coding	-0.347657	3.60098	9.00171	0.00269727	0.0577676	0.785859
ENSRNOG00000003326	304714	Rrn3	protein_coding	-0.34824	3.93452	11.1782	0.000827659	0.0312243	0.785542
ENSRNOG00000016444	NA	AABR07067506.1	processed_pseudogene	-0.349549	4.96631	8.454	0.00364241	0.0672363	0.784829
ENSRNOG00000012772	24314	Nqo1	protein_coding	-0.350791	3.72922	8.57204	0.00341365	0.0649917	0.784154
ENSRNOG00000029316	81674	Gtf2f2	protein_coding	-0.351365	3.88138	11.1952	0.00082009	0.0311458	0.783842
ENSRNOG00000017593	81522	Mtr	protein_coding	-0.352116	3.47363	9.58769	0.00195886	0.048647	0.783434
ENSRNOG00000033700	368084	Wbscr22	protein_coding	-0.35265	4.64091	8.41412	0.00372318	0.0677235	0.783144
ENSRNOG00000010209	362955	Nol12	protein_coding	-0.354281	4.03211	10.3197	0.00131621	0.0395058	0.782259
ENSRNOG00000012264	362766	Alkbh1	protein_coding	-0.354501	4.27341	9.10228	0.00255291	0.0561422	0.78214
ENSRNOG00000027032	289753	Rhbdd3	protein_coding	-0.354891	4.36484	8.08728	0.00445771	0.0743304	0.781929
ENSRNOG00000005256	362154	Zc3h15	protein_coding	-0.355644	4.53909	9.75252	0.00179077	0.0462259	0.781521
ENSRNOG00000002572	289144	Cacybp	protein_coding	-0.356969	6.13916	9.54468	0.00200529	0.049344	0.780803
ENSRNOG00000004006	24908	Dnajb9	protein_coding	-0.357084	4.6588	9.99186	0.00157234	0.0428145	0.780741
ENSRNOG00000024929	362906	Nudcd1	protein_coding	-0.357576	3.70276	9.79419	0.00175064	0.0460122	0.780475
ENSRNOG00000039848	102238592	Ak6	protein_coding	-0.358863	3.1876	9.00611	0.00269079	0.0577247	0.779779
ENSRNOG00000009484	500199	Ptcd3	protein_coding	-0.359567	6.01562	10.8583	0.000983552	0.0342208	0.779398
ENSRNOG00000000250	360665	Jmjd6	protein_coding	-0.359573	3.81966	10.5971	0.00113264	0.0369212	0.779395
ENSRNOG00000011384	114632	Aimp1	protein_coding	-0.36042	5.58456	10.9318	0.000945268	0.0336477	0.778938
ENSRNOG00000015631	306808	Ippk	protein_coding	-0.360426	3.04877	12.8111	0.000344567	0.0186774	0.778935
ENSRNOG00000017791	307016	Arhgap12	protein_coding	-0.362472	4.46498	11.0846	0.000870455	0.0322862	0.777831
ENSRNOG00000055579	24822	Tmbim6	protein_coding	-0.36308	8.53547	9.79065	0.00175401	0.0460247	0.777503
ENSRNOG00000051680	361773	Ccdc186	protein_coding	-0.364189	4.46726	13.1897	0.000281489	0.0167374	0.776905
ENSRNOG00000037443	288731	Pgam5	protein_coding	-0.366863	4.74994	8.81941	0.00298044	0.0599933	0.775467
ENSRNOG00000005116	NA	LOC108350502	pseudogene	-0.36732	4.3792	8.52968	0.00349401	0.065589	0.775221
ENSRNOG00000014272	296709	Rpl35	protein_coding	-0.368123	6.44651	8.65682	0.00325839	0.0637031	0.77479
ENSRNOG00000013438	306994	Yae1d1	protein_coding	-0.368732	4.22417	10.0522	0.00152169	0.0422646	0.774463
ENSRNOG00000015459	361375	Heatr3	protein_coding	-0.369364	4.82326	12.1023	0.000503586	0.0228599	0.774124
ENSRNOG00000019450	307503	Etf1	protein_coding	-0.369529	6.54525	12.2244	0.000471691	0.0220898	0.774035
ENSRNOG00000006699	314320	Mlh3	protein_coding	-0.370203	4.18988	9.19537	0.00242629	0.0544799	0.773674
ENSRNOG00000007924	362324	Mios	protein_coding	-0.371749	3.96853	9.25136	0.0023532	0.0533104	0.772845
ENSRNOG00000056398	NA	AABR07036855.1	protein_coding	-0.372392	5.20445	10.9538	0.0009341	0.0336477	0.772501
ENSRNOG00000026316	362703	Wdr43	protein_coding	-0.374339	5.20572	9.40452	0.00216452	0.0509498	0.771459
ENSRNOG00000009207	114210	Spata2	protein_coding	-0.376297	3.83305	11.0224	0.000900169	0.0329267	0.770412
ENSRNOG00000004076	494322	Pms1	protein_coding	-0.376429	3.42604	7.95806	0.00478736	0.077144	0.770342
ENSRNOG00000058476	313819	Mast2	protein_coding	-0.376666	7.08837	9.08942	0.00257092	0.0562943	0.770215
ENSRNOG00000011589	24246	Camk2d	protein_coding	-0.376859	6.41154	11.3264	0.00076414	0.0298786	0.770112
ENSRNOG00000024632	304962	Atf6	protein_coding	-0.378703	5.92046	8.21025	0.00416545	0.0718788	0.769128
ENSRNOG00000014007	306842	Gfod1	protein_coding	-0.380415	3.95835	8.02099	0.00462384	0.075342	0.768217
ENSRNOG00000019670	310720	Wdr3	protein_coding	-0.381332	5.07266	14.7086	0.000125472	0.00971097	0.767728
ENSRNOG00000002128	117544	Ppat	protein_coding	-0.38298	5.46198	10.2098	0.00139696	0.0408108	0.766852
ENSRNOG00000006636	297911	Otud6b	protein_coding	-0.383601	4.92892	15.3127	9.1102e-05	0.00769404	0.766522
ENSRNOG00000003234	302938	Mgrn1	protein_coding	-0.383659	7.33078	8.27677	0.00401554	0.0707511	0.766491
ENSRNOG00000013186	171092	G3bp1	protein_coding	-0.385657	7.94783	8.40607	0.0037397	0.0678488	0.765431
ENSRNOG00000012046	364382	Prmt5	protein_coding	-0.387199	5.65104	12.9628	0.000317749	0.0178545	0.764613
ENSRNOG00000002764	NA	Mettl16	protein_coding	-0.387262	3.70504	10.6653	0.00109166	0.0360294	0.764579
ENSRNOG00000019924	64517	Thop1	protein_coding	-0.389569	4.87538	12.2068	0.00047616	0.0221672	0.763358
ENSRNOG00000012994	315554	Pus3	protein_coding	-0.389775	3.18164	12.6072	0.000384256	0.0200064	0.763248
ENSRNOG00000024335	311112	Fastkd1	protein_coding	-0.390668	3.71459	9.18403	0.00244136	0.0546638	0.762776
ENSRNOG00000017340	363237	Wdr12	protein_coding	-0.391021	4.24978	11.051	0.00088639	0.0324976	0.76259
ENSRNOG00000014529	363065	Ube2q2	protein_coding	-0.391365	4.28848	8.22337	0.00413543	0.0716703	0.762408
ENSRNOG00000013764	300120	Fam118a	protein_coding	-0.39229	1.92893	8.52158	0.00350959	0.0656374	0.761919
ENSRNOG00000020925	293738	Ccdc86	protein_coding	-0.394211	4.71414	13.4661	0.000242913	0.0150513	0.760906
ENSRNOG00000002101	140946	Paics	protein_coding	-0.396223	3.35636	12.6402	0.000377539	0.0199708	0.759845
ENSRNOG00000010989	306182	Ipo5	protein_coding	-0.398561	7.71544	12.993	0.000312659	0.0178545	0.758615
ENSRNOG00000000902	288444	Hsph1	protein_coding	-0.398919	6.18585	9.39212	0.00217921	0.0509498	0.758426
ENSRNOG00000019090	295230	Cct3	protein_coding	-0.399419	7.47229	10.5371	0.00117003	0.0377948	0.758163
ENSRNOG00000032765	NA	RGD1559955	protein_coding	-0.400001	2.56748	8.12571	0.00436418	0.0735375	0.757858
ENSRNOG00000002980	100360406	Tsr1	protein_coding	-0.400032	5.62979	10.8513	0.000987282	0.0342208	0.757842
ENSRNOG00000014274	362586	Trit1	protein_coding	-0.404206	4.51607	13.6195	0.000223849	0.0144455	0.755652
ENSRNOG00000002225	117106	Scarb2	protein_coding	-0.404663	7.21039	11.6656	0.00063667	0.0265863	0.755412
ENSRNOG00000054625	291964	Fhod1	protein_coding	-0.404941	6.19959	8.5075	0.00353685	0.066056	0.755267
ENSRNOG00000057378	NA	Clec16a	protein_coding	-0.405392	4.56765	16.0779	6.07901e-05	0.00603152	0.755031
ENSRNOG00000025701	246042	Nifk	protein_coding	-0.406324	5.15011	14.226	0.000162119	0.0116157	0.754544
ENSRNOG00000009963	313560	Ctps1	protein_coding	-0.406349	5.95568	13.209	0.000278611	0.0167374	0.75453
ENSRNOG00000022934	NA	RGD1562399	protein_coding	-0.406745	3.70709	9.96971	0.00159136	0.0430501	0.754323
ENSRNOG00000018453	314969	Nop2	protein_coding	-0.406842	3.5584	8.86426	0.00290808	0.0595688	0.754273
ENSRNOG00000005417	314988	Zhx2	protein_coding	-0.410973	5.05294	10.8537	0.000986005	0.0342208	0.752116
ENSRNOG00000062192	NA	Rn60_11_0606.3	processed_pseudogene	-0.411115	1.75031	8.59112	0.00337807	0.0646957	0.752042
ENSRNOG00000043037	691610	Zfp770	protein_coding	-0.411393	3.51734	10.1218	0.00146527	0.0416866	0.751897
ENSRNOG00000001350	360811	Naa25	protein_coding	-0.414041	5.14853	12.4552	0.000416832	0.0208998	0.750518
ENSRNOG00000016036	291736	Rprd1a	protein_coding	-0.41406	3.41061	9.35469	0.00222416	0.0514701	0.750508
ENSRNOG00000018345	361390	Abce1	protein_coding	-0.4156	6.43108	15.6835	7.48734e-05	0.00691697	0.749708
ENSRNOG00000001397	304512	Rbm19	protein_coding	-0.41775	3.77234	12.822	0.000342563	0.0186774	0.748591
ENSRNOG00000001773	78973	Senp2	protein_coding	-0.4186	3.99684	10.7218	0.00105878	0.0357621	0.74815
ENSRNOG00000011603	290291	Cab39l	protein_coding	-0.422381	4.69255	9.11513	0.00253504	0.0560026	0.746192
ENSRNOG00000042932	298782	Ttc27	protein_coding	-0.423339	4.49526	10.0799	0.00149896	0.0421454	0.745697
ENSRNOG00000006628	297682	Dusp16	protein_coding	-0.42339	3.81747	10.5106	0.00118693	0.0378732	0.74567
ENSRNOG00000009134	313702	Mad2l2	protein_coding	-0.423546	4.09176	9.52604	0.00202577	0.0495173	0.74559
ENSRNOG00000017986	499563	Zfp458	protein_coding	-0.423965	1.18322	8.23314	0.00411323	0.0716703	0.745373
ENSRNOG00000011614	312654	Tmcc1	protein_coding	-0.424106	5.18138	14.3087	0.000155146	0.01135	0.7453
ENSRNOG00000016137	298012	Rad23b	protein_coding	-0.424257	7.73581	13.3917	0.000252734	0.0153135	0.745223
ENSRNOG00000000657	360850	Nek7	protein_coding	-0.42429	5.40148	9.26386	0.00233719	0.0531561	0.745206
ENSRNOG00000002833	84027	Gsk3b	protein_coding	-0.424939	5.01635	8.84247	0.002943	0.0597444	0.74487
ENSRNOG00000016825	680493	Cd3eap	protein_coding	-0.425795	3.3434	14.0998	0.000173362	0.0121626	0.744429
ENSRNOG00000008222	171139	Timm9	protein_coding	-0.425958	4.10585	11.265	0.000789801	0.0305191	0.744345
ENSRNOG00000052477	360977	Tbrg4	protein_coding	-0.425981	5.59995	8.38079	0.00379208	0.0684752	0.744333
ENSRNOG00000018349	83582	Polr1b	protein_coding	-0.427781	4.66561	14.2259	0.000162121	0.0116157	0.743404
ENSRNOG00000042359	295543	Pigk	protein_coding	-0.427809	5.13916	13.9608	0.000186664	0.0126637	0.74339
ENSRNOG00000043053	683504	Zfp639	protein_coding	-0.42823	3.64357	14.0938	0.000173915	0.0121626	0.743173
ENSRNOG00000015143	140941	Siah1	protein_coding	-0.428565	3.60808	9.42164	0.0021444	0.0508853	0.743001
ENSRNOG00000054840	NA	AABR07053837.1	pseudogene	-0.429163	2.84123	7.88499	0.00498466	0.0781932	0.742693
ENSRNOG00000000867	25009	Vars	protein_coding	-0.429476	6.71211	9.6689	0.00187414	0.047334	0.742531
ENSRNOG00000060568	171070	Ptpn21	protein_coding	-0.430981	4.83532	12.953	0.000319413	0.0178545	0.741757
ENSRNOG00000003782	302640	Acot9	protein_coding	-0.434306	5.22717	11.0707	0.000877031	0.0324071	0.74005
ENSRNOG00000028255	303700	Usp36	protein_coding	-0.435804	4.87767	14.0954	0.000173769	0.0121626	0.739282
[truncated: 250 more rows]

## Sheet: Broad Curated Genesets
ALL RESULTS						UP FDR < 5%						DOWN FDR < 5%
[truncated: 1,330 more rows]
