# Supplementary material for: Overexpression of the vitamin D receptor (VDR) induces skeletal muscle hypertrophy
Source: Mol Metab. 2020 Aug 7;42:101059. doi: 10.1016/j.molmet.2020.101059 (PMC7475200; doi:10.1016/j.molmet.2020.101059)
Supplement: Multimedia component 2 [file mmc2.xlsx]

## Sheet: VDR OE_broad_tft
bold fdr < 0.05, green;down, orange;up
TF	NGenes	Direction	PValue	FDR		TF	NGenes	Direction	PValue	FDR
GKCGCNNNNNNNTGAYG_UNKNOWN	60	Down	3.29162e-05	0.0180154		GKCGCNNNNNNNTGAYG_UNKNOWN	60	Down	3.29162e-05	0.0180154
TMTCGCGANR_UNKNOWN	155	Down	5.85866e-05	0.0180154		TMTCGCGANR_UNKNOWN	155	Down	5.85866e-05	0.0180154
TCCCRNNRTGC_UNKNOWN	192	Down	0.000121247	0.0248556		TCCCRNNRTGC_UNKNOWN	192	Down	0.000121247	0.0248556
GGAANCGGAANY_UNKNOWN	106	Down	0.000307619	0.0450951		GGAANCGGAANY_UNKNOWN	106	Down	0.000307619	0.0450951
ACTAYRNNNCCCR_UNKNOWN	425	Down	0.000366627	0.0450951		ACTAYRNNNCCCR_UNKNOWN	425	Down	0.000366627	0.0450951
YY1_02	225	Down	0.000953722	0.0837913		YY1_02	225	Down	0.000953722	0.0837913
GCCATNTTG_YY1_Q6	397	Down	0.0026858	0.110118		GCCATNTTG_YY1_Q6	397	Down	0.0026858	0.110118
GGAMTNNNNNTCCY_UNKNOWN	101	Down	0.00377306	0.122659		GGAMTNNNNNTCCY_UNKNOWN	101	Down	0.00377306	0.122659
SCGGAAGY_ELK1_02	1137	Down	0.00410103	0.122659		SCGGAAGY_ELK1_02	1137	Down	0.00410103	0.122659
YRTCANNRCGC_UNKNOWN	60	Down	0.00456317	0.122659		YRTCANNRCGC_UNKNOWN	60	Down	0.00456317	0.122659
NFMUE1_Q6	234	Down	0.00470274	0.122659		NFMUE1_Q6	234	Down	0.00470274	0.122659
YY1_Q6	231	Down	0.00526442	0.122659		YY1_Q6	231	Down	0.00526442	0.122659
ELK1_02	238	Down	0.00638097	0.130513		ELK1_02	238	Down	0.00638097	0.130513
AACYNNNNTTCCS_UNKNOWN	84	Down	0.00679094	0.130513		AACYNNNNTTCCS_UNKNOWN	84	Down	0.00679094	0.130513
RCGCANGCGY_NRF1_Q6	847	Down	0.00800689	0.14483		RCGCANGCGY_NRF1_Q6	847	Down	0.00800689	0.14483
SNACANNNYSYAGA_UNKNOWN	81	Down	0.0100531	0.165596		SNACANNNYSYAGA_UNKNOWN	81	Down	0.0100531	0.165596
GATGKMRGCG_UNKNOWN	60	Down	0.0105744	0.165596		GATGKMRGCG_UNKNOWN	60	Down	0.0105744	0.165596
NRF2_01	267	Down	0.0109725	0.165596		NRF2_01	267	Down	0.0109725	0.165596
CCAWNWWNNNGGC_UNKNOWN	72	Down	0.0113421	0.165596		CCAWNWWNNNGGC_UNKNOWN	72	Down	0.0113421	0.165596
WCTCNATGGY_UNKNOWN	64	Down	0.0150858	0.201691		WCTCNATGGY_UNKNOWN	64	Down	0.0150858	0.201691
CREB_Q4_01	179	Down	0.0202962	0.258698		CREB_Q4_01	179	Down	0.0202962	0.258698
CREB_02	229	Down	0.021453	0.258698		CREB_02	229	Down	0.021453	0.258698
MYC_Q2	160	Down	0.032795	0.32708		MYC_Q2	160	Down	0.032795	0.32708
CREBP1CJUN_01	221	Down	0.0352424	0.338658		CREBP1CJUN_01	221	Down	0.0352424	0.338658
TGACGTCA_ATF3_Q6	195	Down	0.0377144	0.344782		TGACGTCA_ATF3_Q6	195	Down	0.0377144	0.344782
ETF_Q6	103	Down	0.0386829	0.344782		ETF_Q6	103	Down	0.0386829	0.344782
TGCGCANK_UNKNOWN	507	Down	0.0404711	0.35056		TGCGCANK_UNKNOWN	507	Down	0.0404711	0.35056
ARNT_01	224	Down	0.0469822	0.380185		ARNT_01	224	Down	0.0469822	0.380185
CREB_Q2_01	195	Down	0.0525734	0.404158		AML_Q6	217	Up	0.000872677	0.0837913
CYTAGCAAY_UNKNOWN	124	Down	0.0585466	0.421349		ETS2_B	253	Up	0.00121267	0.0932238
RYTGCNNRGNAAC_MIF1_01	69	Down	0.065548	0.425039		RGAGGAARY_PU1_Q6	433	Up	0.00143676	0.0947995
CREB_01	227	Down	0.0661867	0.425039		PAX8_01	30	Up	0.00154145	0.0947995
NRF1_Q6	237	Down	0.0663522	0.425039		PU1_Q6	199	Up	0.00188281	0.105266
CGGAARNGGCNG_UNKNOWN	44	Down	0.0696156	0.433324		COREBINDINGFACTOR_Q6	217	Up	0.00231551	0.110118
PPARG_01	39	Down	0.0757801	0.44126		IRF_Q6	218	Up	0.00252953	0.110118
TNCATNTCCYR_UNKNOWN	104	Down	0.0761211	0.44126		SRF_01	41	Up	0.0026685	0.110118
GTGACGY_E4F1_Q6	584	Down	0.0776953	0.442432		MYOGNF1_01	35	Up	0.00328542	0.122659
E2F_Q2	151	Down	0.0797543	0.442697		ELF1_Q6	223	Up	0.00402462	0.122659
USF2_Q6	219	Down	0.0938818	0.455781		RYTTCCTG_ETS2_B	952	Up	0.0041901	0.122659
TTCNRGNNNNTTC_HSF_Q6	131	Down	0.0963439	0.455781		YNTTTNNNANGCARM_UNKNOWN	46	Up	0.00442059	0.122659
CACGTG_MYC_Q2	907	Down	0.0985612	0.46235		STTTCRNTTT_IRF_Q6	169	Up	0.00512493	0.122659
GABP_B	243	Down	0.104404	0.464326		NERF_Q2	231	Up	0.00514745	0.122659
CREB_Q3	222	Down	0.117929	0.493378		CCAWWNAAGG_SRF_Q4	74	Up	0.00552335	0.122659
GGCNRNWCTTYS_UNKNOWN	76	Down	0.129505	0.509416		AREB6_04	208	Up	0.00558449	0.122659
GGCNKCCATNK_UNKNOWN	118	Down	0.132793	0.509416		CDP_02	76	Up	0.00664988	0.130513
CETS1P54_01	241	Down	0.148796	0.509416		STAT5B_01	200	Up	0.00666019	0.130513
AAGWWRNYGGC_UNKNOWN	107	Down	0.155491	0.510759		ETS_Q4	226	Up	0.00783247	0.14483
WCAANNNYCAG_UNKNOWN	226	Down	0.159949	0.510759		GATA6_01	210	Up	0.00887925	0.156021
NMYC_01	230	Down	0.1606	0.510759		TTCYNRGAA_STAT5B_01	271	Up	0.00936796	0.160036
GCGNNANTTCC_UNKNOWN	115	Down	0.161118	0.510759		PEA3_Q6	233	Up	0.0108966	0.165596
GCGSCMNTTT_UNKNOWN	64	Down	0.161509	0.510759		RP58_01	173	Up	0.0114699	0.165596
TGACCTTG_SF1_Q6	214	Down	0.172107	0.518155		RACCACAR_AML_Q6	220	Up	0.0115783	0.165596
MIF1_01	146	Down	0.175512	0.520485		ETS1_B	237	Up	0.0123283	0.169326
ATF_B	155	Down	0.18396	0.529588		HNF3B_01	165	Up	0.0123897	0.169326
HSF1_01	208	Down	0.195307	0.538628		PAX4_02	176	Up	0.0166076	0.217312
RACTNNRTTTNC_UNKNOWN	106	Down	0.196376	0.539157		SRF_Q4	184	Up	0.020828	0.258698
MYCMAX_01	228	Down	0.219452	0.560011		CDC5_01	191	Up	0.0212563	0.258698
HSF2_01	198	Down	0.230566	0.564097		AREB6_03	211	Up	0.022571	0.266945
TCF11MAFG_01	170	Down	0.23123	0.564097		AML1_01	214	Up	0.0244847	0.278854
ATF_01	214	Down	0.253947	0.57925		AML1_Q6	214	Up	0.0244847	0.278854
E4BP4_01	187	Down	0.256996	0.579785		GGGNNTTTCC_NFKB_Q6_01	121	Up	0.0258815	0.289402
GTCNYYATGR_UNKNOWN	83	Down	0.257115	0.579785		ARGGGTTAA_UNKNOWN	102	Up	0.0284673	0.303778
CCGNMNNTNACG_UNKNOWN	71	Down	0.259667	0.580709		SRF_Q6	203	Up	0.0285679	0.303778
YGCGYRCGC_UNKNOWN	287	Down	0.274188	0.585931		ICSBP_Q6	211	Up	0.0288227	0.303778
CTGRYYYNATT_UNKNOWN	53	Down	0.27512	0.585931		STAT3_01	20	Up	0.0291429	0.303778
TTAYRTAA_E4BP4_01	219	Down	0.27547	0.585931		RYTAAWNNNTGAY_UNKNOWN	45	Up	0.0307331	0.315015
TAANNYSGCG_UNKNOWN	72	Down	0.277245	0.585931		PITX2_Q2	186	Up	0.033302	0.32708
RRCCGTTA_UNKNOWN	75	Down	0.281822	0.587527		GATA_Q6	146	Up	0.0335058	0.32708
CRGAARNNNNCGA_UNKNOWN	46	Down	0.287836	0.593304		STAT4_01	219	Up	0.036328	0.343719
TGANNYRGCA_TCF11MAFG_01	244	Down	0.293374	0.593304		PAX8_B	84	Up	0.0378622	0.344782
AACWWCAANK_UNKNOWN	125	Down	0.300078	0.597048		PAX5_02	18	Up	0.0381936	0.344782
SF1_Q6	226	Down	0.30695	0.601843		STAT5A_01	203	Up	0.040353	0.35056
USF_Q6	226	Down	0.307283	0.601843		AAAYWAACM_HFH4_01	207	Up	0.0416046	0.352745
CREBP1_01	155	Down	0.337324	0.63056		GATA4_Q3	209	Up	0.0418706	0.352745
USF_C	245	Down	0.3423	0.632455		IRF1_Q6	212	Up	0.0446423	0.366734
ATF3_Q6	203	Down	0.345641	0.633021		SRF_C	181	Up	0.0447236	0.366734
YTCCCRNNAGGY_UNKNOWN	62	Down	0.347904	0.633021		EGR2_01	160	Up	0.0476788	0.380811
HMX1_01	33	Down	0.35095	0.636592
TGAYRTCA_ATF3_Q6	418	Down	0.352972	0.636592
KMCATNNWGGA_UNKNOWN	81	Down	0.362272	0.642593
RFX1_01	207	Down	0.366403	0.644158
RGAANNTTC_HSF1_01	366	Down	0.371446	0.645308
GGCNNMSMYNTTG_UNKNOWN	73	Down	0.373305	0.645981
NRF2_Q4	223	Down	0.375049	0.645981
GNCF_01	67	Down	0.377838	0.645981
GGCKCATGS_UNKNOWN	53	Down	0.382658	0.646246
WHN_B	207	Down	0.400217	0.654923
SREBP1_01	157	Down	0.402729	0.656972
SYATTGTG_UNKNOWN	183	Down	0.40811	0.662169
HLF_01	217	Down	0.422967	0.673899
PPARA_01	34	Down	0.430047	0.678601
TGACCTY_ERR1_Q2	887	Down	0.43753	0.682583
GRE_C	102	Down	0.441784	0.683957
ATF4_Q2	225	Down	0.444707	0.683957
MYB_Q3	212	Down	0.453549	0.690427
CAGNYGKNAAA_UNKNOWN	63	Down	0.458858	0.69336
NFE2_01	220	Down	0.475631	0.703157
TCANNTGAY_SREBP1_01	407	Down	0.481069	0.707374
CREB_Q2	231	Down	0.483359	0.707776
CREB_Q4	232	Down	0.493108	0.713809
CMYB_01	226	Down	0.4935	0.713809
MYCMAX_B	222	Down	0.494443	0.713809
AR_03	50	Down	0.495911	0.714251
YGACNNYACAR_UNKNOWN	67	Down	0.500382	0.715221
USF_02	246	Down	0.500863	0.715221
ARNT_02	217	Down	0.509077	0.723054
CCCNNNNNNAAGWT_UNKNOWN	88	Down	0.515468	0.727093
HIF1_Q3	204	Down	0.538408	0.740762
TTCYRGAA_UNKNOWN	275	Down	0.540179	0.741541
GATTGGY_NFY_Q6_01	994	Down	0.552263	0.751704
USF_01	234	Down	0.567359	0.763354
CATRRAGC_UNKNOWN	106	Down	0.56753	0.763354
ATCMNTCCGY_UNKNOWN	47	Down	0.571979	0.766377
MAZ_Q6	168	Down	0.576119	0.768011
TAAWWATAG_RSRFC4_Q2	145	Down	0.578194	0.768011
MEF2_02	192	Down	0.586502	0.774296
GTTGNYNNRGNAAC_UNKNOWN	90	Down	0.586702	0.774296
YY1_01	205	Down	0.596045	0.78385
HSF_Q6	161	Down	0.605685	0.784203
AHR_Q5	182	Down	0.60706	0.784332
AHR_01	49	Down	0.623499	0.792575
GGGNRMNNYCAT_UNKNOWN	71	Down	0.645417	0.801881
MAX_01	236	Down	0.64845	0.802705
E2A_Q2	201	Down	0.649995	0.802705
MEF2_Q6_01	213	Down	0.660019	0.811824
ACTWSNACTNY_UNKNOWN	97	Down	0.661791	0.812378
MYB_Q5_01	215	Down	0.665076	0.813539
OCT1_03	182	Down	0.671683	0.816825
ERR1_Q2	222	Down	0.672055	0.816825
CREBP1_Q2	218	Down	0.686919	0.829971
USF_Q6_01	206	Down	0.691522	0.83165
GR_01	168	Down	0.704321	0.837829
GATA2_01	89	Down	0.708048	0.839866
YKACATTT_UNKNOWN	225	Down	0.71199	0.842065
TCF1P_Q6	220	Down	0.719233	0.846181
RORA1_01	203	Down	0.726527	0.850181
AR_Q2	104	Down	0.730565	0.850718
KRCTCNNNNMANAGC_UNKNOWN	22	Down	0.731756	0.850718
TGASTMAGC_NFE2_01	162	Down	0.735932	0.852351
PAX3_01	20	Down	0.74317	0.857503
KCCGNSWTTT_UNKNOWN	100	Down	0.748048	0.859906
PAX4_01	221	Down	0.765098	0.872978
CDPCR3_01	36	Down	0.767014	0.873543
EN1_01	84	Down	0.777722	0.875188
CEBPDELTA_Q6	188	Down	0.78029	0.875188
ALX4_01	8	Down	0.781042	0.875188
ATGGYGGA_UNKNOWN	89	Down	0.781265	0.875188
AP1_01	228	Down	0.788608	0.878613
PPAR_DR1_Q2	210	Down	0.791606	0.878769
MEF2_04	24	Down	0.794273	0.88014
ROAZ_01	9	Down	0.803839	0.884367
YRCCAKNNGNCGC_UNKNOWN	51	Down	0.812683	0.890066
HNF6_Q6	164	Down	0.824295	0.899682
GTTNYYNNGGTNA_UNKNOWN	74	Down	0.825075	0.899682
GGGCGGR_SP1_Q6	2630	Down	0.832769	0.904864
MYCMAX_02	216	Down	0.83719	0.906152
ZID_01	216	Down	0.845811	0.909395
AP4_01	219	Down	0.852326	0.914801
YGCANTGCR_UNKNOWN	108	Down	0.87097	0.931559
E4F1_Q6	251	Down	0.882609	0.940736
NKX3A_01	162	Down	0.906682	0.954811
ACAWNRNSRCGG_UNKNOWN	60	Down	0.916993	0.962452
MEIS1BHOXA9_01	97	Down	0.917127	0.962452
TGIF_01	201	Down	0.918633	0.962452
AR_02	35	Down	0.924156	0.963315
STAT1_02	206	Down	0.934492	0.969271
CEBP_C	154	Down	0.935216	0.969271
COUP_DR1_Q6	200	Down	0.938515	0.969271
NFY_Q6_01	219	Down	0.938677	0.969271
STAT3_02	124	Down	0.939373	0.969271
BACH2_01	228	Down	0.955492	0.97837
MEF2_01	104	Down	0.956099	0.97837
TBP_01	199	Down	0.957818	0.978418
TCF11_01	215	Down	0.973926	0.990024
MEF2_03	198	Down	0.977648	0.992168
YTTCCNNNGGAMR_UNKNOWN	42	Down	0.991852	0.996886
RSRFC4_01	205	Down	0.992023	0.996886
MGGAAGTG_GABP_B	717	Down	0.993692	0.996934
AML_Q6	217	Up	0.000872677	0.0837913
ETS2_B	253	Up	0.00121267	0.0932238
RGAGGAARY_PU1_Q6	433	Up	0.00143676	0.0947995
PAX8_01	30	Up	0.00154145	0.0947995
PU1_Q6	199	Up	0.00188281	0.105266
COREBINDINGFACTOR_Q6	217	Up	0.00231551	0.110118
IRF_Q6	218	Up	0.00252953	0.110118
SRF_01	41	Up	0.0026685	0.110118
MYOGNF1_01	35	Up	0.00328542	0.122659
ELF1_Q6	223	Up	0.00402462	0.122659
RYTTCCTG_ETS2_B	952	Up	0.0041901	0.122659
YNTTTNNNANGCARM_UNKNOWN	46	Up	0.00442059	0.122659
STTTCRNTTT_IRF_Q6	169	Up	0.00512493	0.122659
NERF_Q2	231	Up	0.00514745	0.122659
CCAWWNAAGG_SRF_Q4	74	Up	0.00552335	0.122659
AREB6_04	208	Up	0.00558449	0.122659
CDP_02	76	Up	0.00664988	0.130513
STAT5B_01	200	Up	0.00666019	0.130513
ETS_Q4	226	Up	0.00783247	0.14483
GATA6_01	210	Up	0.00887925	0.156021
TTCYNRGAA_STAT5B_01	271	Up	0.00936796	0.160036
PEA3_Q6	233	Up	0.0108966	0.165596
RP58_01	173	Up	0.0114699	0.165596
RACCACAR_AML_Q6	220	Up	0.0115783	0.165596
ETS1_B	237	Up	0.0123283	0.169326
HNF3B_01	165	Up	0.0123897	0.169326
PAX4_02	176	Up	0.0166076	0.217312
SRF_Q4	184	Up	0.020828	0.258698
CDC5_01	191	Up	0.0212563	0.258698
AREB6_03	211	Up	0.022571	0.266945
AML1_01	214	Up	0.0244847	0.278854
AML1_Q6	214	Up	0.0244847	0.278854
GGGNNTTTCC_NFKB_Q6_01	121	Up	0.0258815	0.289402
ARGGGTTAA_UNKNOWN	102	Up	0.0284673	0.303778
SRF_Q6	203	Up	0.0285679	0.303778
ICSBP_Q6	211	Up	0.0288227	0.303778
STAT3_01	20	Up	0.0291429	0.303778
RYTAAWNNNTGAY_UNKNOWN	45	Up	0.0307331	0.315015
PITX2_Q2	186	Up	0.033302	0.32708
GATA_Q6	146	Up	0.0335058	0.32708
STAT4_01	219	Up	0.036328	0.343719
PAX8_B	84	Up	0.0378622	0.344782
PAX5_02	18	Up	0.0381936	0.344782
STAT5A_01	203	Up	0.040353	0.35056
AAAYWAACM_HFH4_01	207	Up	0.0416046	0.352745
GATA4_Q3	209	Up	0.0418706	0.352745
IRF1_Q6	212	Up	0.0446423	0.366734
SRF_C	181	Up	0.0447236	0.366734
EGR2_01	160	Up	0.0476788	0.380811
STAT5A_03	211	Up	0.0491732	0.387711
STAT6_02	227	Up	0.0525584	0.404158
SREBP1_02	74	Up	0.0543671	0.412749
OCT1_05	167	Up	0.0550332	0.412749
E2F_Q6_01	210	Up	0.0566854	0.420018
HOXA3_01	10	Up	0.0589641	0.421349
YATTNATC_UNKNOWN	268	Up	0.0591358	0.421349
RYAAAKNNNNNNTTGW_UNKNOWN	65	Up	0.0602784	0.421349
LEF1_Q6	209	Up	0.0603389	0.421349
CAGGTG_E12_Q6	2025	Up	0.0609757	0.421349
YATGNWAAT_OCT_C	256	Up	0.0632714	0.425039
HNF3_Q6	147	Up	0.0656694	0.425039
YCATTAA_UNKNOWN	418	Up	0.0663035	0.425039
GATA_C	199	Up	0.066972	0.425039
RYCACNNRNNRNCAG_UNKNOWN	58	Up	0.0670387	0.425039
GGGYGTGNY_UNKNOWN	589	Up	0.0697546	0.433324
HNF4_Q6	210	Up	0.0707219	0.43494
GTGGGTGK_UNKNOWN	241	Up	0.0736641	0.44126
ISRE_01	215	Up	0.0741541	0.44126
FXR_IR1_Q6	77	Up	0.0764159	0.44126
NFKB_Q6_01	201	Up	0.076654	0.44126
LHX3_01	157	Up	0.076772	0.44126
IRF1_01	205	Up	0.0790531	0.442697
CATTGTYY_SOX9_B1	314	Up	0.0799014	0.442697
CCAWYNNGAAR_UNKNOWN	118	Up	0.08179	0.445088
NFKB_Q6	223	Up	0.0829893	0.445088
SMAD_Q6	215	Up	0.084478	0.445088
SRF_Q5_01	189	Up	0.0845546	0.445088
HNF1_01	153	Up	0.0849615	0.445088
EGR3_01	67	Up	0.0859071	0.445088
WGGAATGY_TEF1_Q6	319	Up	0.0860856	0.445088
OCT1_B	186	Up	0.0861228	0.445088
MYOGENIN_Q6	213	Up	0.0874651	0.448259
NRSF_01	44	Up	0.0886085	0.449094
MAF_Q6	215	Up	0.0895499	0.449094
LYF1_01	217	Up	0.0903158	0.449094
CCCNNGGGAR_OLF1_01	275	Up	0.090549	0.449094
LXR_DR4_Q3	79	Up	0.0930529	0.455781
GGGAGGRR_MAZ_Q6	1874	Up	0.0958094	0.455781
NFAT_Q6	202	Up	0.0962464	0.455781
HFH8_01	164	Up	0.0962718	0.455781
FOXD3_01	156	Up	0.0994089	0.46235
SOX9_B1	209	Up	0.100884	0.46235
HEN1_01	180	Up	0.101325	0.46235
E2F_Q4_01	216	Up	0.102142	0.46235
PTF1BETA_Q6	192	Up	0.102243	0.46235
AP4_Q6	187	Up	0.103339	0.463896
TFIIA_Q6	206	Up	0.105124	0.464326
TEF1_Q6	183	Up	0.1057	0.464326
FOXO4_02	223	Up	0.109362	0.477004
GGGTGGRR_PAX4_03	1086	Up	0.111322	0.482055
PAX2_01	44	Up	0.112088	0.482055
SP1_Q2_01	219	Up	0.114483	0.488939
SMAD3_Q6	183	Up	0.116087	0.491085
ZIC3_01	213	Up	0.116583	0.491085
S8_01	180	Up	0.121371	0.504345
SGCGSSAAA_E2F1DP2_01	145	Up	0.123589	0.509416
RNTCANNRNNYNATTW_UNKNOWN	49	Up	0.127276	0.509416
YTAAYNGCT_UNKNOWN	111	Up	0.128185	0.509416
HAND1E47_01	216	Up	0.129091	0.509416
MZF1_01	202	Up	0.130124	0.509416
FOXM1_01	186	Up	0.132638	0.509416
FOXO4_01	203	Up	0.133213	0.509416
NCX_01	130	Up	0.134786	0.509416
IK2_01	224	Up	0.135474	0.509416
MEIS1AHOXA9_01	85	Up	0.135793	0.509416
NFKB_C	224	Up	0.137229	0.509416
IPF1_Q4	176	Up	0.139067	0.509416
NFKAPPAB_01	217	Up	0.139836	0.509416
COMP1_01	89	Up	0.140054	0.509416
SMAD4_Q6	202	Up	0.140172	0.509416
CEBP_01	214	Up	0.140743	0.509416
CAGNWMCNNNGAC_UNKNOWN	42	Up	0.14161	0.509416
LXR_Q3	63	Up	0.143553	0.509416
GATA1_03	200	Up	0.143927	0.509416
CEBP_Q2_01	230	Up	0.143963	0.509416
FREAC4_01	123	Up	0.144459	0.509416
TEL2_Q6	221	Up	0.144953	0.509416
AAAYRNCTG_UNKNOWN	294	Up	0.145736	0.509416
OCT1_Q5_01	188	Up	0.145998	0.509416
LMO2COM_02	210	Up	0.146834	0.509416
OCT1_Q6	194	Up	0.147734	0.509416
DR4_Q2	213	Up	0.147777	0.509416
OCT_C	187	Up	0.148089	0.509416
E2F_01	58	Up	0.149097	0.509416
NFY_Q6	207	Up	0.153681	0.510759
PR_01	122	Up	0.154156	0.510759
HNF1_C	151	Up	0.155816	0.510759
PBX1_01	176	Up	0.156764	0.510759
TGGAAA_NFAT_Q4_01	1551	Up	0.160019	0.510759
FOX_Q2	173	Up	0.160413	0.510759
NFKAPPAB65_01	202	Up	0.161296	0.510759
CIZ_01	193	Up	0.162012	0.510759
E2F_Q3_01	208	Up	0.162254	0.510759
HNF3ALPHA_Q6	174	Up	0.162259	0.510759
LFA1_Q6	201	Up	0.162779	0.510759
AREB6_01	209	Up	0.165763	0.517485
EVI1_02	106	Up	0.167465	0.518155
YNGTTNNNATT_UNKNOWN	291	Up	0.168203	0.518155
GGATTA_PITX2_Q2	451	Up	0.169739	0.518155
FREAC3_01	195	Up	0.169885	0.518155
CREL_01	219	Up	0.170906	0.518155
AACTTT_UNKNOWN	1526	Up	0.171127	0.518155
CP2_02	219	Up	0.172718	0.518155
TAL1BETAITF2_01	209	Up	0.175753	0.520485
BRN2_01	188	Up	0.176034	0.520485
TFIII_Q6	169	Up	0.179904	0.529384
CTTTGA_LEF1_Q2	951	Up	0.182636	0.529588
NF1_Q6_01	215	Up	0.184105	0.529588
CHX10_01	157	Up	0.184638	0.529588
TGANTCA_AP1_C	919	Up	0.185757	0.529588
TAATTA_CHX10_01	600	Up	0.186269	0.529588
HFH3_01	152	Up	0.186284	0.529588
TTANTCA_UNKNOWN	728	Up	0.187546	0.529588
TST1_01	201	Up	0.188868	0.529588
AFP1_Q6	193	Up	0.18926	0.529588
TAL1BETAE47_01	195	Up	0.189446	0.529588
GATAAGR_GATA_C	222	Up	0.192546	0.535817
OCT1_02	151	Up	0.193892	0.537133
FOXO3_01	198	Up	0.198229	0.539885
GAANYNYGACNY_UNKNOWN	67	Up	0.198397	0.539885
HNF1_Q6	163	Up	0.200276	0.542598
TGTTTGY_HNF3_Q6	582	Up	0.202083	0.543855
AP1_Q2	226	Up	0.203754	0.543855
P300_01	213	Up	0.204088	0.543855
AP1_Q4	242	Up	0.204638	0.543855
EVI1_04	178	Up	0.207327	0.543855
EVI1_05	136	Up	0.207481	0.543855
GATA3_01	191	Up	0.208115	0.543855
E2F1_Q4_01	202	Up	0.208638	0.543855
VDR_Q6	215	Up	0.208699	0.543855
RAAGNYNNCTTY_UNKNOWN	117	Up	0.212284	0.548944
ACCTGTTG_UNKNOWN	124	Up	0.212437	0.548944
POU6F1_01	189	Up	0.215531	0.554609
FXR_Q3	83	Up	0.219112	0.560011
POU3F2_01	64	Up	0.221329	0.561449
TTGCWCAAY_CEBPB_02	55	Up	0.221841	0.561449
RNGTGGGC_UNKNOWN	644	Up	0.224087	0.564097
CTTTGT_LEF1_Q2	1667	Up	0.226021	0.564097
AP4_Q5	232	Up	0.227935	0.564097
CEBPB_02	216	Up	0.228357	0.564097
PAX4_04	172	Up	0.228484	0.564097
YAATNANRNNNCAG_UNKNOWN	48	Up	0.230453	0.564097
CACCCBINDINGFACTOR_Q6	230	Up	0.230639	0.564097
HMGIY_Q6	192	Up	0.232059	0.564097
AP2ALPHA_01	216	Up	0.232998	0.564148
TGCTGAY_UNKNOWN	433	Up	0.235059	0.564675
HEN1_02	182	Up	0.23556	0.564675
GCANCTGNY_MYOD_Q6	755	Up	0.23597	0.564675
MSX1_01	139	Up	0.238869	0.568515
TGGNNNNNNKCCAR_UNKNOWN	357	Up	0.239423	0.568515
STAT_01	213	Up	0.243016	0.572755
IK3_01	180	Up	0.243072	0.572755
AHRARNT_02	13	Up	0.245318	0.575842
PR_02	115	Up	0.247273	0.576149
TATAAA_TATA_01	907	Up	0.247322	0.576149
PAX6_01	74	Up	0.24921	0.578356
PXR_Q2	217	Up	0.250209	0.57849
CAGGTA_AREB6_01	627	Up	0.253321	0.57925
OCT_Q6	184	Up	0.25429	0.57925
E47_01	219	Up	0.254305	0.57925
NKX61_01	171	Up	0.257368	0.579785
CART1_01	170	Up	0.258695	0.580648
AP2REP_01	148	Up	0.261883	0.583543
SREBP_Q3	215	Up	0.264958	0.585931
TTF1_Q6	212	Up	0.265675	0.585931
MTF1_Q4	209	Up	0.2681	0.585931
MYAATNNNNNNNGGC_UNKNOWN	86	Up	0.268125	0.585931
IRF2_01	109	Up	0.26829	0.585931
HFH4_01	151	Up	0.270467	0.585931
STAT_Q6	211	Up	0.270792	0.585931
FOXJ2_01	151	Up	0.275086	0.585931
VDR_Q3	186	Up	0.275502	0.585931
WTTGKCTG_UNKNOWN	421	Up	0.275898	0.585931
FOXO1_02	205	Up	0.276415	0.585931
SRY_02	204	Up	0.27905	0.587527
E47_02	204	Up	0.279962	0.587527
PAX2_02	218	Up	0.281318	0.587527
RORA2_01	122	Up	0.283886	0.589831
NKX62_Q2	171	Up	0.288527	0.593304
ACAWYAAAG_UNKNOWN	71	Up	0.291162	0.593304
PR_Q2	200	Up	0.291245	0.593304
TGATTTRY_GFI1_01	216	Up	0.291262	0.593304
HEB_Q6	210	Up	0.292438	0.593304
STAT6_01	218	Up	0.293688	0.593304
TTANWNANTGGM_UNKNOWN	49	Up	0.29424	0.593304
CEBPB_01	223	Up	0.296515	0.595937
SP1_01	211	Up	0.298818	0.597048
HTF_01	64	Up	0.301925	0.597048
TGCCAAR_NF1_Q6	599	Up	0.30213	0.597048
CDPCR1_01	95	Up	0.302275	0.597048
AP1_Q4_01	225	Up	0.302893	0.597048
TGACATY_UNKNOWN	524	Up	0.314249	0.613533
IRF7_01	206	Up	0.31608	0.615155
FOXO1_01	197	Up	0.320104	0.618414
RGTTAMWNATT_HNF1_01	44	Up	0.32206	0.618414
HP1SITEFACTOR_Q6	179	Up	0.323067	0.618414
FREAC2_01	215	Up	0.323853	0.618414
PAX_Q6	218	Up	0.323957	0.618414
YYCATTCAWW_UNKNOWN	166	Up	0.32505	0.618414
CTGCAGY_UNKNOWN	642	Up	0.325305	0.618414
RTTTNNNYTGGM_UNKNOWN	132	Up	0.3259	0.618414
TGTYNNNNNRGCARM_UNKNOWN	71	Up	0.326804	0.618414
SREBP1_Q6	207	Up	0.32798	0.618736
AP3_Q6	185	Up	0.332814	0.625934
MYOD_Q6_01	218	Up	0.33551	0.629081
STAT5A_04	174	Up	0.339325	0.632379
E2F1_Q3_01	214	Up	0.342411	0.632455
CEBP_Q3	197	Up	0.342451	0.632455
E12_Q6	215	Up	0.344805	0.633021
SRY_01	187	Up	0.34682	0.633021
AP1_Q6	219	Up	0.346957	0.633021
YTAATTAA_LHX3_01	137	Up	0.352214	0.636592
ZF5_01	202	Up	0.354487	0.637454
LMO2COM_01	210	Up	0.358011	0.640455
MCAATNNNNNGCG_UNKNOWN	72	Up	0.358238	0.640455
WGTTNNNNNAAA_UNKNOWN	440	Up	0.362355	0.642593
GATA1_04	182	Up	0.362569	0.642593
CDX2_Q5	186	Up	0.367158	0.644158
XBP1_01	111	Up	0.368186	0.644158
NFAT_Q4_01	212	Up	0.368656	0.644158
CTGYNNCTYTAA_UNKNOWN	68	Up	0.368689	0.644158
HFH1_01	192	Up	0.370412	0.645308
GFI1_01	211	Up	0.376227	0.645981
E2F_03	223	Up	0.37776	0.645981
RNCTGNYNRNCTGNY_UNKNOWN	67	Up	0.378135	0.645981
SP1_Q4_01	227	Up	0.379483	0.646246
GGARNTKYCCA_UNKNOWN	59	Up	0.381618	0.646246
E2F_Q3	201	Up	0.383962	0.646246
HNF4_01_B	211	Up	0.385037	0.646246
YGTCCTTGR_UNKNOWN	78	Up	0.385259	0.646246
MZF1_02	188	Up	0.385646	0.646246
E2F_Q6	201	Up	0.389017	0.649714
ALPHACP1_01	221	Up	0.389829	0.649714
HIF1_Q5	210	Up	0.392358	0.652163
TCF4_Q5	177	Up	0.395895	0.654923
FREAC7_01	137	Up	0.396284	0.654923
P53_02	203	Up	0.397554	0.654923
TAL1ALPHAE47_01	209	Up	0.399059	0.654923
CRX_Q4	186	Up	0.400408	0.654923
E2F1_Q6	204	Up	0.404307	0.657801
MMEF2_Q6	213	Up	0.409145	0.662169
KTGGYRSGAA_UNKNOWN	69	Up	0.411063	0.663527
CEBPA_01	200	Up	0.412603	0.664269
TTGTTT_FOXO4_01	1672	Up	0.418769	0.672435
GCTNWTTGK_UNKNOWN	243	Up	0.420225	0.672566
ZF5_B	209	Up	0.421037	0.672566
CAGCTG_AP4_Q5	1268	Up	0.428394	0.678601
HNF4ALPHA_Q6	222	Up	0.429568	0.678601
RTAAACA_FREAC2_01	762	Up	0.430332	0.678601
PAX4_03	205	Up	0.433946	0.682549
LBP1_Q6	191	Up	0.439067	0.682583
E2F1DP1_01	206	Up	0.439517	0.682583
E2F1DP2_01	206	Up	0.439517	0.682583
E2F4DP2_01	206	Up	0.439517	0.682583
LEF1_Q2	179	Up	0.443707	0.683957
TAXCREB_02	24	Up	0.44485	0.683957
OSF2_Q6	202	Up	0.446091	0.684155
PIT1_Q6	172	Up	0.451208	0.690282
BACH1_01	227	Up	0.452789	0.690427
TATA_C	204	Up	0.455516	0.691709
E2F_02	207	Up	0.458163	0.69336
CTCNANGTGNY_UNKNOWN	77	Up	0.460805	0.694596
STAT1_03	193	Up	0.46247	0.695402
HOXA4_Q2	205	Up	0.465351	0.698026
ER_Q6_01	212	Up	0.468212	0.698932
RYTGCNWTGGNR_UNKNOWN	87	Up	0.46832	0.698932
YAATNRNNNYNATT_UNKNOWN	77	Up	0.470353	0.698932
GCCNNNWTAAR_UNKNOWN	115	Up	0.471435	0.698932
OCT1_07	122	Up	0.471637	0.698932
E2F4DP1_01	210	Up	0.479084	0.706562
E2F1DP1RB_01	201	Up	0.481935	0.707374
AAANWWTGC_UNKNOWN	164	Up	0.488152	0.713097
CDP_01	60	Up	0.490125	0.713809
AMEF2_Q6	209	Up	0.492023	0.713809
PAX3_B	80	Up	0.499103	0.715221
TEF_Q6	190	Up	0.501236	0.715221
MYOD_Q6	193	Up	0.504441	0.718127
GR_Q6	201	Up	0.510562	0.723492
GCM_Q2	197	Up	0.513887	0.72653
SMTTTTGT_UNKNOWN	328	Up	0.517378	0.728117
NKX25_01	96	Up	0.519072	0.728834
CP2_01	221	Up	0.522148	0.731483
E2F_Q4	204	Up	0.525217	0.73411
EVI1_03	45	Up	0.52759	0.734698
AP1_C	234	Up	0.528027	0.734698
SOX5_01	226	Up	0.530816	0.736911
EVI1_06	19	Up	0.532167	0.737123
SP1_Q6	229	Up	0.53509	0.739507
POU1F1_Q6	174	Up	0.536341	0.739573
NF1_Q6	206	Up	0.541777	0.742078
NFY_01	213	Up	0.545135	0.745017
P53_DECAMER_Q2	209	Up	0.552472	0.751704
POU3F2_02	196	Up	0.555673	0.753093
HNF4_DR1_Q3	208	Up	0.555942	0.753093
MYB_Q6	209	Up	0.559514	0.756267
HNF4_01	211	Up	0.568482	0.763354
NKX25_02	196	Up	0.576271	0.768011
MYOD_01	214	Up	0.57774	0.768011
SP3_Q3	201	Up	0.582178	0.771636
ARP1_01	133	Up	0.598217	0.78385
IK1_01	229	Up	0.600025	0.78385
AP4_Q6_01	216	Up	0.601509	0.78385
FAC1_01	174	Up	0.602678	0.78385
GATA1_05	225	Up	0.60339	0.78385
ZIC2_01	205	Up	0.60348	0.78385
SEF1_C	5	Up	0.604138	0.78385
T3R_Q6	195	Up	0.61266	0.789439
E2F1_Q3	212	Up	0.61358	0.789439
AP2_Q3	216	Up	0.61559	0.790371
GTTRYCATRR_UNKNOWN	123	Up	0.618332	0.791884
WWTAAGGC_UNKNOWN	110	Up	0.6195	0.791884
PPARA_02	107	Up	0.620631	0.791884
MAZR_01	181	Up	0.624124	0.792575
CTTTAAR_UNKNOWN	778	Up	0.625039	0.792575
CACBINDINGPROTEIN_Q6	203	Up	0.631429	0.794949
OCT1_01	182	Up	0.631992	0.794949
E2F1_Q4	213	Up	0.633203	0.794949
WYAAANNRNNNGCG_UNKNOWN	50	Up	0.634094	0.794949
CCTNTMAGA_UNKNOWN	104	Up	0.634456	0.794949
NKX22_01	150	Up	0.634667	0.794949
ELK1_01	249	Up	0.637364	0.796704
TCCATTKW_UNKNOWN	194	Up	0.641349	0.80006
GATA1_02	195	Up	0.644807	0.801881
AP2_Q6	230	Up	0.648899	0.802705
SPZ1_01	187	Up	0.659608	0.811824
AREB6_02	200	Up	0.665383	0.813539
RRAGTTGT_UNKNOWN	212	Up	0.669423	0.816825
EGR1_01	225	Up	0.6752	0.819029
TAAYNRNNTCC_UNKNOWN	125	Up	0.68038	0.823689
E2F1_Q6_01	213	Up	0.690375	0.83165
AP1FJ_Q2	232	Up	0.692365	0.83165
GATA1_01	207	Up	0.696089	0.834493
RFX1_02	219	Up	0.699249	0.835489
DBP_Q6	198	Up	0.699637	0.835489
DR3_Q4	112	Up	0.702811	0.837652
CCANNAGRKGGC_UNKNOWN	92	Up	0.708765	0.839866
TTTNNANAGCYR_UNKNOWN	85	Up	0.716831	0.846163
AHRARNT_01	115	Up	0.719598	0.846181
AP2GAMMA_01	227	Up	0.723618	0.849285
YWATTWNNRGCT_UNKNOWN	60	Up	0.727925	0.850181
HOX13_01	34	Up	0.728529	0.850181
CEBPGAMMA_Q6	191	Up	0.734416	0.8522
TITF1_Q3	187	Up	0.738494	0.85371
ZIC1_01	228	Up	0.747449	0.859906
EGR_Q6	231	Up	0.751955	0.862784
OCT1_06	198	Up	0.753914	0.863421
HMEF2_Q6	108	Up	0.761479	0.870464
STAT1_01	51	Up	0.772018	0.875188
CDPCR3HD_01	185	Up	0.773406	0.875188
GR_Q6_01	218	Up	0.775186	0.875188
TGACAGNY_MEIS1_01	684	Up	0.776655	0.875188
NFY_C	198	Up	0.780952	0.875188
ER_Q6_02	202	Up	0.785462	0.876954
RSRFC4_Q2	181	Up	0.785694	0.876954
STAT5A_02	122	Up	0.791128	0.878769
OCT1_04	177	Up	0.799606	0.883133
AP1_Q6_01	223	Up	0.799911	0.883133
AGCYRWTTC_UNKNOWN	94	Up	0.801282	0.883133
OLF1_01	218	Up	0.809911	0.889456
CEBP_Q2	188	Up	0.813361	0.890066
CHOP_01	198	Up	0.832629	0.904864
EFC_Q6	212	Up	0.834989	0.905676
YTATTTTNR_MEF2_02	578	Up	0.838374	0.906152
TATA_01	183	Up	0.842904	0.908838
CGTSACG_PAX3_B	136	Up	0.843815	0.908838
ER_Q6	230	Up	0.870704	0.931559
AP1_Q2_01	229	Up	0.880363	0.93997
CCAATNNSNNNGCG_UNKNOWN	52	Up	0.885473	0.941415
ATF1_Q6	183	Up	0.886307	0.941415
FOXJ2_02	181	Up	0.897701	0.951055
ATF6_01	107	Up	0.898476	0.951055
PBX1_02	91	Up	0.902021	0.952134
AR_Q6	207	Up	0.902592	0.952134
NGFIC_01	208	Up	0.921679	0.962613
MEIS1_01	193	Up	0.921917	0.962613
RREB1_01	172	Up	0.938358	0.969271
SP1_Q6_01	225	Up	0.940902	0.969271
CTAWWWATA_RSRFC4_Q2	310	Up	0.946655	0.973567
TAXCREB_01	120	Up	0.953651	0.97837
PAX5_01	134	Up	0.959327	0.978418
COUP_01	211	Up	0.963812	0.981365
AP2_Q6_01	228	Up	0.982531	0.995481
MYCMAX_03	224	Up	0.986355	0.996886
EVI1_01	13	Up	0.988872	0.996886
DR1_Q3	210	Up	0.991152	0.996886
WTGAAAT_UNKNOWN	472	Up	0.996372	0.996978
AR_01	140	Up	0.996978	0.996978
